# Supplementary material for: The Gynandropsis gynandra genome provides insights into whole-genome duplications and the evolution of C4 photosynthesis in Cleomaceae
Source: Plant Cell. 2023 Jan 24;35(5):1334–59. doi: 10.1093/plcell/koad018 (PMC10118270; doi:10.1093/plcell/koad018)
Supplement: koad018_Supplementary_Data [file koad018_supplementary_data.zip]

Archive with 8 entries (8 files):
- 04_Supplemental_Data_Figures_and_Tables_TPC_PROOF_correct.pdf
- TPC2022LSB01103DR1_Supplemental_Data_Set_1_POST_ACCEPT.xlsx
- TPC2022LSB01103DR1_Supplemental_Data_Set_2_POST_ACCEPT.xlsx
- TPC2022LSB01103DR1_Supplemental_Data_Set_3_POST_ACCEPT.xlsx
- TPC2022LSB01103DR1_Supplemental_Data_Set_4_POST_ACCEPT.xlsx
- TPC2022LSB01103DR1_Supplemental_Data_Set_5_POST_ACCEPT.xlsx
- TPC2022LSB01103D_Author_Revision_Checklist_R2_FINAL.pdf
- tpc22.01103.PeerReviewReport.pdf
