# Supplementary material for: The Gynandropsis gynandra genome provides insights into whole-genome duplications and the evolution of C4 photosynthesis in Cleomaceae
Source: Plant Cell. 2023 Jan 24;35(5):1334–59. doi: 10.1093/plcell/koad018 (PMC10118270; doi:10.1093/plcell/koad018)
Supplement: koad018_Supplementary_Data [file koad018_supplementary_data.zip › TPC2022LSB01103DR1_Supplemental_Data_Set_2_POST_ACCEPT.xlsx]

## Sheet: Species_code
	Supplemental Data. Hoang et al. (2023). Plant Cell.
	Species codes using in Notung analysis in the next worksheet
	#	Species	Code
	1	A. thaliana	ath
	2	B. rapa	bra
	3	Cleomaceae sp.	cle
	4	C. papaya	cpa
	5	C. violacea	cvi
	6	G. gynandra	gyn
	7	M. giganteus	mgi
	8	A. arabicum	phy
	9	S. monophyla	smo
	10	T. hassleriana	tha

## Sheet: Notung_results
	Supplemental Data. Hoang et al. (2023). Plant Cell.
	Reconciliation of gene-tree analysis by Notung
	Node and tip	ath	N1	bra	N2	phy	N8	gyn	N4	smo	N6	tha	N3	cle	N5	mgi	N7	cvi	N18	cpa
	Sum	860	893	7585	2664	1092	2383	2121	337	1851	3602	761	1407	687	1967	995	978	582	1390	1667
	iqtree_OG0000003.fa.marker001.OG0000003.fa.aln.treefile.rooting.0.rearrange.0	0	2	16	5	1	9	1	0	1	11	0	3	0	4	1	8	0	34	4
	iqtree_OG0000004.fa.marker001.OG0000004.fa.aln.treefile.rooting.0.rearrange.0	13	8	10	6	0	3	27	0	2	2	19	22	4	6	1	4	11	2	0
	iqtree_OG0000008.fa.marker001.OG0000008.fa.aln.treefile.rooting.0.rearrange.0	4	17	5	16	5	18	0	0	2	2	1	3	0	1	0	10	15	1	0
	iqtree_OG0000009.fa.marker001.OG0000009.fa.aln.treefile.rooting.0.rearrange.0	1	0	21	2	2	8	0	0	10	6	18	21	5	8	2	2	0	12	0
	iqtree_OG0000010.fa.marker001.OG0000010.fa.aln.treefile.rooting.0.rearrange.0	17	6	20	9	6	9	0	0	3	5	13	4	0	1	0	4	7	0	6
	iqtree_OG0000012.fa.marker001.OG0000012.fa.aln.treefile.rooting.0.rearrange.0	24	24	4	5	6	9	2	0	5	2	2	3	0	0	0	2	0	0	0
	iqtree_OG0000022.fa.marker001.OG0000022.fa.aln.treefile.rooting.0.rearrange.0	7	1	32	2	0	5	18	0	0	1	6	2	1	1	2	0	0	0	1
	iqtree_OG0000024.fa.marker001.OG0000024.fa.aln.treefile.rooting.0.rearrange.0	0	3	8	3	0	9	1	0	0	3	0	1	0	1	0	4	0	5	0
	iqtree_OG0000025.fa.marker001.OG0000025.fa.aln.treefile.rooting.0.rearrange.0	17	12	10	1	4	5	3	0	3	0	1	1	0	0	0	6	9	0	0
	iqtree_OG0000026.fa.marker001.OG0000026.fa.aln.treefile.rooting.0.rearrange.0	0	2	6	4	0	7	1	0	2	2	1	2	3	3	1	1	0	7	0
	iqtree_OG0000027.fa.marker001.OG0000027.fa.aln.treefile.rooting.0.rearrange.0	0	0	7	3	0	6	2	0	0	2	0	2	0	0	2	3	0	7	0
	iqtree_OG0000030.fa.marker001.OG0000030.fa.aln.treefile.rooting.0.rearrange.0	2	4	4	7	2	5	6	1	5	2	0	1	1	7	0	1	11	0	0
	iqtree_OG0000032.fa.marker001.OG0000032.fa.aln.treefile.rooting.0.rearrange.0	0	0	3	0	0	5	1	0	2	3	3	0	0	1	0	0	0	4	0
	iqtree_OG0000034.fa.marker001.OG0000034.fa.aln.treefile.rooting.0.rearrange.0	0	0	4	0	0	1	0	0	1	5	1	1	0	0	0	3	0	9	4
	iqtree_OG0000035.fa.marker001.OG0000035.fa.aln.treefile.rooting.0.rearrange.0	1	2	1	2	4	2	2	0	0	0	0	4	2	0	0	0	0	5	0
	iqtree_OG0000037.fa.marker001.OG0000037.fa.aln.treefile.rooting.0.rearrange.0	2	0	11	3	1	5	3	0	1	0	6	1	0	1	3	5	0	4	3
	iqtree_OG0000038.fa.marker001.OG0000038.fa.aln.treefile.rooting.0.rearrange.0	13	2	0	1	33	3	1	0	0	1	1	0	0	0	0	2	5	0	0
	iqtree_OG0000041.fa.marker001.OG0000041.fa.aln.treefile.rooting.0.rearrange.0	0	0	7	4	0	2	2	0	0	5	0	0	0	2	0	0	0	4	1
	iqtree_OG0000042.fa.marker001.OG0000042.fa.aln.treefile.rooting.0.rearrange.0	4	3	4	2	3	8	0	0	0	3	1	0	0	0	0	2	3	0	0
	iqtree_OG0000046.fa.marker001.OG0000046.fa.aln.treefile.rooting.0.rearrange.0	4	10	14	2	3	2	2	0	2	0	0	1	0	0	0	4	1	0	0
	iqtree_OG0000047.fa.marker001.OG0000047.fa.aln.treefile.rooting.0.rearrange.0	0	0	5	0	1	2	1	0	1	1	4	3	1	0	2	0	0	5	0
	iqtree_OG0000051.fa.marker001.OG0000051.fa.aln.treefile.rooting.0.rearrange.0	9	3	4	5	13	1	0	0	0	2	0	9	7	0	0	0	0	0	4
	iqtree_OG0000052.fa.marker001.OG0000052.fa.aln.treefile.rooting.0.rearrange.0	2	0	4	5	0	3	4	0	1	1	5	2	0	0	0	2	1	3	0
	iqtree_OG0000053.fa.marker001.OG0000053.fa.aln.treefile.rooting.0.rearrange.0	1	1	5	1	0	5	3	0	0	1	2	2	0	0	1	4	1	4	0
	iqtree_OG0000054.fa.marker001.OG0000054.fa.aln.treefile.rooting.0.rearrange.0	0	1	7	2	0	4	3	0	0	0	2	0	0	1	1	1	0	5	0
	iqtree_OG0000055.fa.marker001.OG0000055.fa.aln.treefile.rooting.0.rearrange.0	0	4	3	1	1	1	3	0	1	0	2	2	0	0	0	0	0	8	0
	iqtree_OG0000058.fa.marker001.OG0000058.fa.aln.treefile.rooting.0.rearrange.0	0	1	2	3	0	2	0	0	2	1	0	1	0	2	0	4	0	4	0
	iqtree_OG0000062.fa.marker001.OG0000062.fa.aln.treefile.rooting.0.rearrange.0	4	8	3	4	0	4	1	0	0	2	4	1	0	2	0	8	0	0	0
	iqtree_OG0000064.fa.marker001.OG0000064.fa.aln.treefile.rooting.0.rearrange.0	0	2	5	1	0	1	2	0	0	0	1	0	0	0	1	2	2	5	4
	iqtree_OG0000066.fa.marker001.OG0000066.fa.aln.treefile.rooting.0.rearrange.0	0	1	3	3	0	6	0	0	1	1	0	0	0	0	1	2	0	6	1
	iqtree_OG0000072.fa.marker001.OG0000072.fa.aln.treefile.rooting.0.rearrange.0	0	4	8	4	0	6	2	0	1	2	0	0	0	1	0	1	0	0	0
	iqtree_OG0000073.fa.marker001.OG0000073.fa.aln.treefile.rooting.0.rearrange.0	2	3	8	1	0	5	1	0	0	2	0	2	0	0	0	3	1	0	8
	iqtree_OG0000075.fa.marker001.OG0000075.fa.aln.treefile.rooting.0.rearrange.0	0	0	4	2	0	0	4	0	0	0	4	0	0	0	0	0	0	5	0
	iqtree_OG0000076.fa.marker001.OG0000076.fa.aln.treefile.rooting.0.rearrange.0	1	2	6	5	1	7	2	0	0	0	1	1	0	0	0	0	1	7	0
	iqtree_OG0000083.fa.marker001.OG0000083.fa.aln.treefile.rooting.0.rearrange.0	0	0	3	4	6	3	1	0	0	2	1	0	0	0	0	3	3	0	0
	iqtree_OG0000084.fa.marker001.OG0000084.fa.aln.treefile.rooting.0.rearrange.0	1	2	3	1	0	0	11	0	0	1	0	0	0	0	1	0	2	5	8
	iqtree_OG0000085.fa.marker001.OG0000085.fa.aln.treefile.rooting.0.rearrange.0	2	0	2	1	1	5	1	0	0	1	0	2	0	0	0	1	0	0	0
	iqtree_OG0000086.fa.marker001.OG0000086.fa.aln.treefile.rooting.0.rearrange.0	1	1	3	2	2	0	1	0	0	0	1	0	0	1	0	1	0	8	1
	iqtree_OG0000087.fa.marker001.OG0000087.fa.aln.treefile.rooting.0.rearrange.0	9	3	8	1	2	2	1	0	0	1	3	0	0	0	0	1	0	1	4
	iqtree_OG0000089.fa.marker001.OG0000089.fa.aln.treefile.rooting.0.rearrange.0	2	2	1	1	10	6	0	0	1	1	2	2	0	1	0	3	0	4	2
	iqtree_OG0000091.fa.marker001.OG0000091.fa.aln.treefile.rooting.0.rearrange.0	1	0	3	3	0	7	1	0	0	0	4	2	0	0	0	2	1	3	1
	iqtree_OG0000092.fa.marker001.OG0000092.fa.aln.treefile.rooting.0.rearrange.0	1	2	7	3	0	2	0	0	1	1	0	0	0	1	1	4	0	2	0
	iqtree_OG0000095.fa.marker001.OG0000095.fa.aln.treefile.rooting.0.rearrange.0	0	0	3	2	0	3	1	1	1	1	1	2	0	3	1	0	0	2	0
	iqtree_OG0000096.fa.marker001.OG0000096.fa.aln.treefile.rooting.0.rearrange.0	0	2	1	4	0	4	0	0	2	3	0	2	0	0	0	2	0	4	0
	iqtree_OG0000097.fa.marker001.OG0000097.fa.aln.treefile.rooting.0.rearrange.0	6	4	1	4	9	2	2	0	0	1	0	0	0	1	0	1	3	0	1
	iqtree_OG0000099.fa.marker001.OG0000099.fa.aln.treefile.rooting.0.rearrange.0	2	3	8	0	3	4	0	0	2	4	1	0	0	0	0	0	6	0	1
	iqtree_OG0000103.fa.marker001.OG0000103.fa.aln.treefile.rooting.0.rearrange.0	0	0	4	1	0	3	0	0	0	3	0	1	2	2	1	0	1	4	0
	iqtree_OG0000106.fa.marker001.OG0000106.fa.aln.treefile.rooting.0.rearrange.0	2	0	1	0	1	1	2	0	0	2	1	1	0	0	0	1	15	1	1
	iqtree_OG0000107.fa.marker001.OG0000107.fa.aln.treefile.rooting.0.rearrange.0	0	0	4	1	0	0	1	0	0	1	1	1	0	0	0	0	0	6	0
	iqtree_OG0000108.fa.marker001.OG0000108.fa.aln.treefile.rooting.0.rearrange.0	3	3	10	2	3	1	0	0	0	2	0	0	0	0	0	3	8	0	0
	iqtree_OG0000109.fa.marker001.OG0000109.fa.aln.treefile.rooting.0.rearrange.0	6	4	1	3	8	2	0	0	2	2	0	0	0	1	0	3	2	0	0
	iqtree_OG0000111.fa.marker001.OG0000111.fa.aln.treefile.rooting.0.rearrange.0	1	1	6	4	0	0	0	1	1	0	1	0	1	1	0	2	0	7	2
	iqtree_OG0000112.fa.marker001.OG0000112.fa.aln.treefile.rooting.0.rearrange.0	0	0	0	2	1	3	0	0	0	1	1	0	0	1	0	0	0	4	1
	iqtree_OG0000114.fa.marker001.OG0000114.fa.aln.treefile.rooting.0.rearrange.0	2	0	11	0	1	4	2	0	0	1	2	0	0	0	0	0	3	3	3
	iqtree_OG0000115.fa.marker001.OG0000115.fa.aln.treefile.rooting.0.rearrange.0	2	1	4	0	0	3	2	0	3	4	1	2	0	1	0	5	1	0	0
	iqtree_OG0000117.fa.marker001.OG0000117.fa.aln.treefile.rooting.0.rearrange.0	0	0	4	0	0	2	1	0	0	2	0	0	0	0	0	2	1	5	0
	iqtree_OG0000118.fa.marker001.OG0000118.fa.aln.treefile.rooting.0.rearrange.0	2	1	3	1	0	4	0	0	3	1	2	0	1	1	0	1	0	4	1
	iqtree_OG0000119.fa.marker001.OG0000119.fa.aln.treefile.rooting.0.rearrange.0	0	0	5	3	0	2	0	0	0	2	0	1	0	0	0	3	0	1	0
	iqtree_OG0000121.fa.marker001.OG0000121.fa.aln.treefile.rooting.0.rearrange.0	2	2	4	1	3	3	1	0	1	2	0	0	0	0	0	1	0	0	3
	iqtree_OG0000122.fa.marker001.OG0000122.fa.aln.treefile.rooting.0.rearrange.0	5	0	0	2	7	3	0	2	0	2	0	0	0	0	0	4	0	1	2
	iqtree_OG0000125.fa.marker001.OG0000125.fa.aln.treefile.rooting.0.rearrange.0	1	2	6	0	5	2	1	0	1	1	0	0	0	1	0	0	4	0	4
	iqtree_OG0000126.fa.marker001.OG0000126.fa.aln.treefile.rooting.0.rearrange.0	3	0	7	2	1	0	0	0	1	2	0	2	1	1	0	2	1	0	1
	iqtree_OG0000127.fa.marker001.OG0000127.fa.aln.treefile.rooting.0.rearrange.0	0	2	2	2	1	1	0	0	0	3	0	0	0	0	0	0	0	3	0
	iqtree_OG0000128.fa.marker001.OG0000128.fa.aln.treefile.rooting.0.rearrange.0	0	0	5	3	0	1	1	0	0	2	0	0	0	0	0	0	0	4	0
	iqtree_OG0000129.fa.marker001.OG0000129.fa.aln.treefile.rooting.0.rearrange.0	0	0	4	3	1	5	1	0	1	2	3	0	0	0	1	1	0	0	0
	iqtree_OG0000131.fa.marker001.OG0000131.fa.aln.treefile.rooting.0.rearrange.0	1	0	0	2	1	3	0	0	1	3	0	0	0	0	0	3	0	1	1
	iqtree_OG0000133.fa.marker001.OG0000133.fa.aln.treefile.rooting.0.rearrange.0	3	3	0	1	1	4	3	0	0	1	1	0	0	4	0	0	3	0	0
	iqtree_OG0000135.fa.marker001.OG0000135.fa.aln.treefile.rooting.0.rearrange.0	0	0	3	2	0	2	0	0	3	1	0	0	0	1	0	2	0	1	0
	iqtree_OG0000137.fa.marker001.OG0000137.fa.aln.treefile.rooting.0.rearrange.0	0	2	3	0	0	3	1	0	1	0	0	2	0	0	0	1	0	3	0
	iqtree_OG0000138.fa.marker001.OG0000138.fa.aln.treefile.rooting.0.rearrange.0	0	3	6	2	0	4	0	0	0	2	0	0	0	0	0	2	0	3	0
	iqtree_OG0000139.fa.marker001.OG0000139.fa.aln.treefile.rooting.0.rearrange.0	0	2	5	0	0	1	1	2	0	1	5	0	0	0	0	0	0	2	0
	iqtree_OG0000140.fa.marker001.OG0000140.fa.aln.treefile.rooting.0.rearrange.0	3	2	1	1	11	0	0	0	1	2	1	0	1	1	0	5	0	3	0
	iqtree_OG0000145.fa.marker001.OG0000145.fa.aln.treefile.rooting.0.rearrange.0	0	0	3	0	1	1	0	0	0	2	0	0	0	1	0	4	0	4	0
	iqtree_OG0000146.fa.marker001.OG0000146.fa.aln.treefile.rooting.0.rearrange.0	0	1	1	2	2	2	2	0	2	0	1	0	0	0	0	0	0	4	0
	iqtree_OG0000147.fa.marker001.OG0000147.fa.aln.treefile.rooting.0.rearrange.0	0	0	3	2	0	2	0	0	0	1	0	1	0	0	0	1	0	4	0
	iqtree_OG0000148.fa.marker001.OG0000148.fa.aln.treefile.rooting.0.rearrange.0	3	3	7	0	4	1	4	0	1	0	0	1	0	0	1	0	1	2	1
	iqtree_OG0000150.fa.marker001.OG0000150.fa.aln.treefile.rooting.0.rearrange.0	1	2	2	2	0	0	0	0	2	4	1	1	0	1	0	0	0	4	0
	iqtree_OG0000152.fa.marker001.OG0000152.fa.aln.treefile.rooting.0.rearrange.0	0	1	1	3	0	3	1	0	0	1	0	0	0	1	0	2	0	1	0
	iqtree_OG0000153.fa.marker001.OG0000153.fa.aln.treefile.rooting.0.rearrange.0	0	2	4	0	0	1	1	0	0	1	1	0	0	1	1	1	0	6	0
	iqtree_OG0000160.fa.marker001.OG0000160.fa.aln.treefile.rooting.0.rearrange.0	0	0	3	3	0	3	1	1	0	0	1	0	0	1	1	0	0	2	0
	iqtree_OG0000161.fa.marker001.OG0000161.fa.aln.treefile.rooting.0.rearrange.0	0	0	4	3	1	7	1	0	0	0	2	0	0	0	0	1	0	6	0
	iqtree_OG0000162.fa.marker001.OG0000162.fa.aln.treefile.rooting.0.rearrange.0	0	0	2	3	0	1	0	0	1	2	0	0	0	2	1	1	0	2	0
	iqtree_OG0000163.fa.marker001.OG0000163.fa.aln.treefile.rooting.0.rearrange.0	2	2	3	1	1	3	2	0	0	3	0	0	0	0	1	2	2	0	0
	iqtree_OG0000165.fa.marker001.OG0000165.fa.aln.treefile.rooting.0.rearrange.0	0	1	7	0	0	3	4	0	0	3	0	0	0	0	0	3	0	2	0
	iqtree_OG0000166.fa.marker001.OG0000166.fa.aln.treefile.rooting.0.rearrange.0	0	2	2	1	1	0	0	1	3	1	1	2	0	2	1	4	0	1	0
	iqtree_OG0000167.fa.marker001.OG0000167.fa.aln.treefile.rooting.0.rearrange.0	1	1	0	0	0	0	0	1	0	3	0	0	0	0	0	1	1	4	2
	iqtree_OG0000168.fa.marker001.OG0000168.fa.aln.treefile.rooting.0.rearrange.0	0	1	2	2	0	1	1	0	1	2	0	0	0	0	0	2	0	3	0
	iqtree_OG0000170.fa.marker001.OG0000170.fa.aln.treefile.rooting.0.rearrange.0	0	0	5	2	0	2	1	0	1	5	0	0	1	1	1	1	0	2	0
	iqtree_OG0000172.fa.marker001.OG0000172.fa.aln.treefile.rooting.0.rearrange.0	0	0	13	1	0	3	1	1	0	2	0	0	0	0	0	2	3	0	0
	iqtree_OG0000173.fa.marker001.OG0000173.fa.aln.treefile.rooting.0.rearrange.0	0	1	2	1	0	2	0	1	0	2	0	0	1	0	0	3	0	5	2
	iqtree_OG0000174.fa.marker001.OG0000174.fa.aln.treefile.rooting.0.rearrange.0	2	1	4	0	0	6	1	0	0	0	0	1	0	0	0	2	1	1	0
	iqtree_OG0000175.fa.marker001.OG0000175.fa.aln.treefile.rooting.0.rearrange.0	0	2	3	1	0	0	0	0	1	1	1	2	1	1	1	0	0	2	0
	iqtree_OG0000176.fa.marker001.OG0000176.fa.aln.treefile.rooting.0.rearrange.0	1	2	0	2	0	1	1	1	1	1	0	1	0	0	0	0	0	2	0
	iqtree_OG0000177.fa.marker001.OG0000177.fa.aln.treefile.rooting.0.rearrange.0	0	1	2	2	0	2	0	0	1	2	0	0	0	1	0	1	1	3	1
	iqtree_OG0000181.fa.marker001.OG0000181.fa.aln.treefile.rooting.0.rearrange.0	0	1	4	0	1	2	1	0	1	0	1	0	0	0	1	1	2	2	2
	iqtree_OG0000182.fa.marker001.OG0000182.fa.aln.treefile.rooting.0.rearrange.0	4	3	4	3	0	1	0	0	0	0	0	0	0	2	0	1	1	1	8
	iqtree_OG0000183.fa.marker001.OG0000183.fa.aln.treefile.rooting.0.rearrange.0	0	0	4	2	1	3	0	1	0	1	0	1	0	0	0	0	0	0	0
	iqtree_OG0000184.fa.marker001.OG0000184.fa.aln.treefile.rooting.0.rearrange.0	0	1	5	0	0	2	0	1	0	2	0	0	0	1	0	0	1	3	1
	iqtree_OG0000188.fa.marker001.OG0000188.fa.aln.treefile.rooting.0.rearrange.0	1	0	3	2	0	0	0	0	0	1	0	0	0	1	0	2	0	3	0
	iqtree_OG0000189.fa.marker001.OG0000189.fa.aln.treefile.rooting.0.rearrange.0	0	0	1	0	0	2	0	0	0	2	0	0	1	0	0	0	0	3	0
	iqtree_OG0000190.fa.marker001.OG0000190.fa.aln.treefile.rooting.0.rearrange.0	2	0	3	3	1	2	0	0	0	2	0	0	0	0	0	1	0	0	1
	iqtree_OG0000191.fa.marker001.OG0000191.fa.aln.treefile.rooting.0.rearrange.0	1	0	2	3	0	3	1	0	0	0	2	0	0	0	0	1	1	2	1
	iqtree_OG0000193.fa.marker001.OG0000193.fa.aln.treefile.rooting.0.rearrange.0	0	0	6	4	0	2	1	0	1	0	1	0	0	0	0	0	0	1	2
	iqtree_OG0000194.fa.marker001.OG0000194.fa.aln.treefile.rooting.0.rearrange.0	0	0	12	1	14	2	0	0	0	1	0	0	0	0	0	0	0	0	0
	iqtree_OG0000195.fa.marker001.OG0000195.fa.aln.treefile.rooting.0.rearrange.0	3	2	3	0	0	0	0	0	1	1	0	0	0	0	0	0	0	3	0
	iqtree_OG0000197.fa.marker001.OG0000197.fa.aln.treefile.rooting.0.rearrange.0	2	0	0	0	4	2	0	0	0	0	0	0	0	3	1	4	3	0	0
	iqtree_OG0000203.fa.marker001.OG0000203.fa.aln.treefile.rooting.0.rearrange.0	0	0	5	0	0	5	0	0	1	0	1	0	1	1	0	1	0	0	2
	iqtree_OG0000205.fa.marker001.OG0000205.fa.aln.treefile.rooting.0.rearrange.0	0	0	4	1	0	3	2	0	0	2	1	1	0	0	0	1	0	3	1
	iqtree_OG0000207.fa.marker001.OG0000207.fa.aln.treefile.rooting.0.rearrange.0	1	1	2	0	0	1	0	0	0	0	0	1	0	2	0	1	0	2	0
	iqtree_OG0000208.fa.marker001.OG0000208.fa.aln.treefile.rooting.0.rearrange.0	0	0	10	1	0	2	0	1	0	1	0	0	0	0	0	2	0	1	0
	iqtree_OG0000209.fa.marker001.OG0000209.fa.aln.treefile.rooting.0.rearrange.0	0	0	3	3	0	0	1	0	0	1	0	0	0	0	0	0	0	3	0
	iqtree_OG0000211.fa.marker001.OG0000211.fa.aln.treefile.rooting.0.rearrange.0	0	4	1	1	2	1	2	0	0	1	0	1	0	0	1	5	0	0	0
	iqtree_OG0000212.fa.marker001.OG0000212.fa.aln.treefile.rooting.0.rearrange.0	0	1	2	2	0	2	0	0	0	2	0	0	0	1	0	1	0	0	10
	iqtree_OG0000213.fa.marker001.OG0000213.fa.aln.treefile.rooting.0.rearrange.0	0	0	2	1	0	1	1	0	1	2	0	0	0	0	0	0	0	2	0
	iqtree_OG0000214.fa.marker001.OG0000214.fa.aln.treefile.rooting.0.rearrange.0	1	5	3	1	5	2	0	0	0	2	0	0	0	0	0	1	0	0	0
	iqtree_OG0000220.fa.marker001.OG0000220.fa.aln.treefile.rooting.0.rearrange.0	0	0	2	3	0	2	0	0	2	2	0	1	0	0	0	0	0	1	0
	iqtree_OG0000221.fa.marker001.OG0000221.fa.aln.treefile.rooting.0.rearrange.0	0	2	3	0	1	2	1	0	0	2	4	0	1	1	2	0	0	0	0
	iqtree_OG0000222.fa.marker001.OG0000222.fa.aln.treefile.rooting.0.rearrange.0	0	0	2	1	1	2	1	0	2	2	0	0	0	0	0	2	0	0	2
	iqtree_OG0000224.fa.marker001.OG0000224.fa.aln.treefile.rooting.0.rearrange.0	0	0	1	0	0	3	2	0	0	0	0	0	0	1	0	0	0	2	0
	iqtree_OG0000226.fa.marker001.OG0000226.fa.aln.treefile.rooting.0.rearrange.0	0	0	2	1	0	2	2	0	0	1	1	1	0	0	0	0	0	2	0
	iqtree_OG0000227.fa.marker001.OG0000227.fa.aln.treefile.rooting.0.rearrange.0	0	0	2	3	0	0	1	0	0	3	0	0	0	1	0	0	0	2	0
	iqtree_OG0000228.fa.marker001.OG0000228.fa.aln.treefile.rooting.0.rearrange.0	0	2	2	2	0	2	0	0	0	1	0	0	0	2	0	2	0	2	1
	iqtree_OG0000229.fa.marker001.OG0000229.fa.aln.treefile.rooting.0.rearrange.0	2	0	1	1	1	0	0	0	2	2	2	1	0	0	0	1	0	3	1
	iqtree_OG0000232.fa.marker001.OG0000232.fa.aln.treefile.rooting.0.rearrange.0	0	0	2	1	0	0	0	0	0	2	0	1	0	1	0	0	0	2	0
	iqtree_OG0000233.fa.marker001.OG0000233.fa.aln.treefile.rooting.0.rearrange.0	0	2	4	1	2	2	1	1	0	0	0	0	0	1	1	2	0	0	0
	iqtree_OG0000234.fa.marker001.OG0000234.fa.aln.treefile.rooting.0.rearrange.0	0	1	2	1	0	1	0	0	0	2	1	0	0	0	0	0	0	3	0
	iqtree_OG0000235.fa.marker001.OG0000235.fa.aln.treefile.rooting.0.rearrange.0	0	0	2	2	0	1	2	0	0	2	1	1	1	1	0	0	0	1	0
	iqtree_OG0000237.fa.marker001.OG0000237.fa.aln.treefile.rooting.0.rearrange.0	0	0	3	2	0	1	1	0	0	1	0	0	0	1	0	4	0	1	0
	iqtree_OG0000238.fa.marker001.OG0000238.fa.aln.treefile.rooting.0.rearrange.0	2	0	0	0	2	3	1	0	0	3	1	2	0	2	0	3	0	0	1
	iqtree_OG0000239.fa.marker001.OG0000239.fa.aln.treefile.rooting.0.rearrange.0	0	1	1	1	0	3	0	0	0	0	0	0	0	1	1	0	0	2	0
	iqtree_OG0000240.fa.marker001.OG0000240.fa.aln.treefile.rooting.0.rearrange.0	0	0	4	2	0	4	0	0	1	1	0	0	0	1	0	0	0	2	0
	iqtree_OG0000241.fa.marker001.OG0000241.fa.aln.treefile.rooting.0.rearrange.0	2	1	3	0	1	3	0	0	1	0	0	1	0	0	0	5	0	2	2
	iqtree_OG0000242.fa.marker001.OG0000242.fa.aln.treefile.rooting.0.rearrange.0	0	1	1	1	0	2	0	0	0	1	0	0	0	3	0	0	0	2	0
	iqtree_OG0000243.fa.marker001.OG0000243.fa.aln.treefile.rooting.0.rearrange.0	0	0	0	0	0	2	2	0	0	0	2	2	0	2	0	3	11	0	0
	iqtree_OG0000244.fa.marker001.OG0000244.fa.aln.treefile.rooting.0.rearrange.0	0	4	1	0	0	0	0	0	2	2	2	0	0	0	1	2	0	2	0
	iqtree_OG0000249.fa.marker001.OG0000249.fa.aln.treefile.rooting.0.rearrange.0	0	4	6	1	5	2	0	0	0	2	0	0	0	0	0	1	0	0	0
	iqtree_OG0000251.fa.marker001.OG0000251.fa.aln.treefile.rooting.0.rearrange.0	0	0	3	1	0	1	0	0	0	2	0	0	0	1	0	0	0	2	0
	iqtree_OG0000253.fa.marker001.OG0000253.fa.aln.treefile.rooting.0.rearrange.0	0	0	3	0	0	5	0	0	0	0	0	0	0	3	0	0	0	0	0
	iqtree_OG0000254.fa.marker001.OG0000254.fa.aln.treefile.rooting.0.rearrange.0	1	2	2	3	1	3	0	0	0	0	0	0	0	0	0	1	0	0	0
	iqtree_OG0000255.fa.marker001.OG0000255.fa.aln.treefile.rooting.0.rearrange.0	0	0	0	1	0	6	1	0	0	1	0	0	0	1	0	1	0	0	0
	iqtree_OG0000256.fa.marker001.OG0000256.fa.aln.treefile.rooting.0.rearrange.0	0	2	0	3	0	2	0	0	1	4	0	0	0	0	0	0	0	1	0
	iqtree_OG0000257.fa.marker001.OG0000257.fa.aln.treefile.rooting.0.rearrange.0	0	0	4	1	0	2	1	1	0	1	3	0	1	0	0	0	1	0	2
	iqtree_OG0000259.fa.marker001.OG0000259.fa.aln.treefile.rooting.0.rearrange.0	0	0	2	1	0	2	0	1	1	2	0	0	0	1	0	0	0	1	1
	iqtree_OG0000261.fa.marker001.OG0000261.fa.aln.treefile.rooting.0.rearrange.0	0	5	1	0	6	0	0	0	0	0	0	0	0	0	0	3	4	0	7
	iqtree_OG0000265.fa.marker001.OG0000265.fa.aln.treefile.rooting.0.rearrange.0	0	3	3	0	0	2	1	0	0	0	0	1	0	2	0	2	0	2	0
	iqtree_OG0000266.fa.marker001.OG0000266.fa.aln.treefile.rooting.0.rearrange.0	3	2	6	0	9	0	0	0	2	0	0	0	0	0	0	0	1	1	0
	iqtree_OG0000267.fa.marker001.OG0000267.fa.aln.treefile.rooting.0.rearrange.0	0	0	1	1	2	2	1	0	2	1	0	0	0	0	1	0	1	2	0
	iqtree_OG0000270.fa.marker001.OG0000270.fa.aln.treefile.rooting.0.rearrange.0	0	1	2	0	0	2	0	1	0	0	0	1	0	0	0	1	0	2	0
	iqtree_OG0000275.fa.marker001.OG0000275.fa.aln.treefile.rooting.0.rearrange.0	0	0	2	0	0	1	1	1	2	2	0	2	0	0	0	0	0	1	0
	iqtree_OG0000276.fa.marker001.OG0000276.fa.aln.treefile.rooting.0.rearrange.0	0	1	2	1	0	1	0	0	0	4	0	1	0	2	2	0	0	0	0
	iqtree_OG0000277.fa.marker001.OG0000277.fa.aln.treefile.rooting.0.rearrange.0	2	0	4	0	1	2	0	0	2	1	0	2	0	1	0	0	0	0	1
	iqtree_OG0000278.fa.marker001.OG0000278.fa.aln.treefile.rooting.0.rearrange.0	0	0	0	0	0	3	15	0	1	2	0	0	0	0	0	0	2	0	0
	iqtree_OG0000280.fa.marker001.OG0000280.fa.aln.treefile.rooting.0.rearrange.0	1	1	2	0	0	6	0	0	0	2	1	0	0	1	0	2	0	0	0
	iqtree_OG0000281.fa.marker001.OG0000281.fa.aln.treefile.rooting.0.rearrange.0	0	0	4	1	0	0	2	0	1	0	1	1	0	0	0	0	0	2	0
	iqtree_OG0000282.fa.marker001.OG0000282.fa.aln.treefile.rooting.0.rearrange.0	3	6	4	2	3	1	1	0	0	0	0	0	0	0	0	0	0	0	0
	iqtree_OG0000283.fa.marker001.OG0000283.fa.aln.treefile.rooting.0.rearrange.0	0	0	2	1	0	2	0	0	2	3	0	0	0	1	3	0	0	1	0
	iqtree_OG0000284.fa.marker001.OG0000284.fa.aln.treefile.rooting.0.rearrange.0	0	0	3	3	0	1	1	0	0	2	0	0	0	0	0	0	0	2	0
	iqtree_OG0000285.fa.marker001.OG0000285.fa.aln.treefile.rooting.0.rearrange.0	0	0	3	0	0	3	0	0	0	1	0	0	0	0	1	1	0	0	0
	iqtree_OG0000287.fa.marker001.OG0000287.fa.aln.treefile.rooting.0.rearrange.0	0	1	1	0	0	2	0	0	1	2	1	0	0	0	0	0	0	2	1
	iqtree_OG0000289.fa.marker001.OG0000289.fa.aln.treefile.rooting.0.rearrange.0	3	3	2	0	2	1	3	1	0	0	0	0	0	1	0	0	0	1	1
	iqtree_OG0000290.fa.marker001.OG0000290.fa.aln.treefile.rooting.0.rearrange.0	0	1	5	0	0	2	2	0	2	0	1	4	0	0	1	4	0	0	0
	iqtree_OG0000291.fa.marker001.OG0000291.fa.aln.treefile.rooting.0.rearrange.0	2	2	1	0	0	4	0	0	0	0	1	0	0	0	0	3	0	0	3
	iqtree_OG0000292.fa.marker001.OG0000292.fa.aln.treefile.rooting.0.rearrange.0	3	6	5	0	1	0	0	0	0	0	0	0	0	1	0	1	0	1	1
	iqtree_OG0000293.fa.marker001.OG0000293.fa.aln.treefile.rooting.0.rearrange.0	0	0	1	0	2	2	0	0	1	1	0	0	0	0	0	0	0	1	0
	iqtree_OG0000296.fa.marker001.OG0000296.fa.aln.treefile.rooting.0.rearrange.0	2	1	1	0	4	1	0	0	2	1	0	0	0	0	0	5	4	0	0
	iqtree_OG0000303.fa.marker001.OG0000303.fa.aln.treefile.rooting.0.rearrange.0	2	0	6	2	3	0	0	0	0	3	0	0	0	0	0	1	0	2	0
	iqtree_OG0000304.fa.marker001.OG0000304.fa.aln.treefile.rooting.0.rearrange.0	0	0	1	2	0	0	1	0	1	0	0	0	0	1	0	1	0	2	0
	iqtree_OG0000305.fa.marker001.OG0000305.fa.aln.treefile.rooting.0.rearrange.0	0	0	4	2	1	3	2	0	0	0	1	1	0	1	0	0	0	1	0
	iqtree_OG0000306.fa.marker001.OG0000306.fa.aln.treefile.rooting.0.rearrange.0	1	0	3	1	1	2	4	0	0	1	0	2	0	1	0	2	0	0	1
	iqtree_OG0000307.fa.marker001.OG0000307.fa.aln.treefile.rooting.0.rearrange.0	0	1	0	0	0	1	2	0	1	0	0	0	0	2	1	0	0	2	0
	iqtree_OG0000308.fa.marker001.OG0000308.fa.aln.treefile.rooting.0.rearrange.0	0	1	3	1	0	0	1	0	1	1	1	1	0	0	0	0	0	2	0
	iqtree_OG0000309.fa.marker001.OG0000309.fa.aln.treefile.rooting.0.rearrange.0	1	1	3	0	4	3	0	1	0	0	0	0	0	0	0	0	0	0	0
	iqtree_OG0000310.fa.marker001.OG0000310.fa.aln.treefile.rooting.0.rearrange.0	0	0	3	2	0	1	0	0	0	2	0	1	1	3	1	0	0	0	0
	iqtree_OG0000311.fa.marker001.OG0000311.fa.aln.treefile.rooting.0.rearrange.0	0	0	2	2	1	1	0	0	0	3	0	0	0	0	2	0	0	1	0
	iqtree_OG0000312.fa.marker001.OG0000312.fa.aln.treefile.rooting.0.rearrange.0	0	0	0	1	1	0	0	0	0	1	0	1	0	1	0	1	1	2	4
	iqtree_OG0000313.fa.marker001.OG0000313.fa.aln.treefile.rooting.0.rearrange.0	0	0	2	1	1	0	2	0	0	1	1	1	0	1	0	0	0	2	0
	iqtree_OG0000314.fa.marker001.OG0000314.fa.aln.treefile.rooting.0.rearrange.0	0	1	2	2	2	0	0	1	0	2	0	0	0	0	0	0	0	2	0
	iqtree_OG0000315.fa.marker001.OG0000315.fa.aln.treefile.rooting.0.rearrange.0	3	3	5	1	2	0	0	0	0	0	0	1	0	0	0	0	0	2	2
	iqtree_OG0000317.fa.marker001.OG0000317.fa.aln.treefile.rooting.0.rearrange.0	0	1	1	2	0	1	1	0	0	1	1	0	0	1	0	0	0	1	0
	iqtree_OG0000318.fa.marker001.OG0000318.fa.aln.treefile.rooting.0.rearrange.0	0	0	2	0	1	0	1	0	1	3	0	0	0	0	0	1	0	3	0
	iqtree_OG0000324.fa.marker001.OG0000324.fa.aln.treefile.rooting.0.rearrange.0	0	0	4	1	0	0	0	0	1	0	1	0	0	0	1	0	1	2	0
	iqtree_OG0000326.fa.marker001.OG0000326.fa.aln.treefile.rooting.0.rearrange.0	2	4	5	1	1	0	2	0	0	1	0	1	0	0	0	0	6	0	0
	iqtree_OG0000327.fa.marker001.OG0000327.fa.aln.treefile.rooting.0.rearrange.0	0	0	3	1	0	1	0	0	0	3	0	0	0	2	0	0	0	1	0
	iqtree_OG0000328.fa.marker001.OG0000328.fa.aln.treefile.rooting.0.rearrange.0	0	0	3	1	0	1	0	0	1	1	1	1	1	0	2	0	0	1	0
	iqtree_OG0000329.fa.marker001.OG0000329.fa.aln.treefile.rooting.0.rearrange.0	0	0	2	2	0	1	0	0	1	2	0	0	0	0	0	0	0	2	0
	iqtree_OG0000330.fa.marker001.OG0000330.fa.aln.treefile.rooting.0.rearrange.0	0	0	1	0	1	1	3	0	0	0	0	2	0	0	0	0	0	1	0
	iqtree_OG0000331.fa.marker001.OG0000331.fa.aln.treefile.rooting.0.rearrange.0	0	0	2	1	0	1	7	0	0	2	0	3	0	2	0	0	0	1	1
	iqtree_OG0000332.fa.marker001.OG0000332.fa.aln.treefile.rooting.0.rearrange.0	0	0	1	1	0	0	0	0	0	1	0	0	0	2	0	1	0	2	0
	iqtree_OG0000333.fa.marker001.OG0000333.fa.aln.treefile.rooting.0.rearrange.0	0	0	3	1	0	0	0	0	1	2	0	1	0	0	2	0	0	2	0
	iqtree_OG0000335.fa.marker001.OG0000335.fa.aln.treefile.rooting.0.rearrange.0	0	1	3	0	0	2	2	0	0	0	0	1	0	0	2	0	0	0	0
	iqtree_OG0000336.fa.marker001.OG0000336.fa.aln.treefile.rooting.0.rearrange.0	0	0	2	2	0	1	1	0	0	1	1	0	0	0	1	2	0	1	0
	iqtree_OG0000337.fa.marker001.OG0000337.fa.aln.treefile.rooting.0.rearrange.0	0	0	1	0	0	1	0	0	0	0	0	0	0	0	0	0	0	3	1
	iqtree_OG0000339.fa.marker001.OG0000339.fa.aln.treefile.rooting.0.rearrange.0	0	1	2	2	0	5	0	0	0	0	0	0	0	0	0	1	0	3	0
	iqtree_OG0000342.fa.marker001.OG0000342.fa.aln.treefile.rooting.0.rearrange.0	0	2	8	0	6	1	0	0	0	0	0	0	0	0	0	2	0	0	1
	iqtree_OG0000343.fa.marker001.OG0000343.fa.aln.treefile.rooting.0.rearrange.0	0	0	4	1	1	1	1	0	0	1	0	2	0	0	1	3	0	0	0
	iqtree_OG0000344.fa.marker001.OG0000344.fa.aln.treefile.rooting.0.rearrange.0	1	1	2	1	0	1	1	0	1	0	0	0	0	3	1	1	0	0	1
	iqtree_OG0000346.fa.marker001.OG0000346.fa.aln.treefile.rooting.0.rearrange.0	0	1	1	0	1	2	3	0	0	0	1	0	0	0	0	3	0	2	2
	iqtree_OG0000347.fa.marker001.OG0000347.fa.aln.treefile.rooting.0.rearrange.0	0	0	3	1	0	2	1	0	0	0	0	1	0	1	0	0	0	2	0
	iqtree_OG0000348.fa.marker001.OG0000348.fa.aln.treefile.rooting.0.rearrange.0	0	0	2	1	0	0	0	1	0	0	0	1	0	3	3	0	0	1	1
	iqtree_OG0000353.fa.marker001.OG0000353.fa.aln.treefile.rooting.0.rearrange.0	0	1	2	0	0	0	0	0	0	1	0	0	0	2	0	1	0	3	0
	iqtree_OG0000354.fa.marker001.OG0000354.fa.aln.treefile.rooting.0.rearrange.0	3	0	6	0	3	1	3	0	0	0	1	0	0	1	1	1	0	0	0
	iqtree_OG0000355.fa.marker001.OG0000355.fa.aln.treefile.rooting.0.rearrange.0	0	0	3	1	0	1	2	0	1	0	0	0	1	2	0	0	0	2	0
	iqtree_OG0000356.fa.marker001.OG0000356.fa.aln.treefile.rooting.0.rearrange.0	0	1	3	0	0	1	2	0	0	1	0	0	0	0	0	0	0	1	0
	iqtree_OG0000357.fa.marker001.OG0000357.fa.aln.treefile.rooting.0.rearrange.0	0	0	1	1	0	1	0	0	0	2	0	0	0	2	0	0	0	1	0
	iqtree_OG0000358.fa.marker001.OG0000358.fa.aln.treefile.rooting.0.rearrange.0	0	2	2	1	0	1	0	0	1	0	0	1	0	1	0	0	0	6	0
	iqtree_OG0000359.fa.marker001.OG0000359.fa.aln.treefile.rooting.0.rearrange.0	0	0	6	2	0	2	0	0	0	3	0	0	0	0	0	0	0	0	0
	iqtree_OG0000360.fa.marker001.OG0000360.fa.aln.treefile.rooting.0.rearrange.0	0	0	3	3	0	3	2	0	0	2	0	1	0	0	0	1	0	0	0
	iqtree_OG0000361.fa.marker001.OG0000361.fa.aln.treefile.rooting.0.rearrange.0	0	2	1	1	0	1	1	0	1	0	2	2	0	0	0	0	0	2	0
	iqtree_OG0000362.fa.marker001.OG0000362.fa.aln.treefile.rooting.0.rearrange.0	8	0	4	1	5	2	0	0	0	0	0	1	0	0	0	0	0	0	1
	iqtree_OG0000363.fa.marker001.OG0000363.fa.aln.treefile.rooting.0.rearrange.0	0	1	5	0	0	3	0	0	0	1	1	0	0	2	0	2	0	0	0
	iqtree_OG0000364.fa.marker001.OG0000364.fa.aln.treefile.rooting.0.rearrange.0	0	0	4	1	0	0	4	0	0	1	1	1	1	1	0	0	0	1	0
	iqtree_OG0000365.fa.marker001.OG0000365.fa.aln.treefile.rooting.0.rearrange.0	0	0	4	1	0	1	0	0	0	1	0	0	1	2	0	0	0	2	0
	iqtree_OG0000366.fa.marker001.OG0000366.fa.aln.treefile.rooting.0.rearrange.0	0	0	4	0	2	0	2	0	2	1	1	1	0	1	0	2	0	0	6
	iqtree_OG0000367.fa.marker001.OG0000367.fa.aln.treefile.rooting.0.rearrange.0	0	1	0	1	0	2	0	0	1	0	0	0	0	0	0	1	0	2	0
	iqtree_OG0000368.fa.marker001.OG0000368.fa.aln.treefile.rooting.0.rearrange.0	2	0	4	0	1	1	0	0	0	1	1	2	1	0	0	0	0	0	1
	iqtree_OG0000370.fa.marker001.OG0000370.fa.aln.treefile.rooting.0.rearrange.0	1	0	5	0	1	0	0	0	0	1	0	0	0	0	0	0	0	3	0
	iqtree_OG0000371.fa.marker001.OG0000371.fa.aln.treefile.rooting.0.rearrange.0	0	0	3	1	1	4	0	0	1	1	0	0	0	1	1	0	0	0	0
	iqtree_OG0000372.fa.marker001.OG0000372.fa.aln.treefile.rooting.0.rearrange.0	0	1	1	2	0	0	0	0	0	1	0	0	0	0	1	1	0	2	0
	iqtree_OG0000373.fa.marker001.OG0000373.fa.aln.treefile.rooting.0.rearrange.0	0	0	2	1	1	2	0	0	0	2	0	0	0	0	0	0	0	2	0
	iqtree_OG0000374.fa.marker001.OG0000374.fa.aln.treefile.rooting.0.rearrange.0	5	0	1	0	0	1	4	0	0	2	3	0	0	1	0	0	1	0	0
	iqtree_OG0000375.fa.marker001.OG0000375.fa.aln.treefile.rooting.0.rearrange.0	0	0	2	0	0	0	2	0	0	1	0	0	0	1	1	1	0	2	2
	iqtree_OG0000376.fa.marker001.OG0000376.fa.aln.treefile.rooting.0.rearrange.0	1	3	3	1	0	1	0	0	2	1	0	0	1	1	0	0	0	1	1
	iqtree_OG0000377.fa.marker001.OG0000377.fa.aln.treefile.rooting.0.rearrange.0	0	0	7	1	0	3	0	0	0	3	0	0	0	0	0	0	0	0	0
	iqtree_OG0000378.fa.marker001.OG0000378.fa.aln.treefile.rooting.0.rearrange.0	0	1	4	1	0	1	0	1	0	1	0	0	0	0	0	0	0	1	0
	iqtree_OG0000380.fa.marker001.OG0000380.fa.aln.treefile.rooting.0.rearrange.0	0	0	4	1	1	6	0	0	1	0	0	0	1	1	1	0	0	0	0
	iqtree_OG0000381.fa.marker001.OG0000381.fa.aln.treefile.rooting.0.rearrange.0	0	0	1	0	1	2	1	1	0	2	1	0	0	1	0	1	0	0	0
	iqtree_OG0000382.fa.marker001.OG0000382.fa.aln.treefile.rooting.0.rearrange.0	0	0	2	2	0	1	1	0	1	3	0	2	0	0	1	0	0	1	0
	iqtree_OG0000383.fa.marker001.OG0000383.fa.aln.treefile.rooting.0.rearrange.0	1	2	6	0	0	2	0	0	0	2	0	0	0	0	0	1	0	0	1
	iqtree_OG0000384.fa.marker001.OG0000384.fa.aln.treefile.rooting.0.rearrange.0	0	1	2	1	0	0	0	0	1	0	0	0	0	1	0	0	2	2	3
	iqtree_OG0000387.fa.marker001.OG0000387.fa.aln.treefile.rooting.0.rearrange.0	1	1	3	0	0	0	0	0	2	0	1	1	0	2	0	0	1	1	0
	iqtree_OG0000388.fa.marker001.OG0000388.fa.aln.treefile.rooting.0.rearrange.0	2	0	5	0	2	2	1	0	0	1	0	0	0	1	2	2	0	0	0
	iqtree_OG0000396.fa.marker001.OG0000396.fa.aln.treefile.rooting.0.rearrange.0	0	0	6	1	0	0	2	0	0	1	0	1	0	1	1	0	0	1	1
	iqtree_OG0000397.fa.marker001.OG0000397.fa.aln.treefile.rooting.0.rearrange.0	0	1	6	0	0	2	0	0	0	0	0	0	0	0	0	0	0	2	3
	iqtree_OG0000398.fa.marker001.OG0000398.fa.aln.treefile.rooting.0.rearrange.0	0	0	4	1	0	0	0	0	0	1	0	0	0	2	1	0	0	2	1
	iqtree_OG0000399.fa.marker001.OG0000399.fa.aln.treefile.rooting.0.rearrange.0	0	0	2	1	0	1	2	0	0	1	3	1	0	0	0	0	1	1	0
	iqtree_OG0000400.fa.marker001.OG0000400.fa.aln.treefile.rooting.0.rearrange.0	0	0	4	2	0	0	0	0	1	3	0	1	0	1	0	0	0	2	0
	iqtree_OG0000401.fa.marker001.OG0000401.fa.aln.treefile.rooting.0.rearrange.0	0	0	3	2	0	0	1	0	1	2	0	1	1	1	1	1	0	0	2
	iqtree_OG0000402.fa.marker001.OG0000402.fa.aln.treefile.rooting.0.rearrange.0	0	2	1	2	0	0	0	0	0	1	0	0	0	1	0	0	0	3	0
	iqtree_OG0000403.fa.marker001.OG0000403.fa.aln.treefile.rooting.0.rearrange.0	0	0	2	2	0	0	1	0	1	2	0	1	0	1	0	0	0	1	0
	iqtree_OG0000404.fa.marker001.OG0000404.fa.aln.treefile.rooting.0.rearrange.0	1	4	0	1	0	1	1	0	0	1	0	0	0	1	1	0	0	1	0
	iqtree_OG0000405.fa.marker001.OG0000405.fa.aln.treefile.rooting.0.rearrange.0	0	3	3	0	1	2	1	0	0	1	0	0	0	0	0	2	0	1	1
	iqtree_OG0000406.fa.marker001.OG0000406.fa.aln.treefile.rooting.0.rearrange.0	1	0	2	2	1	3	0	0	2	1	1	0	0	1	0	0	0	1	0
	iqtree_OG0000408.fa.marker001.OG0000408.fa.aln.treefile.rooting.0.rearrange.0	0	0	0	0	0	1	0	0	2	0	0	2	0	1	0	3	0	0	1
	iqtree_OG0000409.fa.marker001.OG0000409.fa.aln.treefile.rooting.0.rearrange.0	2	0	2	4	0	1	0	0	2	1	0	0	1	0	0	0	0	0	1
	iqtree_OG0000411.fa.marker001.OG0000411.fa.aln.treefile.rooting.0.rearrange.0	3	1	1	2	0	0	0	0	1	0	0	0	0	0	0	2	0	1	2
	iqtree_OG0000412.fa.marker001.OG0000412.fa.aln.treefile.rooting.0.rearrange.0	0	0	3	1	0	0	1	0	0	2	0	0	0	0	0	0	0	3	0
	iqtree_OG0000413.fa.marker001.OG0000413.fa.aln.treefile.rooting.0.rearrange.0	0	1	0	0	0	3	1	0	0	1	0	0	0	0	0	1	0	1	2
	iqtree_OG0000414.fa.marker001.OG0000414.fa.aln.treefile.rooting.0.rearrange.0	0	0	5	0	0	1	1	0	0	1	0	0	0	0	0	0	0	2	0
	iqtree_OG0000416.fa.marker001.OG0000416.fa.aln.treefile.rooting.0.rearrange.0	0	0	4	2	0	1	0	0	1	2	0	0	0	0	0	0	0	0	0
	iqtree_OG0000417.fa.marker001.OG0000417.fa.aln.treefile.rooting.0.rearrange.0	0	0	2	1	0	1	0	0	0	3	1	0	0	0	0	0	0	1	0
	iqtree_OG0000418.fa.marker001.OG0000418.fa.aln.treefile.rooting.0.rearrange.0	0	0	3	1	0	0	0	0	1	1	0	3	0	0	1	2	0	1	0
	iqtree_OG0000420.fa.marker001.OG0000420.fa.aln.treefile.rooting.0.rearrange.0	0	0	2	1	0	3	0	0	0	0	0	1	0	1	0	1	0	0	0
	iqtree_OG0000421.fa.marker001.OG0000421.fa.aln.treefile.rooting.0.rearrange.0	0	0	3	1	0	1	2	0	0	0	3	1	0	0	0	0	6	0	3
	iqtree_OG0000422.fa.marker001.OG0000422.fa.aln.treefile.rooting.0.rearrange.0	3	2	5	0	0	2	1	0	0	1	1	0	0	0	0	0	0	0	0
	iqtree_OG0000425.fa.marker001.OG0000425.fa.aln.treefile.rooting.0.rearrange.0	0	0	3	1	0	1	0	0	0	0	0	0	0	2	0	0	0	1	0
	iqtree_OG0000426.fa.marker001.OG0000426.fa.aln.treefile.rooting.0.rearrange.0	0	0	4	3	0	1	0	0	1	0	0	1	0	1	0	0	0	2	0
	iqtree_OG0000427.fa.marker001.OG0000427.fa.aln.treefile.rooting.0.rearrange.0	0	0	1	1	0	1	1	0	0	1	0	0	0	1	0	2	0	2	0
	iqtree_OG0000428.fa.marker001.OG0000428.fa.aln.treefile.rooting.0.rearrange.0	1	2	3	1	0	2	0	0	0	2	0	0	0	1	0	0	0	0	1
	iqtree_OG0000429.fa.marker001.OG0000429.fa.aln.treefile.rooting.0.rearrange.0	0	0	1	0	0	0	1	0	0	3	1	0	0	1	0	0	1	1	6
	iqtree_OG0000430.fa.marker001.OG0000430.fa.aln.treefile.rooting.0.rearrange.0	0	0	4	0	0	2	0	0	6	0	0	1	0	1	0	1	0	0	0
	iqtree_OG0000434.fa.marker001.OG0000434.fa.aln.treefile.rooting.0.rearrange.0	1	0	5	4	1	0	1	0	0	0	0	0	0	0	0	1	0	1	0
	iqtree_OG0000435.fa.marker001.OG0000435.fa.aln.treefile.rooting.0.rearrange.0	0	0	1	3	0	0	0	0	0	3	1	0	1	1	2	1	0	1	1
	iqtree_OG0000436.fa.marker001.OG0000436.fa.aln.treefile.rooting.0.rearrange.0	0	0	3	3	0	0	0	0	0	2	0	0	0	0	0	1	0	2	0
	iqtree_OG0000438.fa.marker001.OG0000438.fa.aln.treefile.rooting.0.rearrange.0	0	1	1	2	0	3	1	0	0	1	0	0	0	0	0	0	0	0	0
	iqtree_OG0000439.fa.marker001.OG0000439.fa.aln.treefile.rooting.0.rearrange.0	0	0	2	2	0	3	1	0	0	1	0	0	0	1	0	0	0	1	0
	iqtree_OG0000440.fa.marker001.OG0000440.fa.aln.treefile.rooting.0.rearrange.0	1	0	1	1	8	4	0	0	1	1	0	0	0	0	0	0	2	0	0
	iqtree_OG0000441.fa.marker001.OG0000441.fa.aln.treefile.rooting.0.rearrange.0	0	0	0	1	0	0	0	1	1	1	0	0	1	0	0	2	0	2	0
	iqtree_OG0000442.fa.marker001.OG0000442.fa.aln.treefile.rooting.0.rearrange.0	0	0	2	1	0	1	0	0	0	1	0	3	0	0	0	1	0	1	0
	iqtree_OG0000443.fa.marker001.OG0000443.fa.aln.treefile.rooting.0.rearrange.0	0	0	2	1	0	0	0	0	0	2	0	3	0	2	0	0	0	1	0
	iqtree_OG0000444.fa.marker001.OG0000444.fa.aln.treefile.rooting.0.rearrange.0	0	0	2	2	0	1	0	0	0	1	0	0	0	1	0	0	0	1	0
	iqtree_OG0000445.fa.marker001.OG0000445.fa.aln.treefile.rooting.0.rearrange.0	0	0	2	2	0	1	0	0	0	0	0	0	0	0	0	2	1	1	0
	iqtree_OG0000446.fa.marker001.OG0000446.fa.aln.treefile.rooting.0.rearrange.0	0	0	3	1	0	0	0	0	1	1	0	0	0	1	1	0	0	1	1
	iqtree_OG0000447.fa.marker001.OG0000447.fa.aln.treefile.rooting.0.rearrange.0	0	0	3	2	0	0	0	0	1	1	0	1	0	0	0	1	0	2	1
	iqtree_OG0000448.fa.marker001.OG0000448.fa.aln.treefile.rooting.0.rearrange.0	0	1	2	0	0	1	2	0	1	2	1	0	1	0	2	1	0	0	1
	iqtree_OG0000450.fa.marker001.OG0000450.fa.aln.treefile.rooting.0.rearrange.0	0	0	3	1	0	1	0	0	1	2	0	0	1	0	2	0	0	0	1
	iqtree_OG0000451.fa.marker001.OG0000451.fa.aln.treefile.rooting.0.rearrange.0	0	0	1	1	0	1	1	0	0	2	0	0	0	1	0	1	0	2	0
	iqtree_OG0000452.fa.marker001.OG0000452.fa.aln.treefile.rooting.0.rearrange.0	1	2	3	0	0	2	0	0	0	0	0	0	0	0	0	0	1	1	0
	iqtree_OG0000453.fa.marker001.OG0000453.fa.aln.treefile.rooting.0.rearrange.0	0	0	0	3	0	2	0	0	1	1	0	0	0	0	0	0	0	1	0
	iqtree_OG0000454.fa.marker001.OG0000454.fa.aln.treefile.rooting.0.rearrange.0	0	1	3	1	0	0	1	0	1	1	0	2	0	0	0	0	0	1	2
	iqtree_OG0000455.fa.marker001.OG0000455.fa.aln.treefile.rooting.0.rearrange.0	2	0	0	0	7	2	1	0	1	0	0	0	0	0	0	0	6	0	1
	iqtree_OG0000456.fa.marker001.OG0000456.fa.aln.treefile.rooting.0.rearrange.0	0	0	4	1	0	1	0	0	0	2	0	1	0	0	0	1	0	0	0
	iqtree_OG0000457.fa.marker001.OG0000457.fa.aln.treefile.rooting.0.rearrange.0	0	0	2	0	0	1	0	0	0	1	0	0	1	2	0	0	0	1	0
	iqtree_OG0000458.fa.marker001.OG0000458.fa.aln.treefile.rooting.0.rearrange.0	0	0	2	1	0	0	1	0	0	1	0	1	0	0	1	0	0	1	1
	iqtree_OG0000459.fa.marker001.OG0000459.fa.aln.treefile.rooting.0.rearrange.0	0	2	3	0	0	1	0	0	1	0	0	0	0	0	0	1	0	0	5
	iqtree_OG0000460.fa.marker001.OG0000460.fa.aln.treefile.rooting.0.rearrange.0	0	0	1	2	0	1	0	0	0	3	0	0	0	1	1	0	0	1	0
	iqtree_OG0000461.fa.marker001.OG0000461.fa.aln.treefile.rooting.0.rearrange.0	0	0	0	3	0	1	0	0	0	0	0	1	0	3	0	2	0	1	0
	iqtree_OG0000462.fa.marker001.OG0000462.fa.aln.treefile.rooting.0.rearrange.0	0	0	0	0	0	3	2	0	0	0	1	1	0	0	0	2	5	0	7
	iqtree_OG0000466.fa.marker001.OG0000466.fa.aln.treefile.rooting.0.rearrange.0	0	0	1	1	0	0	0	0	0	1	2	1	0	0	0	0	0	2	2
	iqtree_OG0000467.fa.marker001.OG0000467.fa.aln.treefile.rooting.0.rearrange.0	1	2	2	0	2	1	1	0	0	4	0	0	0	0	1	0	0	0	1
	iqtree_OG0000468.fa.marker001.OG0000468.fa.aln.treefile.rooting.0.rearrange.0	0	0	2	2	0	1	0	0	0	1	0	0	0	0	0	0	0	2	0
	iqtree_OG0000469.fa.marker001.OG0000469.fa.aln.treefile.rooting.0.rearrange.0	0	0	3	1	0	0	0	0	0	1	0	2	0	0	1	0	0	1	0
	iqtree_OG0000471.fa.marker001.OG0000471.fa.aln.treefile.rooting.0.rearrange.0	0	0	4	0	0	0	0	0	0	3	0	0	0	1	0	0	0	1	0
	iqtree_OG0000474.fa.marker001.OG0000474.fa.aln.treefile.rooting.0.rearrange.0	5	0	3	0	3	2	0	0	1	2	0	0	0	1	0	1	0	0	2
	iqtree_OG0000475.fa.marker001.OG0000475.fa.aln.treefile.rooting.0.rearrange.0	0	0	2	0	2	1	7	0	1	1	1	0	0	0	0	0	1	0	0
	iqtree_OG0000476.fa.marker001.OG0000476.fa.aln.treefile.rooting.0.rearrange.0	0	0	2	2	0	1	7	0	0	0	0	2	0	1	0	0	0	0	0
	iqtree_OG0000477.fa.marker001.OG0000477.fa.aln.treefile.rooting.0.rearrange.0	0	0	2	1	0	0	0	0	0	1	0	0	0	0	0	0	0	2	0
	iqtree_OG0000478.fa.marker001.OG0000478.fa.aln.treefile.rooting.0.rearrange.0	0	0	2	2	0	2	1	0	0	1	0	2	1	0	1	0	0	0	0
	iqtree_OG0000479.fa.marker001.OG0000479.fa.aln.treefile.rooting.0.rearrange.0	0	0	0	1	1	1	0	0	1	1	0	1	0	0	1	2	0	0	0
	iqtree_OG0000480.fa.marker001.OG0000480.fa.aln.treefile.rooting.0.rearrange.0	0	0	4	0	0	1	0	0	0	1	0	0	0	1	0	0	0	1	0
	iqtree_OG0000481.fa.marker001.OG0000481.fa.aln.treefile.rooting.0.rearrange.0	0	0	3	2	0	4	0	0	1	1	0	0	0	0	0	0	0	0	0
	iqtree_OG0000482.fa.marker001.OG0000482.fa.aln.treefile.rooting.0.rearrange.0	0	0	0	0	0	0	0	0	0	1	0	0	0	1	0	0	0	3	0
	iqtree_OG0000484.fa.marker001.OG0000484.fa.aln.treefile.rooting.0.rearrange.0	1	1	2	2	1	2	0	0	0	1	0	0	0	0	0	0	0	1	0
	iqtree_OG0000485.fa.marker001.OG0000485.fa.aln.treefile.rooting.0.rearrange.0	0	1	1	1	0	2	0	0	0	1	1	0	1	0	0	0	0	0	0
	iqtree_OG0000486.fa.marker001.OG0000486.fa.aln.treefile.rooting.0.rearrange.0	0	0	3	1	0	1	1	0	0	2	0	1	1	0	0	0	0	1	0
	iqtree_OG0000488.fa.marker001.OG0000488.fa.aln.treefile.rooting.0.rearrange.0	0	0	4	1	0	1	1	0	0	1	0	0	0	0	0	0	0	1	0
	iqtree_OG0000489.fa.marker001.OG0000489.fa.aln.treefile.rooting.0.rearrange.0	0	0	3	2	0	4	2	0	1	0	2	1	0	0	1	0	0	0	1
	iqtree_OG0000490.fa.marker001.OG0000490.fa.aln.treefile.rooting.0.rearrange.0	0	0	2	3	0	0	0	0	0	1	0	0	0	1	0	1	0	1	0
	iqtree_OG0000493.fa.marker001.OG0000493.fa.aln.treefile.rooting.0.rearrange.0	0	0	5	2	1	2	0	0	1	0	0	0	0	1	0	0	0	0	0
	iqtree_OG0000494.fa.marker001.OG0000494.fa.aln.treefile.rooting.0.rearrange.0	0	0	4	0	0	2	0	0	0	2	0	0	0	1	1	0	0	0	1
	iqtree_OG0000496.fa.marker001.OG0000496.fa.aln.treefile.rooting.0.rearrange.0	0	1	1	1	0	0	0	0	3	1	0	1	6	0	1	0	0	2	1
	iqtree_OG0000497.fa.marker001.OG0000497.fa.aln.treefile.rooting.0.rearrange.0	0	1	2	1	0	1	1	0	0	1	0	0	0	0	0	2	0	2	0
	iqtree_OG0000498.fa.marker001.OG0000498.fa.aln.treefile.rooting.0.rearrange.0	0	0	1	2	0	1	1	0	2	2	0	0	0	0	0	1	0	1	0
	iqtree_OG0000501.fa.marker001.OG0000501.fa.aln.treefile.rooting.0.rearrange.0	0	2	2	1	7	0	1	0	0	2	0	0	0	0	0	2	1	0	0
	iqtree_OG0000504.fa.marker001.OG0000504.fa.aln.treefile.rooting.0.rearrange.0	0	0	0	0	0	0	0	0	1	1	0	1	0	0	0	0	1	2	1
	iqtree_OG0000505.fa.marker001.OG0000505.fa.aln.treefile.rooting.0.rearrange.0	0	1	6	1	0	0	0	0	0	2	0	0	0	0	0	0	0	1	1
	iqtree_OG0000506.fa.marker001.OG0000506.fa.aln.treefile.rooting.0.rearrange.0	0	0	5	1	0	0	1	0	0	1	0	0	0	0	1	0	0	4	0
	iqtree_OG0000507.fa.marker001.OG0000507.fa.aln.treefile.rooting.0.rearrange.0	0	0	4	0	0	0	1	0	0	0	0	2	0	1	0	0	0	2	1
	iqtree_OG0000508.fa.marker001.OG0000508.fa.aln.treefile.rooting.0.rearrange.0	0	0	1	0	0	5	13	0	0	6	0	0	0	0	0	0	0	0	0
	iqtree_OG0000510.fa.marker001.OG0000510.fa.aln.treefile.rooting.0.rearrange.0	0	0	4	2	0	2	0	0	0	1	0	0	0	1	1	0	0	1	0
	iqtree_OG0000511.fa.marker001.OG0000511.fa.aln.treefile.rooting.0.rearrange.0	1	2	4	0	1	0	1	0	1	0	2	1	1	0	0	1	0	0	2
	iqtree_OG0000512.fa.marker001.OG0000512.fa.aln.treefile.rooting.0.rearrange.0	0	0	1	4	0	3	3	0	0	0	0	0	0	0	0	0	0	0	0
	iqtree_OG0000513.fa.marker001.OG0000513.fa.aln.treefile.rooting.0.rearrange.0	1	0	2	1	0	1	1	0	0	1	0	1	0	2	0	0	0	1	1
	iqtree_OG0000516.fa.marker001.OG0000516.fa.aln.treefile.rooting.0.rearrange.0	2	1	1	0	0	0	0	0	0	1	0	1	0	0	0	0	0	2	0
	iqtree_OG0000518.fa.marker001.OG0000518.fa.aln.treefile.rooting.0.rearrange.0	0	0	3	1	1	1	1	0	0	0	0	0	0	0	0	1	0	2	0
	iqtree_OG0000522.fa.marker001.OG0000522.fa.aln.treefile.rooting.0.rearrange.0	0	0	3	2	0	0	1	0	0	1	0	0	0	0	0	0	0	1	0
	iqtree_OG0000523.fa.marker001.OG0000523.fa.aln.treefile.rooting.0.rearrange.0	0	1	4	2	1	1	0	0	0	0	0	2	0	2	0	1	0	0	0
	iqtree_OG0000527.fa.marker001.OG0000527.fa.aln.treefile.rooting.0.rearrange.0	0	0	4	1	0	0	1	0	0	0	0	0	0	1	0	2	0	1	0
	iqtree_OG0000528.fa.marker001.OG0000528.fa.aln.treefile.rooting.0.rearrange.0	2	2	3	0	2	1	1	0	0	1	1	0	0	0	0	0	0	2	0
	iqtree_OG0000529.fa.marker001.OG0000529.fa.aln.treefile.rooting.0.rearrange.0	0	0	4	1	0	1	0	0	0	1	0	0	0	1	0	0	0	0	0
	iqtree_OG0000530.fa.marker001.OG0000530.fa.aln.treefile.rooting.0.rearrange.0	0	0	3	0	0	2	1	0	0	0	0	0	1	1	0	0	0	1	0
	iqtree_OG0000532.fa.marker001.OG0000532.fa.aln.treefile.rooting.0.rearrange.0	0	0	3	1	0	2	1	0	0	1	0	1	0	0	0	1	0	0	0
	iqtree_OG0000533.fa.marker001.OG0000533.fa.aln.treefile.rooting.0.rearrange.0	0	1	3	1	1	0	1	0	0	1	0	0	0	0	0	0	1	2	0
	iqtree_OG0000534.fa.marker001.OG0000534.fa.aln.treefile.rooting.0.rearrange.0	0	0	2	1	0	0	0	0	0	0	0	1	0	1	0	0	0	2	0
	iqtree_OG0000535.fa.marker001.OG0000535.fa.aln.treefile.rooting.0.rearrange.0	0	1	4	0	1	1	1	0	1	1	2	1	0	0	1	0	2	0	0
	iqtree_OG0000536.fa.marker001.OG0000536.fa.aln.treefile.rooting.0.rearrange.0	2	0	5	1	0	2	0	0	0	0	0	2	0	0	0	1	0	0	1
	iqtree_OG0000538.fa.marker001.OG0000538.fa.aln.treefile.rooting.0.rearrange.0	0	1	2	1	0	0	0	0	2	2	0	0	0	0	1	5	0	0	1
	iqtree_OG0000539.fa.marker001.OG0000539.fa.aln.treefile.rooting.0.rearrange.0	0	0	4	2	0	1	1	0	0	2	0	0	0	0	0	0	0	1	0
	iqtree_OG0000541.fa.marker001.OG0000541.fa.aln.treefile.rooting.0.rearrange.0	1	0	3	0	2	2	1	0	3	0	0	1	1	0	0	0	1	0	1
	iqtree_OG0000542.fa.marker001.OG0000542.fa.aln.treefile.rooting.0.rearrange.0	0	1	1	2	0	2	0	1	1	2	0	0	0	0	0	0	0	0	0
	iqtree_OG0000544.fa.marker001.OG0000544.fa.aln.treefile.rooting.0.rearrange.0	0	0	4	1	0	0	0	1	0	3	0	0	0	0	0	0	0	3	3
	iqtree_OG0000545.fa.marker001.OG0000545.fa.aln.treefile.rooting.0.rearrange.0	0	0	3	0	0	1	0	0	1	0	0	1	0	0	0	0	0	1	0
	iqtree_OG0000546.fa.marker001.OG0000546.fa.aln.treefile.rooting.0.rearrange.0	1	0	2	2	2	0	1	0	0	2	1	0	0	0	0	1	0	1	0
	iqtree_OG0000547.fa.marker001.OG0000547.fa.aln.treefile.rooting.0.rearrange.0	0	0	1	1	0	2	0	1	1	2	0	0	0	2	0	0	0	0	0
	iqtree_OG0000548.fa.marker001.OG0000548.fa.aln.treefile.rooting.0.rearrange.0	0	0	2	0	0	2	0	0	0	2	0	0	0	0	0	0	0	0	0
	iqtree_OG0000549.fa.marker001.OG0000549.fa.aln.treefile.rooting.0.rearrange.0	0	0	1	1	0	0	2	0	0	2	0	0	0	0	0	0	0	1	1
	iqtree_OG0000550.fa.marker001.OG0000550.fa.aln.treefile.rooting.0.rearrange.0	0	0	1	0	0	7	2	1	0	0	0	0	0	0	0	0	0	1	0
	iqtree_OG0000551.fa.marker001.OG0000551.fa.aln.treefile.rooting.0.rearrange.0	0	0	3	2	0	1	2	0	0	1	0	1	1	0	0	0	0	1	0
	iqtree_OG0000552.fa.marker001.OG0000552.fa.aln.treefile.rooting.0.rearrange.0	0	0	2	0	0	0	0	1	0	0	0	1	0	0	0	0	0	2	0
	iqtree_OG0000553.fa.marker001.OG0000553.fa.aln.treefile.rooting.0.rearrange.0	0	0	2	0	1	2	0	1	0	0	1	0	2	2	0	0	0	0	1
	iqtree_OG0000554.fa.marker001.OG0000554.fa.aln.treefile.rooting.0.rearrange.0	0	0	6	0	0	0	0	0	1	1	0	2	0	1	0	2	0	1	1
	iqtree_OG0000555.fa.marker001.OG0000555.fa.aln.treefile.rooting.0.rearrange.0	0	1	1	0	0	3	0	0	0	1	0	0	0	0	0	0	0	0	0
	iqtree_OG0000557.fa.marker001.OG0000557.fa.aln.treefile.rooting.0.rearrange.0	0	1	4	0	1	1	0	0	0	2	1	0	0	1	0	1	0	0	1
	iqtree_OG0000558.fa.marker001.OG0000558.fa.aln.treefile.rooting.0.rearrange.0	0	0	6	3	0	1	0	1	0	1	0	0	0	0	0	0	0	0	0
	iqtree_OG0000559.fa.marker001.OG0000559.fa.aln.treefile.rooting.0.rearrange.0	1	0	5	0	0	2	0	0	0	3	0	0	0	1	0	0	0	0	0
	iqtree_OG0000560.fa.marker001.OG0000560.fa.aln.treefile.rooting.0.rearrange.0	0	0	2	0	1	3	0	0	0	2	0	1	0	0	1	2	0	0	0
	iqtree_OG0000561.fa.marker001.OG0000561.fa.aln.treefile.rooting.0.rearrange.0	0	0	4	3	0	3	1	0	0	1	1	0	0	0	0	0	2	0	2
	iqtree_OG0000562.fa.marker001.OG0000562.fa.aln.treefile.rooting.0.rearrange.0	0	0	3	3	0	1	0	0	0	1	0	0	0	0	0	0	0	2	0
	iqtree_OG0000563.fa.marker001.OG0000563.fa.aln.treefile.rooting.0.rearrange.0	0	0	3	0	0	3	1	0	2	0	0	0	0	0	0	0	0	0	0
	iqtree_OG0000564.fa.marker001.OG0000564.fa.aln.treefile.rooting.0.rearrange.0	0	0	2	2	0	1	0	0	0	1	0	0	0	0	0	2	0	1	0
	iqtree_OG0000566.fa.marker001.OG0000566.fa.aln.treefile.rooting.0.rearrange.0	1	0	4	0	1	0	0	0	0	0	1	1	0	0	1	2	0	0	1
	iqtree_OG0000567.fa.marker001.OG0000567.fa.aln.treefile.rooting.0.rearrange.0	0	1	2	0	0	2	0	0	1	1	0	1	0	0	0	0	0	0	0
	iqtree_OG0000568.fa.marker001.OG0000568.fa.aln.treefile.rooting.0.rearrange.0	0	0	2	0	2	1	0	0	0	3	0	0	1	2	0	0	0	0	0
	iqtree_OG0000569.fa.marker001.OG0000569.fa.aln.treefile.rooting.0.rearrange.0	0	0	1	1	0	0	1	0	0	0	0	1	0	0	0	2	0	2	0
	iqtree_OG0000574.fa.marker001.OG0000574.fa.aln.treefile.rooting.0.rearrange.0	0	0	5	0	0	1	1	0	0	1	0	1	1	3	0	0	0	1	0
	iqtree_OG0000575.fa.marker001.OG0000575.fa.aln.treefile.rooting.0.rearrange.0	0	0	2	1	0	0	0	0	0	1	0	0	0	3	0	0	0	2	0
	iqtree_OG0000576.fa.marker001.OG0000576.fa.aln.treefile.rooting.0.rearrange.0	3	0	3	2	0	3	1	0	0	0	0	0	0	0	0	0	0	0	0
	iqtree_OG0000577.fa.marker001.OG0000577.fa.aln.treefile.rooting.0.rearrange.0	0	0	2	1	1	2	2	0	0	0	0	0	0	2	1	1	0	1	0
	iqtree_OG0000578.fa.marker001.OG0000578.fa.aln.treefile.rooting.0.rearrange.0	0	0	2	2	2	1	0	0	0	0	0	0	0	0	0	1	0	0	1
	iqtree_OG0000582.fa.marker001.OG0000582.fa.aln.treefile.rooting.0.rearrange.0	0	2	2	1	0	0	1	2	1	0	1	0	1	0	0	2	2	0	1
	iqtree_OG0000585.fa.marker001.OG0000585.fa.aln.treefile.rooting.0.rearrange.0	0	0	2	1	0	1	0	0	0	0	0	0	0	2	0	1	0	2	0
	iqtree_OG0000586.fa.marker001.OG0000586.fa.aln.treefile.rooting.0.rearrange.0	0	0	1	1	0	2	0	0	0	2	0	0	2	0	2	0	0	0	0
	iqtree_OG0000587.fa.marker001.OG0000587.fa.aln.treefile.rooting.0.rearrange.0	0	0	2	2	0	0	1	0	0	3	1	0	0	0	0	0	0	1	0
	iqtree_OG0000588.fa.marker001.OG0000588.fa.aln.treefile.rooting.0.rearrange.0	0	0	1	1	0	2	0	0	0	1	0	0	0	1	1	0	0	0	0
	iqtree_OG0000589.fa.marker001.OG0000589.fa.aln.treefile.rooting.0.rearrange.0	0	0	5	1	0	1	0	0	1	0	0	2	1	1	0	1	0	0	0
	iqtree_OG0000590.fa.marker001.OG0000590.fa.aln.treefile.rooting.0.rearrange.0	0	1	6	0	0	1	0	0	0	1	0	0	0	1	0	0	0	0	0
	iqtree_OG0000592.fa.marker001.OG0000592.fa.aln.treefile.rooting.0.rearrange.0	0	0	3	1	0	0	0	0	1	2	0	0	0	0	0	0	0	1	0
	iqtree_OG0000594.fa.marker001.OG0000594.fa.aln.treefile.rooting.0.rearrange.0	0	0	1	2	0	1	1	0	1	0	0	2	0	0	1	0	0	2	1
	iqtree_OG0000595.fa.marker001.OG0000595.fa.aln.treefile.rooting.0.rearrange.0	0	0	0	0	0	0	0	1	0	1	0	0	0	0	0	1	0	2	0
	iqtree_OG0000596.fa.marker001.OG0000596.fa.aln.treefile.rooting.0.rearrange.0	0	0	4	2	1	1	0	0	0	2	0	1	0	0	1	0	0	0	0
	iqtree_OG0000597.fa.marker001.OG0000597.fa.aln.treefile.rooting.0.rearrange.0	0	0	3	1	1	2	0	0	1	1	1	1	0	0	1	0	0	1	0
	iqtree_OG0000598.fa.marker001.OG0000598.fa.aln.treefile.rooting.0.rearrange.0	0	0	5	1	0	1	0	0	0	1	0	2	0	0	0	0	0	0	2
	iqtree_OG0000599.fa.marker001.OG0000599.fa.aln.treefile.rooting.0.rearrange.0	0	0	2	1	1	2	1	0	0	0	0	1	0	1	0	0	0	0	0
	iqtree_OG0000601.fa.marker001.OG0000601.fa.aln.treefile.rooting.0.rearrange.0	0	0	3	1	0	1	0	0	1	1	0	3	0	0	0	0	0	0	1
	iqtree_OG0000602.fa.marker001.OG0000602.fa.aln.treefile.rooting.0.rearrange.0	0	0	1	0	0	5	1	0	1	2	0	0	1	0	1	1	0	0	0
	iqtree_OG0000603.fa.marker001.OG0000603.fa.aln.treefile.rooting.0.rearrange.0	1	1	1	0	1	2	3	0	0	2	0	0	0	0	0	0	2	0	3
	iqtree_OG0000604.fa.marker001.OG0000604.fa.aln.treefile.rooting.0.rearrange.0	2	1	0	0	1	0	0	0	1	0	1	1	0	0	2	2	0	0	1
	iqtree_OG0000605.fa.marker001.OG0000605.fa.aln.treefile.rooting.0.rearrange.0	0	0	2	1	0	1	0	0	1	0	4	0	0	0	1	0	0	0	1
	iqtree_OG0000606.fa.marker001.OG0000606.fa.aln.treefile.rooting.0.rearrange.0	0	0	1	0	0	1	0	0	0	0	0	0	0	1	0	0	0	2	6
	iqtree_OG0000607.fa.marker001.OG0000607.fa.aln.treefile.rooting.0.rearrange.0	0	1	0	1	0	1	0	0	0	1	0	0	0	0	0	4	3	0	2
	iqtree_OG0000608.fa.marker001.OG0000608.fa.aln.treefile.rooting.0.rearrange.0	0	0	3	1	0	0	3	0	0	2	0	1	1	0	1	0	0	0	0
	iqtree_OG0000609.fa.marker001.OG0000609.fa.aln.treefile.rooting.0.rearrange.0	0	0	3	1	0	2	2	0	0	0	0	0	0	0	0	0	1	0	0
	iqtree_OG0000610.fa.marker001.OG0000610.fa.aln.treefile.rooting.0.rearrange.0	0	1	4	0	0	0	0	0	0	2	0	0	0	1	0	0	0	1	0
	iqtree_OG0000611.fa.marker001.OG0000611.fa.aln.treefile.rooting.0.rearrange.0	0	0	3	1	0	0	0	0	1	1	0	3	2	1	2	0	0	0	0
	iqtree_OG0000617.fa.marker001.OG0000617.fa.aln.treefile.rooting.0.rearrange.0	0	0	2	2	0	0	0	0	1	0	0	1	0	1	1	0	0	1	1
	iqtree_OG0000618.fa.marker001.OG0000618.fa.aln.treefile.rooting.0.rearrange.0	1	0	8	0	1	2	0	0	0	1	0	0	0	0	0	0	0	0	2
	iqtree_OG0000620.fa.marker001.OG0000620.fa.aln.treefile.rooting.0.rearrange.0	0	0	0	0	0	0	0	0	0	1	0	0	0	0	0	0	1	3	0
	iqtree_OG0000621.fa.marker001.OG0000621.fa.aln.treefile.rooting.0.rearrange.0	0	0	1	3	0	1	0	0	0	0	1	2	0	1	0	0	0	0	1
	iqtree_OG0000622.fa.marker001.OG0000622.fa.aln.treefile.rooting.0.rearrange.0	0	1	1	0	0	1	0	0	1	2	0	0	1	0	1	0	1	0	0
	iqtree_OG0000624.fa.marker001.OG0000624.fa.aln.treefile.rooting.0.rearrange.0	0	0	2	1	0	0	0	0	1	0	0	0	1	1	0	2	0	1	0
	iqtree_OG0000625.fa.marker001.OG0000625.fa.aln.treefile.rooting.0.rearrange.0	0	0	1	1	0	0	1	0	0	0	0	0	0	1	0	0	0	1	3
	iqtree_OG0000626.fa.marker001.OG0000626.fa.aln.treefile.rooting.0.rearrange.0	1	2	1	1	0	0	1	0	0	0	0	0	0	2	2	1	0	0	1
	iqtree_OG0000627.fa.marker001.OG0000627.fa.aln.treefile.rooting.0.rearrange.0	0	0	2	1	0	1	0	0	1	0	0	0	0	1	0	1	0	0	0
	iqtree_OG0000628.fa.marker001.OG0000628.fa.aln.treefile.rooting.0.rearrange.0	0	0	2	1	0	1	1	0	0	2	0	0	0	1	0	0	0	1	0
	iqtree_OG0000629.fa.marker001.OG0000629.fa.aln.treefile.rooting.0.rearrange.0	0	0	2	0	0	1	1	0	0	1	0	1	0	0	0	1	0	1	0
	iqtree_OG0000630.fa.marker001.OG0000630.fa.aln.treefile.rooting.0.rearrange.0	0	0	1	3	0	0	1	0	0	0	1	0	0	0	1	0	0	3	0
	iqtree_OG0000631.fa.marker001.OG0000631.fa.aln.treefile.rooting.0.rearrange.0	0	0	3	1	0	1	0	0	0	0	1	0	0	1	0	0	0	1	0
	iqtree_OG0000632.fa.marker001.OG0000632.fa.aln.treefile.rooting.0.rearrange.0	0	0	0	1	1	1	0	0	0	1	0	0	0	0	0	0	0	3	0
	iqtree_OG0000633.fa.marker001.OG0000633.fa.aln.treefile.rooting.0.rearrange.0	0	0	4	0	1	1	0	0	0	0	0	0	0	0	0	0	0	2	1
	iqtree_OG0000634.fa.marker001.OG0000634.fa.aln.treefile.rooting.0.rearrange.0	0	0	2	2	0	3	1	0	0	0	0	1	0	2	0	0	0	1	0
	iqtree_OG0000636.fa.marker001.OG0000636.fa.aln.treefile.rooting.0.rearrange.0	2	1	5	1	1	1	0	0	0	0	0	0	0	0	0	0	0	1	0
	iqtree_OG0000637.fa.marker001.OG0000637.fa.aln.treefile.rooting.0.rearrange.0	2	0	7	1	0	0	0	0	0	2	0	0	0	0	0	0	0	0	1
	iqtree_OG0000639.fa.marker001.OG0000639.fa.aln.treefile.rooting.0.rearrange.0	0	0	0	0	2	2	0	0	2	1	0	1	0	1	1	0	0	0	0
	iqtree_OG0000640.fa.marker001.OG0000640.fa.aln.treefile.rooting.0.rearrange.0	0	0	5	1	1	0	0	0	0	1	0	0	0	0	1	1	0	1	0
	iqtree_OG0000641.fa.marker001.OG0000641.fa.aln.treefile.rooting.0.rearrange.0	0	0	3	0	0	3	0	0	0	0	0	0	0	0	0	1	0	1	0
	iqtree_OG0000642.fa.marker001.OG0000642.fa.aln.treefile.rooting.0.rearrange.0	1	0	2	1	1	2	1	0	0	1	0	2	0	0	0	0	0	0	0
	iqtree_OG0000644.fa.marker001.OG0000644.fa.aln.treefile.rooting.0.rearrange.0	0	0	1	0	0	3	0	0	0	3	0	0	2	0	0	0	0	0	0
	iqtree_OG0000645.fa.marker001.OG0000645.fa.aln.treefile.rooting.0.rearrange.0	0	0	1	1	0	1	0	0	0	1	0	0	0	1	0	0	0	2	0
	iqtree_OG0000646.fa.marker001.OG0000646.fa.aln.treefile.rooting.0.rearrange.0	0	0	2	0	0	2	0	0	1	1	0	0	0	1	0	0	0	0	0
	iqtree_OG0000647.fa.marker001.OG0000647.fa.aln.treefile.rooting.0.rearrange.0	0	0	1	1	0	1	1	0	0	1	1	1	0	0	0	0	0	1	2
	iqtree_OG0000648.fa.marker001.OG0000648.fa.aln.treefile.rooting.0.rearrange.0	0	0	4	1	0	1	1	0	0	2	0	0	0	0	0	0	0	0	1
	iqtree_OG0000649.fa.marker001.OG0000649.fa.aln.treefile.rooting.0.rearrange.0	0	0	1	1	0	1	0	0	2	1	0	0	0	1	0	0	0	0	1
	iqtree_OG0000650.fa.marker001.OG0000650.fa.aln.treefile.rooting.0.rearrange.0	0	1	3	0	2	0	0	1	0	0	1	3	0	0	0	1	2	0	0
	iqtree_OG0000651.fa.marker001.OG0000651.fa.aln.treefile.rooting.0.rearrange.0	0	0	1	0	0	1	1	0	0	1	0	1	0	1	0	0	0	1	0
	iqtree_OG0000652.fa.marker001.OG0000652.fa.aln.treefile.rooting.0.rearrange.0	0	0	0	0	0	0	1	0	0	0	0	1	0	0	0	2	0	1	0
	iqtree_OG0000653.fa.marker001.OG0000653.fa.aln.treefile.rooting.0.rearrange.0	2	0	4	1	0	2	0	0	0	0	1	0	0	1	0	0	0	2	0
	iqtree_OG0000655.fa.marker001.OG0000655.fa.aln.treefile.rooting.0.rearrange.0	0	0	1	0	0	2	1	0	0	1	0	0	0	0	1	0	0	1	0
	iqtree_OG0000656.fa.marker001.OG0000656.fa.aln.treefile.rooting.0.rearrange.0	1	0	2	0	0	1	1	0	1	1	0	0	0	0	0	0	1	3	0
	iqtree_OG0000657.fa.marker001.OG0000657.fa.aln.treefile.rooting.0.rearrange.0	0	0	2	1	0	0	0	0	0	1	0	0	0	3	1	0	0	1	0
	iqtree_OG0000658.fa.marker001.OG0000658.fa.aln.treefile.rooting.0.rearrange.0	0	0	2	0	0	2	0	0	0	1	0	0	0	1	0	1	0	0	0
	iqtree_OG0000659.fa.marker001.OG0000659.fa.aln.treefile.rooting.0.rearrange.0	0	1	1	1	0	0	0	0	0	2	0	0	1	0	0	0	0	1	0
	iqtree_OG0000660.fa.marker001.OG0000660.fa.aln.treefile.rooting.0.rearrange.0	0	0	0	0	0	2	1	0	0	0	0	0	1	1	0	0	0	0	0
	iqtree_OG0000661.fa.marker001.OG0000661.fa.aln.treefile.rooting.0.rearrange.0	0	3	3	1	1	1	2	0	1	0	0	0	0	0	0	2	0	0	0
	iqtree_OG0000662.fa.marker001.OG0000662.fa.aln.treefile.rooting.0.rearrange.0	0	0	2	1	0	0	0	0	0	1	0	0	0	0	1	0	0	1	0
	iqtree_OG0000663.fa.marker001.OG0000663.fa.aln.treefile.rooting.0.rearrange.0	4	0	4	0	0	3	2	0	0	1	0	0	0	0	0	0	0	0	0
	iqtree_OG0000664.fa.marker001.OG0000664.fa.aln.treefile.rooting.0.rearrange.0	0	0	0	2	1	2	0	0	1	2	0	0	0	0	0	0	0	0	0
	iqtree_OG0000666.fa.marker001.OG0000666.fa.aln.treefile.rooting.0.rearrange.0	0	0	0	1	0	1	0	0	0	0	0	0	0	0	0	5	0	0	3
	iqtree_OG0000673.fa.marker001.OG0000673.fa.aln.treefile.rooting.0.rearrange.0	0	0	4	2	0	0	0	0	1	0	0	1	0	3	0	0	1	0	0
	iqtree_OG0000675.fa.marker001.OG0000675.fa.aln.treefile.rooting.0.rearrange.0	0	0	0	1	0	3	0	0	0	0	0	2	1	1	0	0	0	0	0
	iqtree_OG0000676.fa.marker001.OG0000676.fa.aln.treefile.rooting.0.rearrange.0	0	0	2	1	0	4	1	0	0	1	0	1	0	0	0	0	0	0	0
	iqtree_OG0000678.fa.marker001.OG0000678.fa.aln.treefile.rooting.0.rearrange.0	0	0	3	0	0	1	1	0	1	1	0	0	0	0	0	0	0	0	0
	iqtree_OG0000679.fa.marker001.OG0000679.fa.aln.treefile.rooting.0.rearrange.0	0	0	1	1	0	1	0	0	0	1	0	0	0	1	0	0	0	1	0
	iqtree_OG0000680.fa.marker001.OG0000680.fa.aln.treefile.rooting.0.rearrange.0	0	0	1	0	1	1	0	0	0	1	0	1	0	2	0	0	1	1	0
	iqtree_OG0000681.fa.marker001.OG0000681.fa.aln.treefile.rooting.0.rearrange.0	0	0	2	1	0	2	1	0	0	0	0	3	0	0	0	0	0	0	0
	iqtree_OG0000682.fa.marker001.OG0000682.fa.aln.treefile.rooting.0.rearrange.0	0	0	0	0	0	0	0	0	0	1	0	0	0	0	0	0	0	3	0
	iqtree_OG0000683.fa.marker001.OG0000683.fa.aln.treefile.rooting.0.rearrange.0	0	0	1	0	0	2	0	0	1	0	0	0	0	0	1	0	0	3	0
	iqtree_OG0000684.fa.marker001.OG0000684.fa.aln.treefile.rooting.0.rearrange.0	0	0	2	0	0	1	0	0	2	2	1	1	0	0	1	0	0	0	0
	iqtree_OG0000686.fa.marker001.OG0000686.fa.aln.treefile.rooting.0.rearrange.0	0	0	2	1	0	0	0	0	2	0	0	1	1	0	0	0	0	2	1
	iqtree_OG0000687.fa.marker001.OG0000687.fa.aln.treefile.rooting.0.rearrange.0	3	1	4	1	0	3	0	0	0	1	1	0	0	0	0	0	0	0	0
	iqtree_OG0000688.fa.marker001.OG0000688.fa.aln.treefile.rooting.0.rearrange.0	0	0	0	2	0	1	0	0	0	2	0	0	1	0	0	0	0	0	0
	iqtree_OG0000689.fa.marker001.OG0000689.fa.aln.treefile.rooting.0.rearrange.0	0	0	1	0	0	1	1	0	0	2	0	0	1	0	0	0	0	0	0
	iqtree_OG0000690.fa.marker001.OG0000690.fa.aln.treefile.rooting.0.rearrange.0	0	1	2	0	0	1	0	0	1	3	0	0	0	1	0	2	0	0	0
	iqtree_OG0000691.fa.marker001.OG0000691.fa.aln.treefile.rooting.0.rearrange.0	0	0	3	2	0	2	1	0	2	0	1	1	0	0	1	0	0	0	0
	iqtree_OG0000692.fa.marker001.OG0000692.fa.aln.treefile.rooting.0.rearrange.0	1	0	0	2	0	0	0	0	1	2	0	0	0	0	0	1	0	1	0
	iqtree_OG0000693.fa.marker001.OG0000693.fa.aln.treefile.rooting.0.rearrange.0	0	2	1	0	0	0	1	0	0	1	0	1	0	0	0	0	0	1	0
	iqtree_OG0000694.fa.marker001.OG0000694.fa.aln.treefile.rooting.0.rearrange.0	0	0	2	2	0	1	0	0	0	2	0	0	0	0	0	0	2	0	0
	iqtree_OG0000695.fa.marker001.OG0000695.fa.aln.treefile.rooting.0.rearrange.0	0	0	2	2	0	0	2	0	1	1	1	0	0	0	0	0	0	1	0
	iqtree_OG0000696.fa.marker001.OG0000696.fa.aln.treefile.rooting.0.rearrange.0	0	0	4	1	0	2	0	0	1	0	1	1	0	0	0	0	0	0	0
	iqtree_OG0000697.fa.marker001.OG0000697.fa.aln.treefile.rooting.0.rearrange.0	0	1	0	0	5	3	0	0	0	0	0	1	0	0	0	0	0	0	2
	iqtree_OG0000698.fa.marker001.OG0000698.fa.aln.treefile.rooting.0.rearrange.0	0	0	3	1	2	0	1	1	1	0	0	2	0	0	0	1	0	0	0
	iqtree_OG0000700.fa.marker001.OG0000700.fa.aln.treefile.rooting.0.rearrange.0	0	0	3	0	1	0	1	0	0	2	0	0	0	0	0	0	0	1	0
	iqtree_OG0000701.fa.marker001.OG0000701.fa.aln.treefile.rooting.0.rearrange.0	0	0	2	0	0	2	3	0	0	0	0	1	0	0	0	0	0	0	0
	iqtree_OG0000702.fa.marker001.OG0000702.fa.aln.treefile.rooting.0.rearrange.0	0	1	4	2	0	0	1	0	0	2	1	1	0	0	0	0	0	0	1
	iqtree_OG0000703.fa.marker001.OG0000703.fa.aln.treefile.rooting.0.rearrange.0	0	0	1	0	0	3	0	0	0	2	0	0	0	0	0	0	0	0	0
	iqtree_OG0000704.fa.marker001.OG0000704.fa.aln.treefile.rooting.0.rearrange.0	0	2	3	0	0	0	0	0	2	1	0	0	1	3	0	1	0	0	0
	iqtree_OG0000705.fa.marker001.OG0000705.fa.aln.treefile.rooting.0.rearrange.0	0	0	2	1	1	0	1	0	0	2	0	0	0	0	2	0	0	1	0
	iqtree_OG0000708.fa.marker001.OG0000708.fa.aln.treefile.rooting.0.rearrange.0	0	0	0	0	0	4	0	0	2	1	2	2	0	0	1	0	0	0	0
	iqtree_OG0000710.fa.marker001.OG0000710.fa.aln.treefile.rooting.0.rearrange.0	0	1	3	2	0	2	0	0	0	0	0	0	0	2	0	0	0	0	0
	iqtree_OG0000711.fa.marker001.OG0000711.fa.aln.treefile.rooting.0.rearrange.0	0	0	1	0	0	0	0	0	0	1	0	2	0	0	1	1	0	1	0
	iqtree_OG0000712.fa.marker001.OG0000712.fa.aln.treefile.rooting.0.rearrange.0	0	0	1	1	0	2	1	0	0	0	1	0	0	2	0	0	0	1	0
	iqtree_OG0000713.fa.marker001.OG0000713.fa.aln.treefile.rooting.0.rearrange.0	0	0	3	1	0	1	1	0	0	2	0	0	0	1	0	0	0	1	0
	iqtree_OG0000714.fa.marker001.OG0000714.fa.aln.treefile.rooting.0.rearrange.0	0	0	0	0	0	1	2	0	0	0	0	0	0	0	0	0	0	1	0
	iqtree_OG0000715.fa.marker001.OG0000715.fa.aln.treefile.rooting.0.rearrange.0	0	0	3	0	0	1	0	0	2	0	1	0	0	2	0	0	0	0	0
	iqtree_OG0000716.fa.marker001.OG0000716.fa.aln.treefile.rooting.0.rearrange.0	0	0	2	0	0	0	3	0	1	1	0	0	0	0	0	0	0	1	0
	iqtree_OG0000718.fa.marker001.OG0000718.fa.aln.treefile.rooting.0.rearrange.0	0	0	0	1	0	0	0	0	1	3	0	0	1	0	0	0	0	1	0
	iqtree_OG0000719.fa.marker001.OG0000719.fa.aln.treefile.rooting.0.rearrange.0	1	1	6	1	1	0	0	0	0	1	0	0	0	0	1	0	2	0	0
	iqtree_OG0000720.fa.marker001.OG0000720.fa.aln.treefile.rooting.0.rearrange.0	0	0	3	0	6	0	0	0	0	2	0	0	0	1	0	0	0	2	0
	iqtree_OG0000721.fa.marker001.OG0000721.fa.aln.treefile.rooting.0.rearrange.0	0	0	0	0	0	1	0	0	0	0	0	0	0	0	0	1	0	1	4
	iqtree_OG0000722.fa.marker001.OG0000722.fa.aln.treefile.rooting.0.rearrange.0	0	1	4	0	0	1	0	0	2	1	0	0	0	0	0	0	1	0	0
	iqtree_OG0000723.fa.marker001.OG0000723.fa.aln.treefile.rooting.0.rearrange.0	0	1	3	0	0	0	0	0	0	1	2	0	0	1	0	0	2	1	0
	iqtree_OG0000725.fa.marker001.OG0000725.fa.aln.treefile.rooting.0.rearrange.0	0	0	1	0	0	3	2	0	0	2	0	1	0	0	0	0	0	0	0
	iqtree_OG0000726.fa.marker001.OG0000726.fa.aln.treefile.rooting.0.rearrange.0	0	0	6	1	0	0	0	0	0	2	0	1	0	0	1	0	0	0	0
	iqtree_OG0000727.fa.marker001.OG0000727.fa.aln.treefile.rooting.0.rearrange.0	0	2	1	1	0	0	1	0	0	1	0	1	0	0	0	0	0	1	0
	iqtree_OG0000728.fa.marker001.OG0000728.fa.aln.treefile.rooting.0.rearrange.0	0	0	2	0	0	1	0	0	0	1	0	0	0	0	0	2	0	0	5
	iqtree_OG0000729.fa.marker001.OG0000729.fa.aln.treefile.rooting.0.rearrange.0	0	0	5	1	0	1	0	0	0	2	0	0	0	0	0	0	0	0	1
	iqtree_OG0000730.fa.marker001.OG0000730.fa.aln.treefile.rooting.0.rearrange.0	0	0	3	0	0	1	0	0	0	0	0	0	0	0	0	1	0	1	0
	iqtree_OG0000731.fa.marker001.OG0000731.fa.aln.treefile.rooting.0.rearrange.0	0	0	2	1	0	0	0	0	1	0	1	3	0	1	1	1	0	1	0
	iqtree_OG0000732.fa.marker001.OG0000732.fa.aln.treefile.rooting.0.rearrange.0	1	0	3	0	2	1	0	0	0	1	0	1	0	0	0	0	0	0	2
	iqtree_OG0000733.fa.marker001.OG0000733.fa.aln.treefile.rooting.0.rearrange.0	0	0	2	2	0	0	1	0	0	1	1	1	1	0	0	0	0	1	0
	iqtree_OG0000734.fa.marker001.OG0000734.fa.aln.treefile.rooting.0.rearrange.0	0	0	4	0	0	3	1	0	0	0	0	1	0	0	0	0	0	0	0
	iqtree_OG0000735.fa.marker001.OG0000735.fa.aln.treefile.rooting.0.rearrange.0	1	1	1	0	0	0	0	0	0	0	0	0	0	0	0	0	0	3	5
	iqtree_OG0000736.fa.marker001.OG0000736.fa.aln.treefile.rooting.0.rearrange.0	0	1	1	0	0	0	2	0	1	0	0	0	0	0	0	1	0	1	0
	iqtree_OG0000737.fa.marker001.OG0000737.fa.aln.treefile.rooting.0.rearrange.0	0	1	2	0	0	1	0	0	0	2	1	0	0	0	0	0	0	1	0
	iqtree_OG0000739.fa.marker001.OG0000739.fa.aln.treefile.rooting.0.rearrange.0	2	2	5	0	0	1	0	1	1	0	0	0	0	0	0	0	0	0	1
	iqtree_OG0000740.fa.marker001.OG0000740.fa.aln.treefile.rooting.0.rearrange.0	0	0	3	2	0	1	1	0	0	0	0	0	0	1	0	0	0	0	0
	iqtree_OG0000742.fa.marker001.OG0000742.fa.aln.treefile.rooting.0.rearrange.0	0	0	2	0	0	0	0	0	0	2	0	0	0	1	0	0	0	3	2
	iqtree_OG0000743.fa.marker001.OG0000743.fa.aln.treefile.rooting.0.rearrange.0	0	0	2	1	0	1	0	2	0	1	0	0	0	1	0	0	0	0	0
	iqtree_OG0000744.fa.marker001.OG0000744.fa.aln.treefile.rooting.0.rearrange.0	0	0	1	0	0	2	0	0	0	1	0	0	1	0	1	0	0	0	0
	iqtree_OG0000745.fa.marker001.OG0000745.fa.aln.treefile.rooting.0.rearrange.0	0	1	2	1	1	4	0	0	0	1	0	0	2	0	0	0	0	0	0
	iqtree_OG0000746.fa.marker001.OG0000746.fa.aln.treefile.rooting.0.rearrange.0	0	1	2	1	0	2	0	0	0	0	1	0	0	0	0	2	0	0	0
	iqtree_OG0000747.fa.marker001.OG0000747.fa.aln.treefile.rooting.0.rearrange.0	0	1	0	0	0	0	1	0	0	1	1	0	0	0	0	0	0	2	0
	iqtree_OG0000749.fa.marker001.OG0000749.fa.aln.treefile.rooting.0.rearrange.0	0	0	3	2	1	0	1	0	2	0	1	0	0	1	0	2	0	0	0
	iqtree_OG0000750.fa.marker001.OG0000750.fa.aln.treefile.rooting.0.rearrange.0	0	0	1	0	0	0	0	0	2	0	0	1	0	3	0	0	0	1	1
	iqtree_OG0000757.fa.marker001.OG0000757.fa.aln.treefile.rooting.0.rearrange.0	0	0	1	2	0	1	0	0	0	2	0	0	0	1	0	1	0	0	0
	iqtree_OG0000758.fa.marker001.OG0000758.fa.aln.treefile.rooting.0.rearrange.0	0	0	2	1	0	2	0	0	0	1	0	0	0	0	0	0	0	1	0
	iqtree_OG0000759.fa.marker001.OG0000759.fa.aln.treefile.rooting.0.rearrange.0	0	0	2	1	0	0	0	0	1	2	0	1	0	0	0	1	0	1	1
	iqtree_OG0000760.fa.marker001.OG0000760.fa.aln.treefile.rooting.0.rearrange.0	0	1	1	0	0	1	1	0	1	0	1	0	1	1	0	0	0	0	0
	iqtree_OG0000761.fa.marker001.OG0000761.fa.aln.treefile.rooting.0.rearrange.0	0	0	0	1	0	0	0	0	2	1	0	0	0	0	1	0	0	1	0
	iqtree_OG0000762.fa.marker001.OG0000762.fa.aln.treefile.rooting.0.rearrange.0	0	0	0	2	0	1	1	0	0	1	0	0	0	0	0	1	0	0	0
	iqtree_OG0000764.fa.marker001.OG0000764.fa.aln.treefile.rooting.0.rearrange.0	1	0	0	1	0	0	0	0	0	1	0	1	0	0	0	0	0	1	0
	iqtree_OG0000765.fa.marker001.OG0000765.fa.aln.treefile.rooting.0.rearrange.0	0	0	2	1	0	1	0	0	2	2	0	0	0	0	0	0	0	0	0
	iqtree_OG0000766.fa.marker001.OG0000766.fa.aln.treefile.rooting.0.rearrange.0	0	0	0	0	1	2	0	0	0	0	0	0	1	1	0	0	0	0	0
	iqtree_OG0000767.fa.marker001.OG0000767.fa.aln.treefile.rooting.0.rearrange.0	0	1	2	0	0	0	0	0	0	1	0	0	0	2	0	0	0	1	0
	iqtree_OG0000768.fa.marker001.OG0000768.fa.aln.treefile.rooting.0.rearrange.0	0	1	0	0	0	2	0	0	0	2	0	1	0	1	0	0	0	4	0
	iqtree_OG0000769.fa.marker001.OG0000769.fa.aln.treefile.rooting.0.rearrange.0	0	0	2	0	0	1	1	0	0	1	0	2	0	0	0	0	0	1	0
	iqtree_OG0000771.fa.marker001.OG0000771.fa.aln.treefile.rooting.0.rearrange.0	0	0	1	1	0	1	0	0	0	1	0	0	1	1	1	0	0	0	0
	iqtree_OG0000772.fa.marker001.OG0000772.fa.aln.treefile.rooting.0.rearrange.0	0	0	1	0	0	2	1	0	0	0	0	1	0	0	1	0	0	0	0
	iqtree_OG0000774.fa.marker001.OG0000774.fa.aln.treefile.rooting.0.rearrange.0	0	0	0	0	0	1	0	0	0	0	0	1	0	0	0	0	0	1	0
	iqtree_OG0000775.fa.marker001.OG0000775.fa.aln.treefile.rooting.0.rearrange.0	0	1	0	1	0	1	0	0	0	1	0	0	0	0	0	0	0	1	0
	iqtree_OG0000776.fa.marker001.OG0000776.fa.aln.treefile.rooting.0.rearrange.0	0	0	4	1	0	1	0	0	0	0	0	0	1	2	1	0	0	0	0
	iqtree_OG0000777.fa.marker001.OG0000777.fa.aln.treefile.rooting.0.rearrange.0	1	1	0	1	0	0	2	0	0	0	0	0	0	0	0	2	0	1	5
	iqtree_OG0000778.fa.marker001.OG0000778.fa.aln.treefile.rooting.0.rearrange.0	0	0	2	1	1	0	0	0	0	1	0	1	1	0	0	0	0	1	1
	iqtree_OG0000779.fa.marker001.OG0000779.fa.aln.treefile.rooting.0.rearrange.0	0	0	2	1	0	2	1	0	0	3	0	0	0	1	0	0	0	0	0
	iqtree_OG0000780.fa.marker001.OG0000780.fa.aln.treefile.rooting.0.rearrange.0	1	0	4	1	1	0	1	0	0	1	1	0	0	1	0	1	0	0	1
	iqtree_OG0000781.fa.marker001.OG0000781.fa.aln.treefile.rooting.0.rearrange.0	1	0	2	0	1	1	0	0	0	1	0	0	0	2	0	1	0	0	1
	iqtree_OG0000784.fa.marker001.OG0000784.fa.aln.treefile.rooting.0.rearrange.0	0	0	2	1	0	0	0	0	0	1	0	0	0	0	0	0	0	1	0
	iqtree_OG0000785.fa.marker001.OG0000785.fa.aln.treefile.rooting.0.rearrange.0	0	0	1	0	0	3	0	0	1	1	0	0	0	0	0	0	0	0	0
	iqtree_OG0000786.fa.marker001.OG0000786.fa.aln.treefile.rooting.0.rearrange.0	0	0	1	1	0	2	0	1	1	1	1	0	0	0	0	0	0	0	0
	iqtree_OG0000788.fa.marker001.OG0000788.fa.aln.treefile.rooting.0.rearrange.0	2	1	7	1	2	0	1	0	0	1	0	1	0	0	0	0	0	0	1
	iqtree_OG0000789.fa.marker001.OG0000789.fa.aln.treefile.rooting.0.rearrange.0	0	0	1	1	0	1	1	0	0	0	0	0	0	1	0	0	0	1	0
	iqtree_OG0000790.fa.marker001.OG0000790.fa.aln.treefile.rooting.0.rearrange.0	0	1	2	0	0	2	0	0	0	1	0	0	0	1	0	0	0	0	1
	iqtree_OG0000792.fa.marker001.OG0000792.fa.aln.treefile.rooting.0.rearrange.0	0	1	2	0	0	0	0	1	0	0	0	0	0	1	0	3	1	0	0
	iqtree_OG0000794.fa.marker001.OG0000794.fa.aln.treefile.rooting.0.rearrange.0	0	0	1	0	0	1	0	1	0	0	0	0	0	2	0	1	0	0	0
	iqtree_OG0000795.fa.marker001.OG0000795.fa.aln.treefile.rooting.0.rearrange.0	0	0	4	1	1	1	2	0	0	1	3	0	0	0	1	0	0	0	0
	iqtree_OG0000796.fa.marker001.OG0000796.fa.aln.treefile.rooting.0.rearrange.0	1	2	5	2	1	0	0	0	0	0	0	0	1	0	0	0	0	0	3
	iqtree_OG0000797.fa.marker001.OG0000797.fa.aln.treefile.rooting.0.rearrange.0	0	0	2	1	0	0	1	0	1	0	0	1	0	0	0	0	0	1	0
	iqtree_OG0000798.fa.marker001.OG0000798.fa.aln.treefile.rooting.0.rearrange.0	0	0	3	1	0	1	0	0	0	0	0	0	0	1	0	0	1	2	0
	iqtree_OG0000799.fa.marker001.OG0000799.fa.aln.treefile.rooting.0.rearrange.0	2	0	0	0	2	0	0	0	0	1	0	0	1	0	0	0	0	1	0
	iqtree_OG0000800.fa.marker001.OG0000800.fa.aln.treefile.rooting.0.rearrange.0	0	0	5	0	0	1	0	1	0	0	0	0	0	1	0	0	0	0	0
	iqtree_OG0000801.fa.marker001.OG0000801.fa.aln.treefile.rooting.0.rearrange.0	0	0	1	1	1	2	0	0	0	0	0	0	0	1	1	0	0	0	0
	iqtree_OG0000802.fa.marker001.OG0000802.fa.aln.treefile.rooting.0.rearrange.0	0	0	2	0	1	0	0	0	0	0	0	0	0	3	0	0	0	1	0
	iqtree_OG0000803.fa.marker001.OG0000803.fa.aln.treefile.rooting.0.rearrange.0	0	0	1	2	0	2	1	0	0	1	0	0	0	1	0	0	0	0	0
	iqtree_OG0000804.fa.marker001.OG0000804.fa.aln.treefile.rooting.0.rearrange.0	0	0	2	0	1	1	0	0	0	1	1	0	0	1	0	0	0	0	4
	iqtree_OG0000805.fa.marker001.OG0000805.fa.aln.treefile.rooting.0.rearrange.0	0	0	3	1	0	1	0	0	0	1	1	0	0	0	0	0	0	0	0
	iqtree_OG0000806.fa.marker001.OG0000806.fa.aln.treefile.rooting.0.rearrange.0	0	2	0	0	0	1	0	0	0	1	0	0	0	0	0	1	0	1	2
	iqtree_OG0000807.fa.marker001.OG0000807.fa.aln.treefile.rooting.0.rearrange.0	0	0	0	1	0	0	0	0	2	1	0	1	0	0	0	3	0	1	0
	iqtree_OG0000808.fa.marker001.OG0000808.fa.aln.treefile.rooting.0.rearrange.0	0	0	1	0	0	0	0	0	0	0	7	3	0	2	0	0	0	0	0
	iqtree_OG0000809.fa.marker001.OG0000809.fa.aln.treefile.rooting.0.rearrange.0	0	0	2	0	0	1	0	0	0	2	0	0	1	1	0	0	0	0	0
	iqtree_OG0000810.fa.marker001.OG0000810.fa.aln.treefile.rooting.0.rearrange.0	0	0	2	0	0	2	0	0	0	1	0	0	0	2	0	0	0	2	0
	iqtree_OG0000812.fa.marker001.OG0000812.fa.aln.treefile.rooting.0.rearrange.0	0	0	1	1	0	1	1	0	0	2	0	0	0	2	0	0	0	0	0
	iqtree_OG0000813.fa.marker001.OG0000813.fa.aln.treefile.rooting.0.rearrange.0	0	0	2	0	1	0	0	0	0	3	0	0	0	0	0	0	0	1	0
	iqtree_OG0000815.fa.marker001.OG0000815.fa.aln.treefile.rooting.0.rearrange.0	0	0	2	0	0	0	0	0	0	1	0	0	0	3	1	0	0	1	0
	iqtree_OG0000816.fa.marker001.OG0000816.fa.aln.treefile.rooting.0.rearrange.0	0	0	1	0	0	0	0	0	0	0	1	3	1	1	1	2	4	1	0
	iqtree_OG0000817.fa.marker001.OG0000817.fa.aln.treefile.rooting.0.rearrange.0	0	0	1	0	0	0	3	1	1	1	0	0	0	0	0	2	0	4	0
	iqtree_OG0000818.fa.marker001.OG0000818.fa.aln.treefile.rooting.0.rearrange.0	0	0	1	0	0	2	0	0	0	1	0	0	0	0	0	0	0	2	0
	iqtree_OG0000819.fa.marker001.OG0000819.fa.aln.treefile.rooting.0.rearrange.0	0	1	3	0	0	7	0	0	0	0	1	0	0	0	0	0	0	0	0
	iqtree_OG0000820.fa.marker001.OG0000820.fa.aln.treefile.rooting.0.rearrange.0	0	0	0	0	0	0	2	0	0	1	0	1	2	0	0	0	0	2	3
	iqtree_OG0000824.fa.marker001.OG0000824.fa.aln.treefile.rooting.0.rearrange.0	0	1	5	1	0	1	2	0	0	1	0	0	0	0	0	0	0	0	4
	iqtree_OG0000825.fa.marker001.OG0000825.fa.aln.treefile.rooting.0.rearrange.0	0	0	3	1	0	0	0	0	0	0	0	2	0	0	1	0	0	1	0
	iqtree_OG0000826.fa.marker001.OG0000826.fa.aln.treefile.rooting.0.rearrange.0	0	2	1	1	0	1	0	0	1	2	1	1	0	1	0	0	0	0	0
	iqtree_OG0000827.fa.marker001.OG0000827.fa.aln.treefile.rooting.0.rearrange.0	0	1	0	0	0	1	0	0	0	1	0	0	0	0	0	1	0	1	0
	iqtree_OG0000828.fa.marker001.OG0000828.fa.aln.treefile.rooting.0.rearrange.0	0	0	1	0	0	2	0	0	0	1	0	0	0	1	0	0	0	0	0
	iqtree_OG0000834.fa.marker001.OG0000834.fa.aln.treefile.rooting.0.rearrange.0	0	0	1	2	0	1	0	0	0	0	0	1	0	0	0	1	0	0	0
	iqtree_OG0000835.fa.marker001.OG0000835.fa.aln.treefile.rooting.0.rearrange.0	0	0	1	0	0	2	0	0	1	0	0	0	0	0	1	0	0	0	1
	iqtree_OG0000836.fa.marker001.OG0000836.fa.aln.treefile.rooting.0.rearrange.0	0	1	2	0	0	1	0	0	0	2	0	1	0	0	0	0	0	0	1
	iqtree_OG0000837.fa.marker001.OG0000837.fa.aln.treefile.rooting.0.rearrange.0	0	0	2	1	0	1	0	0	1	1	0	0	0	0	0	0	0	1	0
	iqtree_OG0000838.fa.marker001.OG0000838.fa.aln.treefile.rooting.0.rearrange.0	2	0	0	1	0	1	0	0	0	1	0	3	0	0	0	0	0	0	1
	iqtree_OG0000839.fa.marker001.OG0000839.fa.aln.treefile.rooting.0.rearrange.0	0	0	0	1	0	0	1	0	0	2	0	0	0	1	1	0	0	1	0
	iqtree_OG0000840.fa.marker001.OG0000840.fa.aln.treefile.rooting.0.rearrange.0	1	0	1	0	0	1	0	0	0	1	0	0	0	1	0	1	0	0	0
	iqtree_OG0000842.fa.marker001.OG0000842.fa.aln.treefile.rooting.0.rearrange.0	0	0	2	0	0	0	0	0	0	1	0	0	0	0	0	0	0	2	0
	iqtree_OG0000843.fa.marker001.OG0000843.fa.aln.treefile.rooting.0.rearrange.0	0	1	1	0	0	1	0	0	0	1	0	0	0	0	1	0	0	1	0
	iqtree_OG0000844.fa.marker001.OG0000844.fa.aln.treefile.rooting.0.rearrange.0	3	0	0	0	8	1	1	0	0	1	0	0	0	0	0	0	0	0	2
	iqtree_OG0000846.fa.marker001.OG0000846.fa.aln.treefile.rooting.0.rearrange.0	0	0	1	0	0	3	0	0	1	0	0	0	0	1	0	0	0	0	0
	iqtree_OG0000847.fa.marker001.OG0000847.fa.aln.treefile.rooting.0.rearrange.0	0	0	1	0	0	2	1	0	0	0	0	1	0	0	1	0	0	0	0
	iqtree_OG0000848.fa.marker001.OG0000848.fa.aln.treefile.rooting.0.rearrange.0	0	1	2	0	0	2	0	0	1	1	0	0	0	0	0	0	0	0	0
	iqtree_OG0000849.fa.marker001.OG0000849.fa.aln.treefile.rooting.0.rearrange.0	0	0	2	0	0	1	0	0	0	2	0	0	0	1	0	0	0	0	0
	iqtree_OG0000850.fa.marker001.OG0000850.fa.aln.treefile.rooting.0.rearrange.0	0	0	0	1	0	0	0	0	0	3	0	1	0	0	0	0	0	1	0
	iqtree_OG0000851.fa.marker001.OG0000851.fa.aln.treefile.rooting.0.rearrange.0	0	1	3	0	0	0	0	0	0	0	2	1	0	0	0	0	0	1	1
	iqtree_OG0000852.fa.marker001.OG0000852.fa.aln.treefile.rooting.0.rearrange.0	2	0	2	1	1	0	0	0	1	0	3	1	0	0	0	0	1	0	3
	iqtree_OG0000853.fa.marker001.OG0000853.fa.aln.treefile.rooting.0.rearrange.0	0	0	3	2	0	0	0	0	0	1	0	1	1	2	0	0	0	1	0
	iqtree_OG0000855.fa.marker001.OG0000855.fa.aln.treefile.rooting.0.rearrange.0	0	0	3	1	0	1	0	0	0	2	0	0	0	1	0	0	0	0	0
	iqtree_OG0000856.fa.marker001.OG0000856.fa.aln.treefile.rooting.0.rearrange.0	0	0	1	0	1	0	1	0	0	1	0	0	0	0	0	0	0	1	0
	iqtree_OG0000858.fa.marker001.OG0000858.fa.aln.treefile.rooting.0.rearrange.0	0	0	0	1	0	0	0	0	0	0	0	0	0	1	1	0	0	2	1
	iqtree_OG0000859.fa.marker001.OG0000859.fa.aln.treefile.rooting.0.rearrange.0	0	0	1	0	0	1	1	0	0	0	0	0	0	0	0	0	0	0	8
	iqtree_OG0000860.fa.marker001.OG0000860.fa.aln.treefile.rooting.0.rearrange.0	0	0	2	1	0	0	1	0	0	2	0	1	0	2	0	0	0	1	0
	iqtree_OG0000861.fa.marker001.OG0000861.fa.aln.treefile.rooting.0.rearrange.0	0	0	2	0	0	1	0	0	0	2	0	0	0	0	0	0	0	0	0
	iqtree_OG0000862.fa.marker001.OG0000862.fa.aln.treefile.rooting.0.rearrange.0	0	0	1	0	0	0	0	1	0	0	0	1	0	1	0	0	0	2	0
	iqtree_OG0000863.fa.marker001.OG0000863.fa.aln.treefile.rooting.0.rearrange.0	0	0	0	1	0	0	0	0	0	2	1	0	0	0	0	0	0	1	0
	iqtree_OG0000865.fa.marker001.OG0000865.fa.aln.treefile.rooting.0.rearrange.0	0	0	1	0	0	1	0	0	0	0	0	1	0	0	0	3	1	0	2
	iqtree_OG0000866.fa.marker001.OG0000866.fa.aln.treefile.rooting.0.rearrange.0	0	0	1	1	0	0	0	0	0	1	0	0	0	1	0	0	0	1	1
	iqtree_OG0000867.fa.marker001.OG0000867.fa.aln.treefile.rooting.0.rearrange.0	0	0	2	0	1	2	0	0	0	0	0	0	0	0	0	0	0	0	0
	iqtree_OG0000869.fa.marker001.OG0000869.fa.aln.treefile.rooting.0.rearrange.0	0	0	3	1	0	1	1	0	0	0	0	1	0	1	1	0	0	1	0
	iqtree_OG0000870.fa.marker001.OG0000870.fa.aln.treefile.rooting.0.rearrange.0	0	0	3	0	0	0	0	0	0	1	2	0	0	0	0	0	0	1	1
	iqtree_OG0000872.fa.marker001.OG0000872.fa.aln.treefile.rooting.0.rearrange.0	0	0	2	2	0	1	0	0	0	0	0	0	0	1	0	0	0	1	0
	iqtree_OG0000873.fa.marker001.OG0000873.fa.aln.treefile.rooting.0.rearrange.0	1	2	0	0	0	1	1	0	0	1	0	0	0	0	0	0	0	0	0
	iqtree_OG0000874.fa.marker001.OG0000874.fa.aln.treefile.rooting.0.rearrange.0	0	1	2	0	0	1	0	1	0	0	0	0	0	1	1	0	1	0	1
	iqtree_OG0000876.fa.marker001.OG0000876.fa.aln.treefile.rooting.0.rearrange.0	0	0	1	1	0	1	0	0	0	2	0	0	0	1	0	0	0	0	2
	iqtree_OG0000878.fa.marker001.OG0000878.fa.aln.treefile.rooting.0.rearrange.0	0	0	2	0	0	1	1	0	0	0	1	1	0	0	0	2	2	0	1
	iqtree_OG0000879.fa.marker001.OG0000879.fa.aln.treefile.rooting.0.rearrange.0	0	0	1	2	0	0	0	0	0	0	0	0	0	1	0	1	0	1	1
	iqtree_OG0000880.fa.marker001.OG0000880.fa.aln.treefile.rooting.0.rearrange.0	0	1	2	1	0	1	0	0	0	0	0	1	0	0	1	1	1	2	0
	iqtree_OG0000881.fa.marker001.OG0000881.fa.aln.treefile.rooting.0.rearrange.0	0	0	3	1	0	1	0	0	0	2	0	0	0	0	0	0	0	0	0
	iqtree_OG0000883.fa.marker001.OG0000883.fa.aln.treefile.rooting.0.rearrange.0	0	0	2	0	0	2	0	0	0	1	0	0	0	0	1	1	0	0	0
	iqtree_OG0000884.fa.marker001.OG0000884.fa.aln.treefile.rooting.0.rearrange.0	0	0	3	0	0	2	0	0	0	0	0	0	0	1	0	2	0	0	0
	iqtree_OG0000885.fa.marker001.OG0000885.fa.aln.treefile.rooting.0.rearrange.0	0	0	4	1	0	0	1	0	0	0	0	0	0	0	0	2	0	1	0
	iqtree_OG0000886.fa.marker001.OG0000886.fa.aln.treefile.rooting.0.rearrange.0	1	0	2	1	0	0	0	0	2	0	0	0	2	2	0	1	0	0	1
	iqtree_OG0000887.fa.marker001.OG0000887.fa.aln.treefile.rooting.0.rearrange.0	0	0	1	0	0	1	0	0	0	0	0	0	1	0	0	0	1	1	1
	iqtree_OG0000888.fa.marker001.OG0000888.fa.aln.treefile.rooting.0.rearrange.0	0	0	1	0	0	1	1	0	1	2	0	0	1	0	1	0	0	1	1
	iqtree_OG0000889.fa.marker001.OG0000889.fa.aln.treefile.rooting.0.rearrange.0	1	1	2	0	2	0	0	0	1	0	0	0	2	2	0	0	0	1	0
	iqtree_OG0000890.fa.marker001.OG0000890.fa.aln.treefile.rooting.0.rearrange.0	0	0	2	1	0	0	0	0	0	1	0	0	0	0	0	0	2	1	1
	iqtree_OG0000891.fa.marker001.OG0000891.fa.aln.treefile.rooting.0.rearrange.0	0	0	3	0	0	0	1	0	0	0	0	1	1	0	0	1	0	1	1
	iqtree_OG0000892.fa.marker001.OG0000892.fa.aln.treefile.rooting.0.rearrange.0	0	2	1	0	0	0	0	0	0	1	0	0	0	0	0	0	0	1	1
	iqtree_OG0000893.fa.marker001.OG0000893.fa.aln.treefile.rooting.0.rearrange.0	0	0	1	1	0	1	0	0	0	0	0	0	0	0	0	0	0	1	0
	iqtree_OG0000894.fa.marker001.OG0000894.fa.aln.treefile.rooting.0.rearrange.0	2	0	1	2	0	0	0	0	0	1	0	0	0	0	0	0	0	1	2
	iqtree_OG0000895.fa.marker001.OG0000895.fa.aln.treefile.rooting.0.rearrange.0	0	0	2	1	0	1	0	0	0	2	1	2	0	1	0	0	0	0	0
	iqtree_OG0000896.fa.marker001.OG0000896.fa.aln.treefile.rooting.0.rearrange.0	3	3	2	3	0	0	0	0	0	0	0	1	0	1	0	0	0	0	0
	iqtree_OG0000897.fa.marker001.OG0000897.fa.aln.treefile.rooting.0.rearrange.0	2	2	2	1	2	0	0	0	0	1	0	1	0	1	0	0	1	2	0
	iqtree_OG0000898.fa.marker001.OG0000898.fa.aln.treefile.rooting.0.rearrange.0	0	0	2	1	0	1	0	0	0	2	0	0	0	1	0	0	0	0	0
	iqtree_OG0000899.fa.marker001.OG0000899.fa.aln.treefile.rooting.0.rearrange.0	0	0	2	1	1	1	2	0	0	1	2	0	0	1	0	0	0	0	1
	iqtree_OG0000900.fa.marker001.OG0000900.fa.aln.treefile.rooting.0.rearrange.0	1	1	2	1	0	5	0	0	0	1	1	0	0	0	0	0	0	0	0
	iqtree_OG0000902.fa.marker001.OG0000902.fa.aln.treefile.rooting.0.rearrange.0	1	0	3	0	0	1	0	0	1	1	0	0	0	0	0	0	0	0	0
	iqtree_OG0000903.fa.marker001.OG0000903.fa.aln.treefile.rooting.0.rearrange.0	0	0	1	0	0	1	0	0	0	1	0	0	0	0	1	1	0	1	0
	iqtree_OG0000904.fa.marker001.OG0000904.fa.aln.treefile.rooting.0.rearrange.0	0	0	1	0	0	2	1	0	0	0	0	0	0	0	0	0	0	0	0
	iqtree_OG0000905.fa.marker001.OG0000905.fa.aln.treefile.rooting.0.rearrange.0	2	0	1	0	0	0	0	0	1	0	1	1	0	1	0	0	0	1	0
	iqtree_OG0000907.fa.marker001.OG0000907.fa.aln.treefile.rooting.0.rearrange.0	0	0	1	0	0	2	2	0	0	1	0	0	0	0	0	0	0	1	2
	iqtree_OG0000908.fa.marker001.OG0000908.fa.aln.treefile.rooting.0.rearrange.0	0	0	2	1	0	1	1	0	0	1	0	0	0	0	0	0	0	0	0
	iqtree_OG0000909.fa.marker001.OG0000909.fa.aln.treefile.rooting.0.rearrange.0	2	1	2	0	0	1	3	0	0	0	0	0	0	0	0	0	1	0	1
	iqtree_OG0000910.fa.marker001.OG0000910.fa.aln.treefile.rooting.0.rearrange.0	0	0	4	0	0	0	2	0	0	3	0	0	1	0	1	0	0	0	0
	iqtree_OG0000912.fa.marker001.OG0000912.fa.aln.treefile.rooting.0.rearrange.0	0	1	2	0	0	0	0	0	1	0	0	1	0	1	1	0	0	1	0
	iqtree_OG0000913.fa.marker001.OG0000913.fa.aln.treefile.rooting.0.rearrange.0	2	2	0	2	0	2	0	0	0	1	0	0	0	0	0	0	0	0	1
	iqtree_OG0000922.fa.marker001.OG0000922.fa.aln.treefile.rooting.0.rearrange.0	1	2	0	1	0	0	0	0	1	1	0	0	1	1	0	0	0	0	2
	iqtree_OG0000923.fa.marker001.OG0000923.fa.aln.treefile.rooting.0.rearrange.0	0	0	3	0	1	0	1	0	0	1	0	1	0	0	0	0	0	1	0
	iqtree_OG0000924.fa.marker001.OG0000924.fa.aln.treefile.rooting.0.rearrange.0	0	0	1	0	0	1	0	0	0	2	0	0	0	0	0	0	0	1	1
	iqtree_OG0000925.fa.marker001.OG0000925.fa.aln.treefile.rooting.0.rearrange.0	0	0	1	0	0	1	1	0	0	0	0	0	0	2	1	0	0	0	0
	iqtree_OG0000926.fa.marker001.OG0000926.fa.aln.treefile.rooting.0.rearrange.0	0	0	1	1	0	0	2	0	1	1	0	0	0	0	0	0	0	1	0
	iqtree_OG0000927.fa.marker001.OG0000927.fa.aln.treefile.rooting.0.rearrange.0	0	0	4	1	0	3	0	0	0	0	1	0	0	0	0	0	0	0	0
	iqtree_OG0000929.fa.marker001.OG0000929.fa.aln.treefile.rooting.0.rearrange.0	0	0	1	0	0	0	0	0	0	0	0	0	0	0	0	0	0	3	0
	iqtree_OG0000931.fa.marker001.OG0000931.fa.aln.treefile.rooting.0.rearrange.0	1	0	4	0	1	3	0	0	0	0	1	0	0	1	2	1	1	0	2
	iqtree_OG0000932.fa.marker001.OG0000932.fa.aln.treefile.rooting.0.rearrange.0	0	0	3	0	0	0	0	0	1	0	0	0	0	1	0	0	0	2	0
	iqtree_OG0000933.fa.marker001.OG0000933.fa.aln.treefile.rooting.0.rearrange.0	1	0	1	0	0	0	2	0	0	1	0	0	0	0	0	2	8	0	0
	iqtree_OG0000934.fa.marker001.OG0000934.fa.aln.treefile.rooting.0.rearrange.0	0	0	0	3	0	2	0	0	1	1	0	0	0	0	0	0	0	0	0
	iqtree_OG0000935.fa.marker001.OG0000935.fa.aln.treefile.rooting.0.rearrange.0	0	0	1	2	0	1	0	0	1	0	0	1	0	0	1	0	0	0	0
	iqtree_OG0000936.fa.marker001.OG0000936.fa.aln.treefile.rooting.0.rearrange.0	0	0	2	1	2	0	0	0	0	2	1	0	0	0	0	0	0	1	0
	iqtree_OG0000937.fa.marker001.OG0000937.fa.aln.treefile.rooting.0.rearrange.0	0	0	1	1	0	1	1	0	0	0	1	1	0	0	0	0	0	0	1
	iqtree_OG0000938.fa.marker001.OG0000938.fa.aln.treefile.rooting.0.rearrange.0	0	0	1	1	0	0	1	0	0	1	0	0	0	1	0	1	0	1	0
	iqtree_OG0000939.fa.marker001.OG0000939.fa.aln.treefile.rooting.0.rearrange.0	0	0	2	1	0	0	0	0	0	1	0	0	0	1	0	1	0	1	0
	iqtree_OG0000940.fa.marker001.OG0000940.fa.aln.treefile.rooting.0.rearrange.0	0	0	3	2	0	2	0	0	2	0	0	0	0	0	1	0	0	0	0
	iqtree_OG0000941.fa.marker001.OG0000941.fa.aln.treefile.rooting.0.rearrange.0	0	0	3	0	0	1	0	0	0	0	2	0	0	1	0	0	0	0	1
	iqtree_OG0000942.fa.marker001.OG0000942.fa.aln.treefile.rooting.0.rearrange.0	0	0	1	1	0	1	0	0	0	2	0	0	0	0	1	0	0	0	0
	iqtree_OG0000943.fa.marker001.OG0000943.fa.aln.treefile.rooting.0.rearrange.0	0	0	3	1	0	1	0	0	0	0	0	0	0	1	0	0	1	1	0
	iqtree_OG0000944.fa.marker001.OG0000944.fa.aln.treefile.rooting.0.rearrange.0	0	1	7	0	0	1	0	0	0	0	0	0	0	0	0	0	0	0	1
	iqtree_OG0000945.fa.marker001.OG0000945.fa.aln.treefile.rooting.0.rearrange.0	0	0	0	1	0	1	0	0	0	1	0	0	1	1	0	0	0	0	0
	iqtree_OG0000946.fa.marker001.OG0000946.fa.aln.treefile.rooting.0.rearrange.0	0	0	3	0	1	0	0	0	0	1	0	0	0	0	0	0	0	1	0
	iqtree_OG0000947.fa.marker001.OG0000947.fa.aln.treefile.rooting.0.rearrange.0	0	0	2	0	0	2	0	0	0	2	0	0	0	1	0	0	0	0	0
	iqtree_OG0000948.fa.marker001.OG0000948.fa.aln.treefile.rooting.0.rearrange.0	0	0	2	1	0	1	1	0	0	1	0	0	0	1	0	0	0	0	0
	iqtree_OG0000949.fa.marker001.OG0000949.fa.aln.treefile.rooting.0.rearrange.0	0	0	2	1	0	2	1	0	0	1	0	0	0	1	0	0	0	0	0
	iqtree_OG0000950.fa.marker001.OG0000950.fa.aln.treefile.rooting.0.rearrange.0	0	0	0	0	1	1	1	0	0	1	0	0	0	0	0	1	1	0	3
	iqtree_OG0000952.fa.marker001.OG0000952.fa.aln.treefile.rooting.0.rearrange.0	0	0	1	0	0	1	0	0	0	1	0	0	0	0	0	0	0	1	0
	iqtree_OG0000953.fa.marker001.OG0000953.fa.aln.treefile.rooting.0.rearrange.0	0	1	1	1	0	2	0	0	0	0	0	0	0	0	0	1	1	0	1
	iqtree_OG0000954.fa.marker001.OG0000954.fa.aln.treefile.rooting.0.rearrange.0	0	0	3	0	0	0	0	1	0	0	0	0	0	1	0	0	0	1	0
	iqtree_OG0000955.fa.marker001.OG0000955.fa.aln.treefile.rooting.0.rearrange.0	0	0	1	0	1	1	0	0	0	2	0	0	0	0	0	0	0	0	2
	iqtree_OG0000956.fa.marker001.OG0000956.fa.aln.treefile.rooting.0.rearrange.0	0	0	1	0	0	1	0	0	0	2	0	0	0	1	0	0	0	1	0
	iqtree_OG0000957.fa.marker001.OG0000957.fa.aln.treefile.rooting.0.rearrange.0	0	0	3	1	0	0	9	0	0	0	0	0	0	1	0	0	0	0	0
	iqtree_OG0000958.fa.marker001.OG0000958.fa.aln.treefile.rooting.0.rearrange.0	0	0	2	2	0	1	3	0	1	0	0	2	0	0	1	1	2	0	2
	iqtree_OG0000959.fa.marker001.OG0000959.fa.aln.treefile.rooting.0.rearrange.0	0	0	1	1	0	1	0	0	1	0	1	0	0	0	1	1	0	1	0
	iqtree_OG0000960.fa.marker001.OG0000960.fa.aln.treefile.rooting.0.rearrange.0	0	0	2	0	0	1	2	0	0	1	0	0	0	0	1	1	0	0	0
	iqtree_OG0000961.fa.marker001.OG0000961.fa.aln.treefile.rooting.0.rearrange.0	0	0	1	0	0	0	0	1	0	1	0	0	0	1	0	0	0	1	1
	iqtree_OG0000963.fa.marker001.OG0000963.fa.aln.treefile.rooting.0.rearrange.0	0	0	0	2	0	0	1	0	0	0	0	0	0	1	0	0	0	1	0
	iqtree_OG0000965.fa.marker001.OG0000965.fa.aln.treefile.rooting.0.rearrange.0	0	0	1	1	0	1	0	0	1	1	0	1	0	0	0	0	0	0	0
	iqtree_OG0000966.fa.marker001.OG0000966.fa.aln.treefile.rooting.0.rearrange.0	0	0	0	0	0	0	0	0	0	2	0	0	0	0	0	0	0	3	4
	iqtree_OG0000967.fa.marker001.OG0000967.fa.aln.treefile.rooting.0.rearrange.0	0	0	2	1	0	1	0	0	0	2	0	0	0	0	0	0	1	0	0
	iqtree_OG0000968.fa.marker001.OG0000968.fa.aln.treefile.rooting.0.rearrange.0	0	0	1	1	0	0	0	0	0	2	0	0	2	0	1	0	0	0	1
	iqtree_OG0000971.fa.marker001.OG0000971.fa.aln.treefile.rooting.0.rearrange.0	0	0	0	1	0	0	0	0	0	1	0	0	0	0	0	0	1	1	0
	iqtree_OG0000973.fa.marker001.OG0000973.fa.aln.treefile.rooting.0.rearrange.0	0	0	4	0	0	1	0	0	0	2	0	0	0	2	0	0	0	0	0
	iqtree_OG0000974.fa.marker001.OG0000974.fa.aln.treefile.rooting.0.rearrange.0	0	1	3	0	1	1	1	0	0	0	0	0	0	0	0	1	2	0	0
	iqtree_OG0000975.fa.marker001.OG0000975.fa.aln.treefile.rooting.0.rearrange.0	0	0	0	0	0	0	2	0	0	0	0	2	0	1	0	1	0	1	0
	iqtree_OG0000976.fa.marker001.OG0000976.fa.aln.treefile.rooting.0.rearrange.0	1	0	4	1	0	0	0	0	0	1	0	0	0	0	0	0	0	1	0
	iqtree_OG0000977.fa.marker001.OG0000977.fa.aln.treefile.rooting.0.rearrange.0	0	0	1	0	0	0	0	0	0	0	0	1	1	1	0	0	0	1	0
	iqtree_OG0000978.fa.marker001.OG0000978.fa.aln.treefile.rooting.0.rearrange.0	0	0	3	1	1	1	1	0	0	0	0	2	0	0	0	0	0	0	0
	iqtree_OG0000979.fa.marker001.OG0000979.fa.aln.treefile.rooting.0.rearrange.0	1	1	3	0	0	0	0	0	0	0	1	2	0	0	0	0	0	1	0
	iqtree_OG0000980.fa.marker001.OG0000980.fa.aln.treefile.rooting.0.rearrange.0	0	0	2	0	0	0	0	0	2	0	0	0	1	0	0	1	0	1	0
	iqtree_OG0000981.fa.marker001.OG0000981.fa.aln.treefile.rooting.0.rearrange.0	0	0	2	0	0	1	0	0	1	1	0	1	0	0	0	0	0	1	0
	iqtree_OG0000983.fa.marker001.OG0000983.fa.aln.treefile.rooting.0.rearrange.0	0	0	3	1	1	0	3	0	0	1	4	0	0	0	0	0	0	0	1
	iqtree_OG0000984.fa.marker001.OG0000984.fa.aln.treefile.rooting.0.rearrange.0	0	0	1	2	0	1	2	0	0	2	0	0	0	0	0	0	0	0	0
	iqtree_OG0000985.fa.marker001.OG0000985.fa.aln.treefile.rooting.0.rearrange.0	0	0	0	1	0	2	0	0	0	4	0	0	0	0	0	0	0	0	0
	iqtree_OG0000986.fa.marker001.OG0000986.fa.aln.treefile.rooting.0.rearrange.0	0	0	2	0	0	1	0	0	0	1	0	0	1	0	0	0	0	2	1
	iqtree_OG0000987.fa.marker001.OG0000987.fa.aln.treefile.rooting.0.rearrange.0	0	0	0	0	0	1	1	0	0	0	1	0	0	0	1	1	0	1	0
	iqtree_OG0000988.fa.marker001.OG0000988.fa.aln.treefile.rooting.0.rearrange.0	1	0	1	2	1	0	1	0	0	0	0	0	0	0	0	2	0	0	0
	iqtree_OG0000989.fa.marker001.OG0000989.fa.aln.treefile.rooting.0.rearrange.0	0	0	3	1	0	1	1	0	0	1	0	1	0	0	0	1	0	0	0
	iqtree_OG0000990.fa.marker001.OG0000990.fa.aln.treefile.rooting.0.rearrange.0	0	0	1	1	0	1	0	1	0	0	0	0	0	1	1	2	0	0	0
	iqtree_OG0000991.fa.marker001.OG0000991.fa.aln.treefile.rooting.0.rearrange.0	0	0	1	0	0	3	0	0	0	1	0	0	0	0	0	1	0	0	0
	iqtree_OG0000992.fa.marker001.OG0000992.fa.aln.treefile.rooting.0.rearrange.0	0	1	3	0	0	0	0	0	1	0	0	0	0	0	0	0	1	1	0
	iqtree_OG0000994.fa.marker001.OG0000994.fa.aln.treefile.rooting.0.rearrange.0	0	1	1	2	0	1	0	0	0	1	0	0	0	1	0	0	0	1	0
	iqtree_OG0000996.fa.marker001.OG0000996.fa.aln.treefile.rooting.0.rearrange.0	0	2	0	1	0	1	0	0	1	1	0	0	1	0	0	0	0	0	0
	iqtree_OG0000997.fa.marker001.OG0000997.fa.aln.treefile.rooting.0.rearrange.0	0	0	2	1	0	2	1	0	0	0	0	0	0	1	0	0	0	1	0
	iqtree_OG0000998.fa.marker001.OG0000998.fa.aln.treefile.rooting.0.rearrange.0	0	0	1	0	0	0	0	0	1	0	0	0	0	2	0	0	0	1	0
	iqtree_OG0000999.fa.marker001.OG0000999.fa.aln.treefile.rooting.0.rearrange.0	0	1	0	0	0	2	0	0	0	0	0	0	0	0	0	1	0	0	0
	iqtree_OG0001000.fa.marker001.OG0001000.fa.aln.treefile.rooting.0.rearrange.0	0	0	2	0	0	1	1	0	0	0	0	2	1	2	0	0	0	1	0
	iqtree_OG0001001.fa.marker001.OG0001001.fa.aln.treefile.rooting.0.rearrange.0	2	0	2	1	1	0	1	0	0	0	1	1	1	0	1	3	0	0	1
	iqtree_OG0001002.fa.marker001.OG0001002.fa.aln.treefile.rooting.0.rearrange.0	0	1	0	2	0	1	2	0	0	0	0	1	1	0	0	0	0	0	0
	iqtree_OG0001003.fa.marker001.OG0001003.fa.aln.treefile.rooting.0.rearrange.0	0	1	0	0	1	1	0	0	1	2	0	0	0	1	1	0	0	0	1
	iqtree_OG0001004.fa.marker001.OG0001004.fa.aln.treefile.rooting.0.rearrange.0	2	1	4	1	1	1	0	0	0	0	0	0	0	0	0	1	0	0	0
	iqtree_OG0001005.fa.marker001.OG0001005.fa.aln.treefile.rooting.0.rearrange.0	0	0	2	0	0	1	0	0	0	2	0	0	0	1	0	0	0	0	0
	iqtree_OG0001006.fa.marker001.OG0001006.fa.aln.treefile.rooting.0.rearrange.0	0	0	0	1	0	1	2	0	0	0	0	0	0	1	0	0	0	0	1
	iqtree_OG0001007.fa.marker001.OG0001007.fa.aln.treefile.rooting.0.rearrange.0	0	0	0	1	0	4	0	0	1	0	0	0	0	0	1	1	0	0	0
	iqtree_OG0001008.fa.marker001.OG0001008.fa.aln.treefile.rooting.0.rearrange.0	0	0	3	2	0	0	2	0	0	1	0	1	0	1	0	0	1	0	1
	iqtree_OG0001009.fa.marker001.OG0001009.fa.aln.treefile.rooting.0.rearrange.0	0	0	0	0	0	0	0	0	1	0	0	0	0	2	0	0	0	2	4
	iqtree_OG0001010.fa.marker001.OG0001010.fa.aln.treefile.rooting.0.rearrange.0	0	0	1	1	0	1	0	0	0	1	1	0	0	0	1	1	0	0	1
	iqtree_OG0001011.fa.marker001.OG0001011.fa.aln.treefile.rooting.0.rearrange.0	0	0	1	1	0	2	0	0	0	2	0	1	0	0	2	0	0	0	0
	iqtree_OG0001012.fa.marker001.OG0001012.fa.aln.treefile.rooting.0.rearrange.0	0	0	2	1	0	1	0	1	0	1	0	0	0	0	1	0	0	0	0
	iqtree_OG0001014.fa.marker001.OG0001014.fa.aln.treefile.rooting.0.rearrange.0	0	0	1	0	0	0	1	0	0	1	0	0	0	0	1	0	0	1	1
	iqtree_OG0001015.fa.marker001.OG0001015.fa.aln.treefile.rooting.0.rearrange.0	0	2	1	1	0	1	1	0	0	1	0	0	0	0	0	0	0	0	0
	iqtree_OG0001016.fa.marker001.OG0001016.fa.aln.treefile.rooting.0.rearrange.0	1	2	2	0	0	2	0	0	0	1	0	0	0	0	0	0	0	0	1
	iqtree_OG0001018.fa.marker001.OG0001018.fa.aln.treefile.rooting.0.rearrange.0	1	0	1	0	0	1	0	0	0	1	1	0	0	0	1	0	0	0	0
	iqtree_OG0001022.fa.marker001.OG0001022.fa.aln.treefile.rooting.0.rearrange.0	0	0	1	0	0	1	3	0	0	1	1	0	0	0	0	0	0	0	1
	iqtree_OG0001023.fa.marker001.OG0001023.fa.aln.treefile.rooting.0.rearrange.0	1	1	1	0	0	2	1	0	1	0	0	1	0	0	1	0	0	0	1
	iqtree_OG0001033.fa.marker001.OG0001033.fa.aln.treefile.rooting.0.rearrange.0	0	0	2	0	0	1	0	0	0	0	0	0	0	0	0	0	0	1	0
	iqtree_OG0001034.fa.marker001.OG0001034.fa.aln.treefile.rooting.0.rearrange.0	0	0	0	0	0	1	0	0	1	2	0	0	1	0	1	0	0	0	0
	iqtree_OG0001035.fa.marker001.OG0001035.fa.aln.treefile.rooting.0.rearrange.0	0	0	1	0	0	2	0	0	0	1	0	0	0	0	0	0	0	0	0
	iqtree_OG0001036.fa.marker001.OG0001036.fa.aln.treefile.rooting.0.rearrange.0	0	0	0	2	0	1	0	0	1	0	0	0	0	1	0	0	0	0	0
	iqtree_OG0001037.fa.marker001.OG0001037.fa.aln.treefile.rooting.0.rearrange.0	0	0	2	1	0	1	0	0	0	2	0	0	0	1	0	0	0	0	0
	iqtree_OG0001038.fa.marker001.OG0001038.fa.aln.treefile.rooting.0.rearrange.0	0	0	1	1	0	0	0	0	0	1	0	0	0	0	0	0	0	1	0
	iqtree_OG0001039.fa.marker001.OG0001039.fa.aln.treefile.rooting.0.rearrange.0	0	0	1	0	0	1	0	0	2	0	0	1	0	1	0	0	0	0	0
	iqtree_OG0001042.fa.marker001.OG0001042.fa.aln.treefile.rooting.0.rearrange.0	0	2	1	1	0	0	0	0	0	1	0	1	0	0	0	0	0	1	0
	iqtree_OG0001044.fa.marker001.OG0001044.fa.aln.treefile.rooting.0.rearrange.0	0	0	2	1	0	0	1	0	0	0	0	0	0	0	0	0	0	2	0
	iqtree_OG0001045.fa.marker001.OG0001045.fa.aln.treefile.rooting.0.rearrange.0	0	0	0	0	0	1	0	0	0	2	0	0	0	1	1	1	0	0	0
	iqtree_OG0001047.fa.marker001.OG0001047.fa.aln.treefile.rooting.0.rearrange.0	0	0	1	1	0	1	0	0	1	0	0	1	1	0	0	0	0	0	0
	iqtree_OG0001048.fa.marker001.OG0001048.fa.aln.treefile.rooting.0.rearrange.0	0	0	2	0	0	1	1	0	0	1	0	0	0	0	0	0	0	0	0
	iqtree_OG0001049.fa.marker001.OG0001049.fa.aln.treefile.rooting.0.rearrange.0	0	1	1	0	0	2	0	0	0	0	0	0	0	0	0	1	0	0	0
	iqtree_OG0001050.fa.marker001.OG0001050.fa.aln.treefile.rooting.0.rearrange.0	0	0	2	1	0	1	1	0	1	0	0	1	0	0	0	0	0	0	0
	iqtree_OG0001051.fa.marker001.OG0001051.fa.aln.treefile.rooting.0.rearrange.0	0	0	2	1	0	0	1	0	0	1	0	1	0	1	1	0	0	0	0
	iqtree_OG0001052.fa.marker001.OG0001052.fa.aln.treefile.rooting.0.rearrange.0	0	0	1	0	0	0	0	0	1	0	0	2	0	0	1	0	0	1	1
	iqtree_OG0001053.fa.marker001.OG0001053.fa.aln.treefile.rooting.0.rearrange.0	0	0	1	1	0	1	0	0	0	1	0	0	0	0	0	0	0	0	1
	iqtree_OG0001054.fa.marker001.OG0001054.fa.aln.treefile.rooting.0.rearrange.0	0	1	4	1	0	0	0	0	0	0	0	0	0	2	0	0	0	0	1
	iqtree_OG0001055.fa.marker001.OG0001055.fa.aln.treefile.rooting.0.rearrange.0	0	0	4	1	0	1	0	0	0	1	0	0	0	1	0	1	0	0	0
	iqtree_OG0001056.fa.marker001.OG0001056.fa.aln.treefile.rooting.0.rearrange.0	0	0	4	0	0	0	1	0	0	0	3	0	0	0	0	0	0	1	0
	iqtree_OG0001057.fa.marker001.OG0001057.fa.aln.treefile.rooting.0.rearrange.0	0	0	0	1	0	2	0	1	0	0	0	1	0	0	0	0	0	0	0
	iqtree_OG0001058.fa.marker001.OG0001058.fa.aln.treefile.rooting.0.rearrange.0	0	0	1	1	0	0	0	0	0	2	0	0	1	0	0	0	0	1	0
	iqtree_OG0001059.fa.marker001.OG0001059.fa.aln.treefile.rooting.0.rearrange.0	0	0	2	0	0	1	0	0	0	0	0	1	0	1	0	0	0	0	0
	iqtree_OG0001060.fa.marker001.OG0001060.fa.aln.treefile.rooting.0.rearrange.0	1	0	0	1	1	1	0	0	0	2	1	0	0	0	0	0	0	0	0
	iqtree_OG0001061.fa.marker001.OG0001061.fa.aln.treefile.rooting.0.rearrange.0	0	0	0	2	0	2	0	0	0	1	0	0	0	0	0	0	0	0	0
	iqtree_OG0001062.fa.marker001.OG0001062.fa.aln.treefile.rooting.0.rearrange.0	0	0	2	1	0	0	0	0	0	2	0	0	1	2	0	0	0	0	0
	iqtree_OG0001063.fa.marker001.OG0001063.fa.aln.treefile.rooting.0.rearrange.0	0	0	1	0	1	0	1	0	0	0	1	0	0	0	0	2	0	1	1
	iqtree_OG0001064.fa.marker001.OG0001064.fa.aln.treefile.rooting.0.rearrange.0	1	0	0	0	0	0	0	1	2	0	0	0	0	0	0	0	0	1	0
	iqtree_OG0001066.fa.marker001.OG0001066.fa.aln.treefile.rooting.0.rearrange.0	0	0	1	0	0	1	0	0	0	1	0	0	0	0	1	0	0	0	1
	iqtree_OG0001067.fa.marker001.OG0001067.fa.aln.treefile.rooting.0.rearrange.0	1	1	1	1	0	2	0	0	0	1	0	0	0	0	0	0	0	0	0
	iqtree_OG0001068.fa.marker001.OG0001068.fa.aln.treefile.rooting.0.rearrange.0	0	0	4	1	0	0	0	0	0	1	0	0	0	0	0	1	0	0	0
	iqtree_OG0001069.fa.marker001.OG0001069.fa.aln.treefile.rooting.0.rearrange.0	0	0	4	0	0	1	0	0	0	0	4	1	0	0	0	0	0	0	0
	iqtree_OG0001071.fa.marker001.OG0001071.fa.aln.treefile.rooting.0.rearrange.0	0	0	2	0	0	1	0	0	0	0	0	0	0	0	0	0	0	1	0
	iqtree_OG0001073.fa.marker001.OG0001073.fa.aln.treefile.rooting.0.rearrange.0	0	0	1	0	0	1	1	1	1	0	0	1	0	0	0	0	0	0	0
	iqtree_OG0001074.fa.marker001.OG0001074.fa.aln.treefile.rooting.0.rearrange.0	0	0	0	1	0	0	0	1	2	0	0	0	0	0	0	1	0	1	0
	iqtree_OG0001076.fa.marker001.OG0001076.fa.aln.treefile.rooting.0.rearrange.0	0	0	2	1	0	1	0	0	0	1	0	0	1	1	0	0	0	0	0
	iqtree_OG0001077.fa.marker001.OG0001077.fa.aln.treefile.rooting.0.rearrange.0	0	0	4	1	0	0	0	0	0	2	0	0	0	1	0	0	0	0	0
	iqtree_OG0001078.fa.marker001.OG0001078.fa.aln.treefile.rooting.0.rearrange.0	3	0	2	0	0	0	0	0	0	1	0	3	3	0	0	0	0	0	0
	iqtree_OG0001079.fa.marker001.OG0001079.fa.aln.treefile.rooting.0.rearrange.0	1	1	0	0	0	1	0	0	1	2	0	0	0	0	0	0	0	0	0
	iqtree_OG0001080.fa.marker001.OG0001080.fa.aln.treefile.rooting.0.rearrange.0	0	0	3	1	0	1	0	0	0	1	0	0	0	0	0	0	0	0	0
	iqtree_OG0001081.fa.marker001.OG0001081.fa.aln.treefile.rooting.0.rearrange.0	1	0	0	1	0	1	1	0	0	1	1	0	0	0	0	0	0	0	0
	iqtree_OG0001082.fa.marker001.OG0001082.fa.aln.treefile.rooting.0.rearrange.0	0	0	2	1	0	1	1	0	0	0	0	0	0	1	1	2	0	0	1
	iqtree_OG0001084.fa.marker001.OG0001084.fa.aln.treefile.rooting.0.rearrange.0	0	1	0	0	0	0	0	0	0	0	0	1	0	0	1	0	0	1	2
	iqtree_OG0001085.fa.marker001.OG0001085.fa.aln.treefile.rooting.0.rearrange.0	0	0	0	1	0	0	0	0	0	2	0	2	1	1	0	0	0	1	1
	iqtree_OG0001086.fa.marker001.OG0001086.fa.aln.treefile.rooting.0.rearrange.0	0	0	0	0	0	1	0	0	0	2	0	1	0	1	0	0	0	0	5
	iqtree_OG0001087.fa.marker001.OG0001087.fa.aln.treefile.rooting.0.rearrange.0	1	0	1	0	0	1	1	0	1	2	2	2	0	0	1	0	0	1	0
	iqtree_OG0001088.fa.marker001.OG0001088.fa.aln.treefile.rooting.0.rearrange.0	0	0	1	0	0	0	0	0	1	0	1	0	0	0	0	0	0	2	0
	iqtree_OG0001089.fa.marker001.OG0001089.fa.aln.treefile.rooting.0.rearrange.0	0	0	0	0	0	0	1	0	0	1	0	3	2	1	0	0	1	0	4
	iqtree_OG0001090.fa.marker001.OG0001090.fa.aln.treefile.rooting.0.rearrange.0	0	0	2	1	0	1	0	0	0	0	0	1	0	0	1	0	0	0	0
	iqtree_OG0001091.fa.marker001.OG0001091.fa.aln.treefile.rooting.0.rearrange.0	1	1	6	1	0	0	0	0	0	0	0	0	0	0	0	0	0	1	1
	iqtree_OG0001092.fa.marker001.OG0001092.fa.aln.treefile.rooting.0.rearrange.0	0	0	3	0	0	0	0	0	0	1	0	0	0	0	1	0	0	1	0
	iqtree_OG0001093.fa.marker001.OG0001093.fa.aln.treefile.rooting.0.rearrange.0	0	0	1	0	1	0	1	0	0	1	0	1	0	0	1	0	0	1	0
	iqtree_OG0001094.fa.marker001.OG0001094.fa.aln.treefile.rooting.0.rearrange.0	0	2	2	1	0	0	2	0	0	1	0	0	0	1	0	0	0	0	0
	iqtree_OG0001095.fa.marker001.OG0001095.fa.aln.treefile.rooting.0.rearrange.0	0	1	0	0	0	3	1	0	0	2	0	0	0	2	0	0	0	0	0
	iqtree_OG0001096.fa.marker001.OG0001096.fa.aln.treefile.rooting.0.rearrange.0	0	0	1	1	0	1	0	0	0	1	0	2	0	0	0	1	0	0	0
	iqtree_OG0001097.fa.marker001.OG0001097.fa.aln.treefile.rooting.0.rearrange.0	0	0	1	0	1	1	0	1	1	0	0	0	0	0	0	0	0	1	0
	iqtree_OG0001098.fa.marker001.OG0001098.fa.aln.treefile.rooting.0.rearrange.0	0	0	4	1	0	1	0	0	0	0	0	0	0	0	0	2	0	0	0
	iqtree_OG0001099.fa.marker001.OG0001099.fa.aln.treefile.rooting.0.rearrange.0	1	0	2	1	0	0	0	0	0	0	0	1	0	1	1	1	0	0	0
	iqtree_OG0001100.fa.marker001.OG0001100.fa.aln.treefile.rooting.0.rearrange.0	0	0	1	0	1	1	0	0	0	2	0	0	0	0	0	0	0	0	0
	iqtree_OG0001101.fa.marker001.OG0001101.fa.aln.treefile.rooting.0.rearrange.0	0	0	2	0	0	0	0	0	0	1	0	0	0	1	0	0	0	1	0
	iqtree_OG0001102.fa.marker001.OG0001102.fa.aln.treefile.rooting.0.rearrange.0	0	0	0	1	0	2	0	0	0	1	1	0	0	0	0	0	1	1	0
	iqtree_OG0001103.fa.marker001.OG0001103.fa.aln.treefile.rooting.0.rearrange.0	0	0	2	0	0	0	0	1	1	0	0	0	0	0	0	0	0	2	0
	iqtree_OG0001104.fa.marker001.OG0001104.fa.aln.treefile.rooting.0.rearrange.0	0	1	1	0	0	1	1	1	0	0	0	0	0	0	0	0	0	0	0
	iqtree_OG0001105.fa.marker001.OG0001105.fa.aln.treefile.rooting.0.rearrange.0	0	1	5	0	0	0	0	0	0	1	0	0	0	0	0	0	0	3	1
	iqtree_OG0001107.fa.marker001.OG0001107.fa.aln.treefile.rooting.0.rearrange.0	1	1	1	0	0	0	1	0	0	2	0	0	0	3	4	0	0	0	0
	iqtree_OG0001108.fa.marker001.OG0001108.fa.aln.treefile.rooting.0.rearrange.0	0	0	1	1	0	1	0	0	0	1	0	0	0	0	0	1	1	0	0
	iqtree_OG0001109.fa.marker001.OG0001109.fa.aln.treefile.rooting.0.rearrange.0	0	0	2	0	0	1	0	1	0	0	0	1	0	1	0	0	0	0	0
	iqtree_OG0001110.fa.marker001.OG0001110.fa.aln.treefile.rooting.0.rearrange.0	0	0	1	0	0	1	1	0	0	1	0	0	0	1	0	0	0	0	0
	iqtree_OG0001111.fa.marker001.OG0001111.fa.aln.treefile.rooting.0.rearrange.0	1	0	3	0	0	0	0	0	1	0	0	0	1	3	2	1	0	0	0
	iqtree_OG0001113.fa.marker001.OG0001113.fa.aln.treefile.rooting.0.rearrange.0	0	1	2	1	0	0	1	0	0	0	0	1	1	0	1	1	1	0	1
	iqtree_OG0001116.fa.marker001.OG0001116.fa.aln.treefile.rooting.0.rearrange.0	0	0	3	1	1	1	0	0	0	1	0	0	0	0	1	0	0	0	1
	iqtree_OG0001117.fa.marker001.OG0001117.fa.aln.treefile.rooting.0.rearrange.0	0	0	1	1	3	1	0	0	0	0	0	0	0	1	0	0	0	0	0
	iqtree_OG0001118.fa.marker001.OG0001118.fa.aln.treefile.rooting.0.rearrange.0	0	0	0	1	0	2	0	0	0	1	0	0	0	0	1	0	0	0	0
	iqtree_OG0001119.fa.marker001.OG0001119.fa.aln.treefile.rooting.0.rearrange.0	0	0	1	0	0	0	0	0	0	1	0	0	0	1	0	0	0	2	0
	iqtree_OG0001120.fa.marker001.OG0001120.fa.aln.treefile.rooting.0.rearrange.0	0	0	2	0	0	1	1	0	0	0	0	1	0	1	0	0	0	0	0
	iqtree_OG0001121.fa.marker001.OG0001121.fa.aln.treefile.rooting.0.rearrange.0	0	0	2	1	0	0	0	0	1	2	0	0	0	1	0	0	0	0	0
	iqtree_OG0001122.fa.marker001.OG0001122.fa.aln.treefile.rooting.0.rearrange.0	0	0	1	0	0	0	0	0	0	0	0	0	0	1	0	1	0	1	1
	iqtree_OG0001123.fa.marker001.OG0001123.fa.aln.treefile.rooting.0.rearrange.0	0	0	1	2	0	1	1	0	0	0	0	1	0	0	0	1	0	1	0
	iqtree_OG0001124.fa.marker001.OG0001124.fa.aln.treefile.rooting.0.rearrange.0	0	0	2	0	0	0	0	0	0	1	0	1	0	0	0	0	0	1	0
	iqtree_OG0001125.fa.marker001.OG0001125.fa.aln.treefile.rooting.0.rearrange.0	0	0	1	0	0	0	0	0	2	1	0	0	0	0	0	0	0	1	0
	iqtree_OG0001126.fa.marker001.OG0001126.fa.aln.treefile.rooting.0.rearrange.0	0	0	3	0	0	2	0	0	0	0	0	1	0	0	0	0	0	0	5
	iqtree_OG0001127.fa.marker001.OG0001127.fa.aln.treefile.rooting.0.rearrange.0	0	0	2	0	0	3	0	0	1	0	0	0	0	0	0	0	1	0	0
	iqtree_OG0001128.fa.marker001.OG0001128.fa.aln.treefile.rooting.0.rearrange.0	0	0	3	1	0	1	0	0	0	1	0	0	0	0	0	0	0	0	0
	iqtree_OG0001129.fa.marker001.OG0001129.fa.aln.treefile.rooting.0.rearrange.0	0	0	2	1	0	0	0	0	0	2	0	3	0	0	1	0	0	0	0
	iqtree_OG0001130.fa.marker001.OG0001130.fa.aln.treefile.rooting.0.rearrange.0	0	0	3	1	0	0	1	0	0	2	0	0	0	1	2	0	0	0	0
	iqtree_OG0001131.fa.marker001.OG0001131.fa.aln.treefile.rooting.0.rearrange.0	0	0	1	1	0	1	0	0	0	1	0	1	0	0	0	0	0	0	0
	iqtree_OG0001132.fa.marker001.OG0001132.fa.aln.treefile.rooting.0.rearrange.0	0	0	2	0	0	2	0	0	0	1	0	0	0	0	0	0	0	0	0
	iqtree_OG0001133.fa.marker001.OG0001133.fa.aln.treefile.rooting.0.rearrange.0	0	0	2	1	0	0	0	0	0	1	0	0	0	0	0	0	0	1	0
	iqtree_OG0001135.fa.marker001.OG0001135.fa.aln.treefile.rooting.0.rearrange.0	0	1	1	0	3	1	1	0	0	1	0	0	0	1	0	0	0	0	0
	iqtree_OG0001137.fa.marker001.OG0001137.fa.aln.treefile.rooting.0.rearrange.0	0	1	1	1	0	1	0	0	0	1	0	0	0	0	0	0	0	0	0
	iqtree_OG0001138.fa.marker001.OG0001138.fa.aln.treefile.rooting.0.rearrange.0	0	0	1	2	0	0	0	0	1	1	0	1	0	0	0	0	0	1	1
	iqtree_OG0001139.fa.marker001.OG0001139.fa.aln.treefile.rooting.0.rearrange.0	4	0	0	2	0	2	0	0	0	0	0	0	1	1	0	0	0	0	0
	iqtree_OG0001141.fa.marker001.OG0001141.fa.aln.treefile.rooting.0.rearrange.0	0	0	0	1	0	0	1	0	1	0	0	0	0	0	0	0	0	2	0
	iqtree_OG0001142.fa.marker001.OG0001142.fa.aln.treefile.rooting.0.rearrange.0	1	1	4	0	0	1	1	0	0	0	0	0	0	0	0	1	1	0	1
	iqtree_OG0001143.fa.marker001.OG0001143.fa.aln.treefile.rooting.0.rearrange.0	1	2	0	1	1	2	0	0	2	0	0	0	0	0	1	1	0	0	0
	iqtree_OG0001144.fa.marker001.OG0001144.fa.aln.treefile.rooting.0.rearrange.0	1	0	1	0	0	2	1	0	0	3	0	0	0	0	1	0	0	0	0
	iqtree_OG0001145.fa.marker001.OG0001145.fa.aln.treefile.rooting.0.rearrange.0	1	0	1	1	0	0	0	0	1	0	0	0	0	2	0	1	0	0	2
	iqtree_OG0001146.fa.marker001.OG0001146.fa.aln.treefile.rooting.0.rearrange.0	0	0	1	0	0	1	0	0	3	0	0	0	0	1	0	0	0	0	0
	iqtree_OG0001148.fa.marker001.OG0001148.fa.aln.treefile.rooting.0.rearrange.0	0	0	0	1	0	1	1	0	2	0	0	2	0	1	0	0	0	0	0
	iqtree_OG0001149.fa.marker001.OG0001149.fa.aln.treefile.rooting.0.rearrange.0	0	0	2	0	0	0	1	0	1	1	0	1	0	0	0	1	0	1	0
	iqtree_OG0001150.fa.marker001.OG0001150.fa.aln.treefile.rooting.0.rearrange.0	0	1	2	0	0	0	0	0	0	2	1	1	0	0	0	0	0	3	0
	iqtree_OG0001151.fa.marker001.OG0001151.fa.aln.treefile.rooting.0.rearrange.0	0	2	2	1	1	1	0	0	0	1	0	0	0	0	0	0	0	0	0
	iqtree_OG0001152.fa.marker001.OG0001152.fa.aln.treefile.rooting.0.rearrange.0	0	0	1	0	0	0	0	0	0	2	0	0	0	0	0	0	0	2	0
	iqtree_OG0001153.fa.marker001.OG0001153.fa.aln.treefile.rooting.0.rearrange.0	0	0	2	0	0	0	0	0	0	0	0	0	0	1	1	0	1	1	1
	iqtree_OG0001154.fa.marker001.OG0001154.fa.aln.treefile.rooting.0.rearrange.0	0	0	1	0	0	1	0	1	0	1	0	0	0	0	0	0	0	0	0
	iqtree_OG0001155.fa.marker001.OG0001155.fa.aln.treefile.rooting.0.rearrange.0	0	0	3	2	0	0	0	0	0	1	1	0	0	0	2	0	0	0	0
	iqtree_OG0001156.fa.marker001.OG0001156.fa.aln.treefile.rooting.0.rearrange.0	0	1	0	0	1	1	0	0	0	1	0	0	0	0	0	3	0	0	0
	iqtree_OG0001157.fa.marker001.OG0001157.fa.aln.treefile.rooting.0.rearrange.0	0	0	4	1	0	0	0	0	0	1	0	0	0	1	0	0	0	0	0
	iqtree_OG0001159.fa.marker001.OG0001159.fa.aln.treefile.rooting.0.rearrange.0	0	0	0	1	0	1	1	0	1	0	0	1	0	0	0	0	0	0	1
	iqtree_OG0001165.fa.marker001.OG0001165.fa.aln.treefile.rooting.0.rearrange.0	0	0	2	0	0	2	0	0	0	0	0	0	0	0	0	1	3	0	0
	iqtree_OG0001166.fa.marker001.OG0001166.fa.aln.treefile.rooting.0.rearrange.0	0	0	0	1	1	0	0	0	0	0	0	1	0	0	0	0	0	1	1
	iqtree_OG0001167.fa.marker001.OG0001167.fa.aln.treefile.rooting.0.rearrange.0	0	0	2	1	0	2	0	0	0	1	0	0	0	1	0	0	0	0	0
	iqtree_OG0001169.fa.marker001.OG0001169.fa.aln.treefile.rooting.0.rearrange.0	0	0	2	1	0	1	1	0	0	2	0	0	0	0	0	0	0	0	0
	iqtree_OG0001170.fa.marker001.OG0001170.fa.aln.treefile.rooting.0.rearrange.0	1	0	1	0	0	1	0	0	0	1	0	0	0	0	0	0	0	0	0
	iqtree_OG0001171.fa.marker001.OG0001171.fa.aln.treefile.rooting.0.rearrange.0	1	0	2	1	3	2	0	0	0	1	0	0	0	0	0	0	0	0	0
	iqtree_OG0001172.fa.marker001.OG0001172.fa.aln.treefile.rooting.0.rearrange.0	0	0	2	0	0	2	3	0	0	1	0	1	1	0	1	1	0	0	0
	iqtree_OG0001176.fa.marker001.OG0001176.fa.aln.treefile.rooting.0.rearrange.0	0	0	1	0	0	0	2	0	1	0	0	0	0	0	0	0	0	1	0
	iqtree_OG0001177.fa.marker001.OG0001177.fa.aln.treefile.rooting.0.rearrange.0	0	0	1	0	0	0	1	0	0	0	0	0	0	1	1	0	0	1	0
	iqtree_OG0001178.fa.marker001.OG0001178.fa.aln.treefile.rooting.0.rearrange.0	0	0	2	0	0	1	1	0	0	2	0	0	0	0	0	1	0	0	0
	iqtree_OG0001179.fa.marker001.OG0001179.fa.aln.treefile.rooting.0.rearrange.0	0	0	4	1	0	0	2	0	0	0	0	0	1	1	1	0	0	0	0
	iqtree_OG0001180.fa.marker001.OG0001180.fa.aln.treefile.rooting.0.rearrange.0	0	0	1	0	0	1	0	0	0	0	2	0	0	1	0	0	0	0	0
	iqtree_OG0001181.fa.marker001.OG0001181.fa.aln.treefile.rooting.0.rearrange.0	0	1	2	0	0	0	0	0	0	0	0	0	0	0	0	0	0	1	2
	iqtree_OG0001182.fa.marker001.OG0001182.fa.aln.treefile.rooting.0.rearrange.0	0	0	6	2	0	0	0	0	0	2	0	0	0	0	0	1	0	0	0
	iqtree_OG0001183.fa.marker001.OG0001183.fa.aln.treefile.rooting.0.rearrange.0	2	0	3	3	0	0	1	0	0	0	0	2	0	0	1	0	1	0	0
	iqtree_OG0001184.fa.marker001.OG0001184.fa.aln.treefile.rooting.0.rearrange.0	0	0	1	1	0	0	1	0	0	1	0	0	0	0	0	0	0	1	0
	iqtree_OG0001185.fa.marker001.OG0001185.fa.aln.treefile.rooting.0.rearrange.0	1	0	2	0	0	1	0	0	0	1	0	1	0	0	0	0	0	0	0
	iqtree_OG0001186.fa.marker001.OG0001186.fa.aln.treefile.rooting.0.rearrange.0	0	0	1	0	0	1	1	0	0	2	0	0	1	0	0	0	0	0	0
	iqtree_OG0001187.fa.marker001.OG0001187.fa.aln.treefile.rooting.0.rearrange.0	0	0	1	0	0	1	1	0	0	1	0	0	1	0	1	0	1	0	0
	iqtree_OG0001188.fa.marker001.OG0001188.fa.aln.treefile.rooting.0.rearrange.0	0	0	0	0	5	1	1	0	0	0	0	0	0	0	0	0	0	0	0
	iqtree_OG0001189.fa.marker001.OG0001189.fa.aln.treefile.rooting.0.rearrange.0	0	0	2	1	0	0	0	0	1	0	0	0	0	0	0	0	0	1	0
	iqtree_OG0001190.fa.marker001.OG0001190.fa.aln.treefile.rooting.0.rearrange.0	0	0	3	1	0	0	0	0	1	0	0	0	0	0	0	0	0	1	0
	iqtree_OG0001191.fa.marker001.OG0001191.fa.aln.treefile.rooting.0.rearrange.0	0	0	2	1	0	1	1	0	0	0	0	0	0	0	0	0	0	1	1
	iqtree_OG0001192.fa.marker001.OG0001192.fa.aln.treefile.rooting.0.rearrange.0	0	0	0	0	0	2	0	0	0	0	0	0	0	0	0	0	0	1	2
	iqtree_OG0001193.fa.marker001.OG0001193.fa.aln.treefile.rooting.0.rearrange.0	0	0	2	0	1	1	0	0	0	0	0	1	0	1	0	1	0	0	0
	iqtree_OG0001194.fa.marker001.OG0001194.fa.aln.treefile.rooting.0.rearrange.0	1	1	0	1	0	0	0	0	0	0	0	1	0	1	0	0	0	2	0
	iqtree_OG0001195.fa.marker001.OG0001195.fa.aln.treefile.rooting.0.rearrange.0	0	0	0	0	0	0	0	0	1	0	0	1	0	0	0	0	0	5	0
	iqtree_OG0001196.fa.marker001.OG0001196.fa.aln.treefile.rooting.0.rearrange.0	0	0	3	1	0	0	0	0	0	1	0	1	0	3	0	0	0	0	0
	iqtree_OG0001197.fa.marker001.OG0001197.fa.aln.treefile.rooting.0.rearrange.0	0	1	4	0	0	0	0	0	0	0	0	1	0	1	0	0	0	1	0
	iqtree_OG0001198.fa.marker001.OG0001198.fa.aln.treefile.rooting.0.rearrange.0	0	0	1	1	0	2	0	0	1	0	0	0	0	1	0	0	0	0	0
	iqtree_OG0001199.fa.marker001.OG0001199.fa.aln.treefile.rooting.0.rearrange.0	0	0	4	1	0	0	0	0	1	0	0	2	0	0	0	0	0	0	2
	iqtree_OG0001201.fa.marker001.OG0001201.fa.aln.treefile.rooting.0.rearrange.0	0	0	2	1	0	0	1	0	0	0	0	1	0	0	0	1	0	1	0
	iqtree_OG0001202.fa.marker001.OG0001202.fa.aln.treefile.rooting.0.rearrange.0	0	0	1	0	1	0	0	0	0	1	0	0	0	2	2	0	0	0	2
	iqtree_OG0001204.fa.marker001.OG0001204.fa.aln.treefile.rooting.0.rearrange.0	0	0	4	1	1	0	0	0	0	1	0	0	0	1	0	0	0	0	0
	iqtree_OG0001205.fa.marker001.OG0001205.fa.aln.treefile.rooting.0.rearrange.0	0	0	2	0	0	0	0	0	0	2	0	0	0	0	1	0	0	1	0
	iqtree_OG0001207.fa.marker001.OG0001207.fa.aln.treefile.rooting.0.rearrange.0	0	0	1	0	0	0	1	0	0	0	0	0	0	1	0	0	0	2	0
	iqtree_OG0001208.fa.marker001.OG0001208.fa.aln.treefile.rooting.0.rearrange.0	0	2	2	1	0	1	0	0	0	1	0	1	0	0	0	0	0	0	0
	iqtree_OG0001209.fa.marker001.OG0001209.fa.aln.treefile.rooting.0.rearrange.0	0	0	1	0	0	0	0	0	0	0	0	1	0	1	0	0	0	1	0
	iqtree_OG0001210.fa.marker001.OG0001210.fa.aln.treefile.rooting.0.rearrange.0	0	0	1	1	0	0	3	0	0	1	0	0	0	1	1	0	0	0	0
	iqtree_OG0001211.fa.marker001.OG0001211.fa.aln.treefile.rooting.0.rearrange.0	0	0	0	0	0	0	0	0	1	1	0	0	0	0	0	0	5	1	1
	iqtree_OG0001212.fa.marker001.OG0001212.fa.aln.treefile.rooting.0.rearrange.0	0	0	1	0	0	1	1	0	0	0	0	0	0	1	0	0	0	0	1
	iqtree_OG0001213.fa.marker001.OG0001213.fa.aln.treefile.rooting.0.rearrange.0	0	0	1	1	0	0	0	0	0	2	0	0	0	0	1	0	0	0	1
	iqtree_OG0001214.fa.marker001.OG0001214.fa.aln.treefile.rooting.0.rearrange.0	0	0	5	1	0	2	1	0	0	0	1	1	0	0	0	0	0	0	2
	iqtree_OG0001215.fa.marker001.OG0001215.fa.aln.treefile.rooting.0.rearrange.0	0	0	1	0	0	0	0	0	0	2	0	0	0	0	0	0	0	1	0
	iqtree_OG0001216.fa.marker001.OG0001216.fa.aln.treefile.rooting.0.rearrange.0	0	0	2	1	0	1	0	0	0	1	0	0	0	1	0	1	0	0	0
	iqtree_OG0001217.fa.marker001.OG0001217.fa.aln.treefile.rooting.0.rearrange.0	0	0	5	1	0	0	0	0	0	1	0	0	0	1	0	0	0	0	1
	iqtree_OG0001218.fa.marker001.OG0001218.fa.aln.treefile.rooting.0.rearrange.0	0	0	0	0	0	3	6	0	0	0	0	0	1	1	1	2	0	0	0
	iqtree_OG0001220.fa.marker001.OG0001220.fa.aln.treefile.rooting.0.rearrange.0	0	0	1	0	0	0	0	0	0	0	0	0	0	2	0	2	0	1	0
	iqtree_OG0001221.fa.marker001.OG0001221.fa.aln.treefile.rooting.0.rearrange.0	0	0	1	1	1	1	0	0	0	2	0	0	0	0	0	0	0	0	0
	iqtree_OG0001222.fa.marker001.OG0001222.fa.aln.treefile.rooting.0.rearrange.0	0	0	2	0	0	0	1	0	0	1	0	0	0	0	0	1	9	0	0
	iqtree_OG0001223.fa.marker001.OG0001223.fa.aln.treefile.rooting.0.rearrange.0	0	0	2	1	0	0	0	0	0	1	0	0	0	1	0	0	0	1	1
	iqtree_OG0001225.fa.marker001.OG0001225.fa.aln.treefile.rooting.0.rearrange.0	0	0	2	2	0	0	0	0	0	1	0	0	0	1	0	1	0	0	0
	iqtree_OG0001226.fa.marker001.OG0001226.fa.aln.treefile.rooting.0.rearrange.0	0	0	5	0	2	1	0	0	0	0	0	1	0	0	0	0	1	0	4
	iqtree_OG0001228.fa.marker001.OG0001228.fa.aln.treefile.rooting.0.rearrange.0	0	0	1	0	0	1	0	0	1	0	0	0	0	0	0	1	0	0	0
	iqtree_OG0001229.fa.marker001.OG0001229.fa.aln.treefile.rooting.0.rearrange.0	0	0	1	1	0	0	0	0	1	3	0	0	1	1	0	0	0	0	2
	iqtree_OG0001230.fa.marker001.OG0001230.fa.aln.treefile.rooting.0.rearrange.0	0	0	1	0	0	1	0	0	1	0	0	0	0	0	0	0	0	1	1
	iqtree_OG0001231.fa.marker001.OG0001231.fa.aln.treefile.rooting.0.rearrange.0	0	0	1	1	0	1	0	0	1	1	0	0	0	0	1	0	0	0	0
	iqtree_OG0001232.fa.marker001.OG0001232.fa.aln.treefile.rooting.0.rearrange.0	0	0	1	0	0	1	0	0	1	1	0	0	0	1	0	0	0	0	0
	iqtree_OG0001233.fa.marker001.OG0001233.fa.aln.treefile.rooting.0.rearrange.0	0	0	1	0	0	1	0	0	0	0	6	0	0	1	0	1	0	0	0
	iqtree_OG0001234.fa.marker001.OG0001234.fa.aln.treefile.rooting.0.rearrange.0	0	0	3	0	0	0	2	0	0	1	0	0	0	0	0	0	0	2	0
	iqtree_OG0001235.fa.marker001.OG0001235.fa.aln.treefile.rooting.0.rearrange.0	0	0	0	1	0	1	0	0	0	1	0	0	0	0	0	0	0	0	0
	iqtree_OG0001236.fa.marker001.OG0001236.fa.aln.treefile.rooting.0.rearrange.0	0	0	2	1	0	0	0	0	0	1	0	0	0	0	0	0	0	1	0
	iqtree_OG0001237.fa.marker001.OG0001237.fa.aln.treefile.rooting.0.rearrange.0	0	0	2	0	1	0	0	1	1	0	0	0	0	1	0	0	0	1	0
	iqtree_OG0001238.fa.marker001.OG0001238.fa.aln.treefile.rooting.0.rearrange.0	0	0	0	0	0	0	0	0	0	0	2	1	0	0	0	0	0	1	1
	iqtree_OG0001239.fa.marker001.OG0001239.fa.aln.treefile.rooting.0.rearrange.0	0	0	1	2	2	1	0	0	0	1	0	0	0	0	0	0	0	0	0
	iqtree_OG0001243.fa.marker001.OG0001243.fa.aln.treefile.rooting.0.rearrange.0	0	0	0	1	6	0	0	0	1	0	0	1	0	0	0	0	0	1	0
	iqtree_OG0001244.fa.marker001.OG0001244.fa.aln.treefile.rooting.0.rearrange.0	0	0	3	1	0	1	0	0	1	0	1	0	0	0	1	0	0	0	0
	iqtree_OG0001245.fa.marker001.OG0001245.fa.aln.treefile.rooting.0.rearrange.0	0	0	1	1	0	3	1	0	1	0	0	0	0	0	0	0	0	0	0
	iqtree_OG0001246.fa.marker001.OG0001246.fa.aln.treefile.rooting.0.rearrange.0	0	0	1	1	0	1	0	0	2	1	0	0	0	1	1	0	0	0	0
	iqtree_OG0001247.fa.marker001.OG0001247.fa.aln.treefile.rooting.0.rearrange.0	0	0	2	1	0	0	0	0	0	1	0	1	0	1	0	0	0	2	1
	iqtree_OG0001249.fa.marker001.OG0001249.fa.aln.treefile.rooting.0.rearrange.0	0	0	2	0	0	0	0	1	0	0	0	1	0	0	0	0	0	1	0
	iqtree_OG0001250.fa.marker001.OG0001250.fa.aln.treefile.rooting.0.rearrange.0	0	1	1	0	0	2	1	0	2	0	0	0	0	2	0	0	0	0	0
	iqtree_OG0001251.fa.marker001.OG0001251.fa.aln.treefile.rooting.0.rearrange.0	0	0	3	1	0	0	0	0	0	1	0	0	0	2	0	0	0	0	1
	iqtree_OG0001253.fa.marker001.OG0001253.fa.aln.treefile.rooting.0.rearrange.0	0	0	1	0	0	1	0	0	2	2	0	1	0	0	0	0	0	0	0
	iqtree_OG0001254.fa.marker001.OG0001254.fa.aln.treefile.rooting.0.rearrange.0	0	0	1	1	0	0	2	0	0	0	1	0	0	0	0	1	0	1	0
	iqtree_OG0001255.fa.marker001.OG0001255.fa.aln.treefile.rooting.0.rearrange.0	0	0	2	0	0	1	0	0	1	0	1	1	0	0	0	1	0	0	0
	iqtree_OG0001256.fa.marker001.OG0001256.fa.aln.treefile.rooting.0.rearrange.0	0	0	2	1	0	0	1	0	1	1	0	2	0	0	0	0	0	1	0
	iqtree_OG0001257.fa.marker001.OG0001257.fa.aln.treefile.rooting.0.rearrange.0	0	0	3	2	0	0	0	0	2	0	0	1	0	1	0	0	0	0	1
	iqtree_OG0001258.fa.marker001.OG0001258.fa.aln.treefile.rooting.0.rearrange.0	0	0	3	1	0	0	0	0	0	1	0	0	0	1	0	0	0	0	0
	iqtree_OG0001259.fa.marker001.OG0001259.fa.aln.treefile.rooting.0.rearrange.0	1	1	3	0	1	0	0	0	0	0	0	0	0	1	0	1	0	1	0
	iqtree_OG0001261.fa.marker001.OG0001261.fa.aln.treefile.rooting.0.rearrange.0	0	0	2	1	0	1	0	0	0	0	0	0	0	1	0	0	0	0	0
	iqtree_OG0001262.fa.marker001.OG0001262.fa.aln.treefile.rooting.0.rearrange.0	0	0	2	0	1	0	1	0	0	0	0	0	0	1	0	0	0	1	0
	iqtree_OG0001264.fa.marker001.OG0001264.fa.aln.treefile.rooting.0.rearrange.0	0	0	4	1	0	1	0	0	0	1	0	1	0	0	1	1	0	0	0
	iqtree_OG0001265.fa.marker001.OG0001265.fa.aln.treefile.rooting.0.rearrange.0	0	0	2	1	0	1	0	1	0	0	0	0	0	0	0	0	0	0	0
	iqtree_OG0001266.fa.marker001.OG0001266.fa.aln.treefile.rooting.0.rearrange.0	0	0	2	0	0	2	0	0	0	0	0	0	0	0	1	1	0	0	2
	iqtree_OG0001267.fa.marker001.OG0001267.fa.aln.treefile.rooting.0.rearrange.0	0	1	4	2	0	0	1	0	0	0	1	0	0	0	0	1	0	1	0
	iqtree_OG0001268.fa.marker001.OG0001268.fa.aln.treefile.rooting.0.rearrange.0	0	0	1	1	0	0	1	0	0	1	0	0	0	0	0	0	0	1	0
	iqtree_OG0001270.fa.marker001.OG0001270.fa.aln.treefile.rooting.0.rearrange.0	0	0	1	0	0	5	1	0	0	0	0	1	1	0	0	0	0	0	0
	iqtree_OG0001271.fa.marker001.OG0001271.fa.aln.treefile.rooting.0.rearrange.0	0	0	1	1	0	0	0	0	0	1	0	0	0	0	0	1	0	1	0
	iqtree_OG0001272.fa.marker001.OG0001272.fa.aln.treefile.rooting.0.rearrange.0	0	0	1	1	0	1	2	0	0	1	0	0	0	0	0	0	0	0	0
	iqtree_OG0001274.fa.marker001.OG0001274.fa.aln.treefile.rooting.0.rearrange.0	0	0	2	0	0	1	0	0	0	1	0	1	0	0	0	0	0	0	1
	iqtree_OG0001275.fa.marker001.OG0001275.fa.aln.treefile.rooting.0.rearrange.0	1	2	2	0	0	1	0	0	0	0	0	1	0	0	0	0	4	0	0
	iqtree_OG0001276.fa.marker001.OG0001276.fa.aln.treefile.rooting.0.rearrange.0	0	0	1	0	0	0	1	0	0	2	0	2	1	2	1	0	0	2	0
	iqtree_OG0001277.fa.marker001.OG0001277.fa.aln.treefile.rooting.0.rearrange.0	0	0	1	0	1	3	1	0	0	0	0	1	0	0	0	0	0	0	0
	iqtree_OG0001278.fa.marker001.OG0001278.fa.aln.treefile.rooting.0.rearrange.0	0	0	2	0	0	1	1	0	0	0	0	0	0	0	0	0	0	0	2
	iqtree_OG0001279.fa.marker001.OG0001279.fa.aln.treefile.rooting.0.rearrange.0	0	0	1	0	0	1	1	0	2	0	0	2	0	0	0	0	0	0	1
	iqtree_OG0001280.fa.marker001.OG0001280.fa.aln.treefile.rooting.0.rearrange.0	0	0	1	0	0	1	0	0	0	1	0	0	0	1	0	0	0	0	2
	iqtree_OG0001281.fa.marker001.OG0001281.fa.aln.treefile.rooting.0.rearrange.0	0	0	4	1	1	1	1	0	1	1	0	0	0	0	0	0	2	0	0
	iqtree_OG0001283.fa.marker001.OG0001283.fa.aln.treefile.rooting.0.rearrange.0	0	0	0	1	0	1	1	0	0	1	0	0	0	0	0	0	0	0	1
	iqtree_OG0001284.fa.marker001.OG0001284.fa.aln.treefile.rooting.0.rearrange.0	0	0	1	0	1	5	0	0	0	1	0	0	0	1	0	1	0	0	0
	iqtree_OG0001285.fa.marker001.OG0001285.fa.aln.treefile.rooting.0.rearrange.0	0	0	1	0	0	0	0	0	2	2	0	0	0	0	0	0	0	1	0
	iqtree_OG0001286.fa.marker001.OG0001286.fa.aln.treefile.rooting.0.rearrange.0	0	0	1	1	0	0	0	0	1	1	0	0	1	0	0	0	0	1	0
	iqtree_OG0001287.fa.marker001.OG0001287.fa.aln.treefile.rooting.0.rearrange.0	0	0	1	0	1	0	0	0	0	1	0	0	0	0	1	0	0	1	0
	iqtree_OG0001288.fa.marker001.OG0001288.fa.aln.treefile.rooting.0.rearrange.0	0	1	1	1	0	0	1	0	1	0	0	0	0	0	0	1	3	2	0
	iqtree_OG0001289.fa.marker001.OG0001289.fa.aln.treefile.rooting.0.rearrange.0	0	0	1	2	0	2	0	0	0	0	0	0	0	1	0	0	0	0	0
	iqtree_OG0001290.fa.marker001.OG0001290.fa.aln.treefile.rooting.0.rearrange.0	0	0	0	0	0	0	0	0	0	1	0	1	4	3	0	0	0	1	0
	iqtree_OG0001291.fa.marker001.OG0001291.fa.aln.treefile.rooting.0.rearrange.0	0	0	0	1	0	1	1	0	0	1	1	0	0	2	0	1	0	0	2
	iqtree_OG0001292.fa.marker001.OG0001292.fa.aln.treefile.rooting.0.rearrange.0	0	0	1	1	0	0	1	0	1	2	5	0	0	0	1	0	0	0	0
	iqtree_OG0001293.fa.marker001.OG0001293.fa.aln.treefile.rooting.0.rearrange.0	0	0	2	0	0	1	0	0	0	1	0	0	0	1	0	0	0	0	0
	iqtree_OG0001296.fa.marker001.OG0001296.fa.aln.treefile.rooting.0.rearrange.0	0	0	1	2	0	0	1	0	1	0	0	1	0	0	1	0	0	3	0
	iqtree_OG0001305.fa.marker001.OG0001305.fa.aln.treefile.rooting.0.rearrange.0	0	0	0	1	0	0	0	0	1	0	0	0	1	0	1	1	0	2	0
	iqtree_OG0001306.fa.marker001.OG0001306.fa.aln.treefile.rooting.0.rearrange.0	0	1	1	1	0	0	0	0	0	1	0	1	1	1	1	0	0	0	0
	iqtree_OG0001308.fa.marker001.OG0001308.fa.aln.treefile.rooting.0.rearrange.0	0	0	0	0	0	1	0	0	2	2	0	2	1	0	0	0	0	0	0
	iqtree_OG0001311.fa.marker001.OG0001311.fa.aln.treefile.rooting.0.rearrange.0	0	0	1	1	0	0	0	0	1	0	0	0	0	0	0	0	0	1	0
	iqtree_OG0001312.fa.marker001.OG0001312.fa.aln.treefile.rooting.0.rearrange.0	0	0	1	0	0	1	0	0	0	1	0	1	0	0	0	0	0	0	0
	iqtree_OG0001313.fa.marker001.OG0001313.fa.aln.treefile.rooting.0.rearrange.0	0	0	2	0	0	2	0	0	0	0	0	0	0	0	0	0	0	0	0
	iqtree_OG0001314.fa.marker001.OG0001314.fa.aln.treefile.rooting.0.rearrange.0	0	0	2	1	1	0	0	0	1	2	0	0	0	1	0	0	0	0	0
	iqtree_OG0001315.fa.marker001.OG0001315.fa.aln.treefile.rooting.0.rearrange.0	1	0	2	0	0	3	0	0	0	0	0	0	0	1	1	0	0	0	1
	iqtree_OG0001316.fa.marker001.OG0001316.fa.aln.treefile.rooting.0.rearrange.0	0	0	0	1	0	1	0	0	0	1	0	0	0	0	0	0	0	0	0
	iqtree_OG0001317.fa.marker001.OG0001317.fa.aln.treefile.rooting.0.rearrange.0	0	0	2	1	0	2	1	0	0	0	0	0	1	1	0	0	0	0	1
	iqtree_OG0001318.fa.marker001.OG0001318.fa.aln.treefile.rooting.0.rearrange.0	0	0	1	0	0	1	1	0	0	1	0	0	0	0	0	0	0	0	0
	iqtree_OG0001320.fa.marker001.OG0001320.fa.aln.treefile.rooting.0.rearrange.0	0	0	2	1	0	1	0	0	0	0	0	0	0	1	0	0	0	0	0
	iqtree_OG0001321.fa.marker001.OG0001321.fa.aln.treefile.rooting.0.rearrange.0	0	0	0	0	0	0	0	0	0	0	0	0	0	1	0	0	0	1	0
	iqtree_OG0001322.fa.marker001.OG0001322.fa.aln.treefile.rooting.0.rearrange.0	0	0	1	1	0	0	0	0	0	0	0	0	0	0	0	0	0	1	0
	iqtree_OG0001323.fa.marker001.OG0001323.fa.aln.treefile.rooting.0.rearrange.0	0	0	1	1	0	0	1	0	0	2	1	0	0	0	0	0	0	1	0
	iqtree_OG0001324.fa.marker001.OG0001324.fa.aln.treefile.rooting.0.rearrange.0	0	0	1	0	0	0	0	2	0	1	0	1	1	0	0	0	0	2	2
	iqtree_OG0001325.fa.marker001.OG0001325.fa.aln.treefile.rooting.0.rearrange.0	0	0	1	1	0	0	0	0	0	1	0	0	0	0	2	0	0	3	0
	iqtree_OG0001326.fa.marker001.OG0001326.fa.aln.treefile.rooting.0.rearrange.0	0	0	1	2	0	0	1	0	1	1	0	0	0	1	0	0	0	0	0
	iqtree_OG0001327.fa.marker001.OG0001327.fa.aln.treefile.rooting.0.rearrange.0	0	0	2	0	0	1	2	0	0	0	0	0	0	1	0	0	0	0	0
	iqtree_OG0001328.fa.marker001.OG0001328.fa.aln.treefile.rooting.0.rearrange.0	0	0	0	0	0	0	0	0	0	5	0	0	0	1	0	0	0	1	0
	iqtree_OG0001329.fa.marker001.OG0001329.fa.aln.treefile.rooting.0.rearrange.0	0	0	1	0	0	1	0	0	0	0	0	0	0	2	0	0	0	0	1
	iqtree_OG0001330.fa.marker001.OG0001330.fa.aln.treefile.rooting.0.rearrange.0	0	0	3	0	0	1	0	0	1	2	0	1	0	0	0	0	0	0	0
	iqtree_OG0001332.fa.marker001.OG0001332.fa.aln.treefile.rooting.0.rearrange.0	0	0	1	0	0	0	1	0	0	0	0	0	0	0	1	1	0	1	1
	iqtree_OG0001333.fa.marker001.OG0001333.fa.aln.treefile.rooting.0.rearrange.0	0	0	2	2	0	1	0	0	0	0	0	0	0	1	0	0	0	0	0
	iqtree_OG0001334.fa.marker001.OG0001334.fa.aln.treefile.rooting.0.rearrange.0	1	0	1	0	0	0	0	0	0	0	0	0	0	0	0	0	1	1	0
	iqtree_OG0001335.fa.marker001.OG0001335.fa.aln.treefile.rooting.0.rearrange.0	0	0	4	2	1	0	0	0	1	1	0	0	0	0	0	0	1	0	0
	iqtree_OG0001338.fa.marker001.OG0001338.fa.aln.treefile.rooting.0.rearrange.0	0	0	1	1	0	1	0	0	0	1	0	1	0	0	1	0	0	0	0
	iqtree_OG0001339.fa.marker001.OG0001339.fa.aln.treefile.rooting.0.rearrange.0	0	0	2	0	1	1	0	0	0	0	0	0	0	1	0	0	0	0	0
	iqtree_OG0001340.fa.marker001.OG0001340.fa.aln.treefile.rooting.0.rearrange.0	0	0	2	0	0	1	2	0	0	1	0	0	0	0	0	0	0	0	0
	iqtree_OG0001341.fa.marker001.OG0001341.fa.aln.treefile.rooting.0.rearrange.0	0	0	0	1	0	1	0	1	0	0	0	0	0	0	0	0	0	0	0
	iqtree_OG0001343.fa.marker001.OG0001343.fa.aln.treefile.rooting.0.rearrange.0	0	1	2	1	0	0	0	0	0	1	0	0	0	1	0	0	0	0	0
	iqtree_OG0001344.fa.marker001.OG0001344.fa.aln.treefile.rooting.0.rearrange.0	0	0	1	1	0	1	1	0	0	0	0	1	1	0	0	0	0	0	0
	iqtree_OG0001345.fa.marker001.OG0001345.fa.aln.treefile.rooting.0.rearrange.0	0	0	2	1	0	1	0	0	2	1	0	1	0	0	0	0	1	0	0
	iqtree_OG0001346.fa.marker001.OG0001346.fa.aln.treefile.rooting.0.rearrange.0	2	0	2	1	2	0	0	0	0	2	0	0	0	0	0	0	1	0	0
	iqtree_OG0001347.fa.marker001.OG0001347.fa.aln.treefile.rooting.0.rearrange.0	0	0	2	0	0	0	1	0	0	1	0	0	0	0	0	1	0	1	2
	iqtree_OG0001348.fa.marker001.OG0001348.fa.aln.treefile.rooting.0.rearrange.0	0	0	1	0	0	0	0	0	1	0	0	0	1	1	0	1	0	1	0
	iqtree_OG0001349.fa.marker001.OG0001349.fa.aln.treefile.rooting.0.rearrange.0	0	0	3	0	0	0	0	0	0	0	0	2	0	2	0	0	0	3	0
	iqtree_OG0001350.fa.marker001.OG0001350.fa.aln.treefile.rooting.0.rearrange.0	0	0	2	1	0	0	0	0	0	2	0	0	0	1	0	0	0	0	0
	iqtree_OG0001351.fa.marker001.OG0001351.fa.aln.treefile.rooting.0.rearrange.0	0	0	2	0	1	0	0	0	0	2	0	0	1	1	0	0	0	0	0
	iqtree_OG0001352.fa.marker001.OG0001352.fa.aln.treefile.rooting.0.rearrange.0	0	0	3	1	0	0	0	0	0	1	0	0	0	0	0	0	0	2	0
	iqtree_OG0001353.fa.marker001.OG0001353.fa.aln.treefile.rooting.0.rearrange.0	1	0	2	1	0	1	0	0	1	0	1	0	0	0	0	0	0	0	0
	iqtree_OG0001355.fa.marker001.OG0001355.fa.aln.treefile.rooting.0.rearrange.0	1	0	1	0	0	4	0	0	0	1	0	0	0	0	0	0	0	0	0
	iqtree_OG0001356.fa.marker001.OG0001356.fa.aln.treefile.rooting.0.rearrange.0	0	0	3	1	0	1	1	0	0	0	0	0	0	0	0	1	0	0	0
	iqtree_OG0001357.fa.marker001.OG0001357.fa.aln.treefile.rooting.0.rearrange.0	0	0	0	1	0	0	0	0	0	1	0	1	0	0	0	0	0	1	0
	iqtree_OG0001358.fa.marker001.OG0001358.fa.aln.treefile.rooting.0.rearrange.0	0	0	1	0	0	0	0	0	0	1	0	1	0	0	0	0	0	1	0
	iqtree_OG0001359.fa.marker001.OG0001359.fa.aln.treefile.rooting.0.rearrange.0	0	0	3	1	0	0	0	0	1	1	1	0	1	0	1	0	0	0	0
	iqtree_OG0001360.fa.marker001.OG0001360.fa.aln.treefile.rooting.0.rearrange.0	0	0	0	0	0	0	1	0	0	0	0	0	0	1	0	1	0	1	0
	iqtree_OG0001363.fa.marker001.OG0001363.fa.aln.treefile.rooting.0.rearrange.0	0	0	3	0	0	0	0	0	0	1	0	0	0	0	0	1	0	0	1
	iqtree_OG0001364.fa.marker001.OG0001364.fa.aln.treefile.rooting.0.rearrange.0	2	0	1	1	1	0	0	0	0	0	0	0	0	1	0	0	2	0	2
	iqtree_OG0001365.fa.marker001.OG0001365.fa.aln.treefile.rooting.0.rearrange.0	0	0	0	0	0	0	3	0	0	0	0	0	0	0	0	0	0	1	4
	iqtree_OG0001366.fa.marker001.OG0001366.fa.aln.treefile.rooting.0.rearrange.0	0	0	2	1	0	0	3	0	1	1	0	1	0	0	0	1	0	0	0
	iqtree_OG0001370.fa.marker001.OG0001370.fa.aln.treefile.rooting.0.rearrange.0	0	0	1	1	0	1	0	0	0	0	0	0	0	1	0	0	0	0	0
	iqtree_OG0001371.fa.marker001.OG0001371.fa.aln.treefile.rooting.0.rearrange.0	0	0	3	1	0	0	0	0	0	1	0	0	0	1	0	0	0	0	0
	iqtree_OG0001372.fa.marker001.OG0001372.fa.aln.treefile.rooting.0.rearrange.0	0	0	2	0	0	0	0	0	1	1	0	2	0	1	0	0	0	0	0
	iqtree_OG0001373.fa.marker001.OG0001373.fa.aln.treefile.rooting.0.rearrange.0	0	0	3	1	1	0	0	0	0	1	0	0	0	1	0	0	0	0	0
	iqtree_OG0001374.fa.marker001.OG0001374.fa.aln.treefile.rooting.0.rearrange.0	0	0	0	0	0	0	0	0	1	0	0	0	0	1	0	1	0	1	0
	iqtree_OG0001375.fa.marker001.OG0001375.fa.aln.treefile.rooting.0.rearrange.0	0	0	2	1	0	0	0	0	1	1	0	0	0	0	0	0	0	1	0
	iqtree_OG0001376.fa.marker001.OG0001376.fa.aln.treefile.rooting.0.rearrange.0	0	0	1	0	0	3	1	0	0	0	0	0	0	0	0	0	0	0	0
	iqtree_OG0001377.fa.marker001.OG0001377.fa.aln.treefile.rooting.0.rearrange.0	0	0	1	2	0	0	0	0	0	1	0	0	0	1	0	0	0	1	0
	iqtree_OG0001378.fa.marker001.OG0001378.fa.aln.treefile.rooting.0.rearrange.0	0	0	0	1	0	0	3	1	2	1	0	1	0	0	0	0	0	0	0
	iqtree_OG0001379.fa.marker001.OG0001379.fa.aln.treefile.rooting.0.rearrange.0	0	0	0	1	0	0	0	0	0	0	0	0	0	0	0	0	0	1	0
	iqtree_OG0001380.fa.marker001.OG0001380.fa.aln.treefile.rooting.0.rearrange.0	0	0	2	0	0	0	0	0	1	1	0	0	0	0	0	0	0	1	0
	iqtree_OG0001381.fa.marker001.OG0001381.fa.aln.treefile.rooting.0.rearrange.0	0	0	0	0	0	1	0	1	0	1	0	0	0	0	0	0	0	0	0
	iqtree_OG0001383.fa.marker001.OG0001383.fa.aln.treefile.rooting.0.rearrange.0	0	1	4	0	0	0	1	0	0	2	0	1	0	0	0	0	0	0	0
	iqtree_OG0001384.fa.marker001.OG0001384.fa.aln.treefile.rooting.0.rearrange.0	0	0	2	1	0	2	0	0	0	0	0	0	1	1	0	0	0	0	0
	iqtree_OG0001385.fa.marker001.OG0001385.fa.aln.treefile.rooting.0.rearrange.0	0	0	2	0	1	1	0	0	0	1	0	0	1	0	0	0	0	0	0
	iqtree_OG0001386.fa.marker001.OG0001386.fa.aln.treefile.rooting.0.rearrange.0	0	0	0	1	0	1	0	0	0	1	0	0	0	0	0	0	0	0	0
	iqtree_OG0001387.fa.marker001.OG0001387.fa.aln.treefile.rooting.0.rearrange.0	0	0	0	2	0	0	0	0	0	0	0	0	0	0	0	0	0	1	1
	iqtree_OG0001388.fa.marker001.OG0001388.fa.aln.treefile.rooting.0.rearrange.0	0	0	1	0	0	0	0	0	0	0	0	2	0	0	0	0	0	1	0
	iqtree_OG0001389.fa.marker001.OG0001389.fa.aln.treefile.rooting.0.rearrange.0	0	0	0	1	0	2	0	0	0	0	0	0	0	0	0	0	0	0	0
	iqtree_OG0001390.fa.marker001.OG0001390.fa.aln.treefile.rooting.0.rearrange.0	0	0	1	0	0	1	2	0	2	0	0	0	0	0	0	0	0	0	0
	iqtree_OG0001391.fa.marker001.OG0001391.fa.aln.treefile.rooting.0.rearrange.0	0	0	2	1	0	1	1	0	0	1	0	0	0	0	0	0	2	0	0
	iqtree_OG0001393.fa.marker001.OG0001393.fa.aln.treefile.rooting.0.rearrange.0	0	0	4	1	1	0	0	0	0	1	0	0	0	1	0	0	0	0	0
	iqtree_OG0001394.fa.marker001.OG0001394.fa.aln.treefile.rooting.0.rearrange.0	0	0	3	1	0	0	1	0	1	1	0	1	0	0	0	0	0	0	0
	iqtree_OG0001395.fa.marker001.OG0001395.fa.aln.treefile.rooting.0.rearrange.0	0	1	3	0	1	0	0	0	0	1	0	0	1	0	1	1	0	0	0
	iqtree_OG0001396.fa.marker001.OG0001396.fa.aln.treefile.rooting.0.rearrange.0	0	0	1	2	0	0	0	0	2	2	0	1	0	0	0	0	0	0	0
	iqtree_OG0001397.fa.marker001.OG0001397.fa.aln.treefile.rooting.0.rearrange.0	0	0	2	1	0	0	1	0	0	1	1	0	1	0	0	0	0	0	1
	iqtree_OG0001398.fa.marker001.OG0001398.fa.aln.treefile.rooting.0.rearrange.0	0	0	1	0	0	2	0	0	1	1	0	0	0	0	0	0	0	0	0
	iqtree_OG0001399.fa.marker001.OG0001399.fa.aln.treefile.rooting.0.rearrange.0	0	0	3	0	0	1	0	0	0	1	0	0	0	1	0	0	0	0	0
	iqtree_OG0001401.fa.marker001.OG0001401.fa.aln.treefile.rooting.0.rearrange.0	0	0	1	0	0	1	0	0	0	0	0	0	0	1	0	0	0	0	0
	iqtree_OG0001402.fa.marker001.OG0001402.fa.aln.treefile.rooting.0.rearrange.0	0	0	2	1	0	1	0	0	0	1	0	1	0	0	0	1	0	0	1
	iqtree_OG0001403.fa.marker001.OG0001403.fa.aln.treefile.rooting.0.rearrange.0	0	0	1	0	0	2	1	0	0	0	0	0	0	0	0	0	1	0	2
	iqtree_OG0001405.fa.marker001.OG0001405.fa.aln.treefile.rooting.0.rearrange.0	0	1	1	1	0	0	0	0	1	1	0	0	0	1	0	0	0	0	0
	iqtree_OG0001406.fa.marker001.OG0001406.fa.aln.treefile.rooting.0.rearrange.0	0	0	1	2	0	0	0	0	0	0	0	0	0	2	0	0	0	0	0
	iqtree_OG0001407.fa.marker001.OG0001407.fa.aln.treefile.rooting.0.rearrange.0	0	0	2	1	2	0	0	0	0	1	0	0	2	1	0	0	0	0	2
	iqtree_OG0001409.fa.marker001.OG0001409.fa.aln.treefile.rooting.0.rearrange.0	0	0	3	1	0	0	0	0	1	1	0	0	0	1	1	0	0	0	0
	iqtree_OG0001410.fa.marker001.OG0001410.fa.aln.treefile.rooting.0.rearrange.0	0	0	2	0	0	1	0	0	1	0	0	0	0	1	1	0	0	0	0
	iqtree_OG0001411.fa.marker001.OG0001411.fa.aln.treefile.rooting.0.rearrange.0	0	0	0	1	2	1	0	0	0	0	0	0	0	0	0	0	0	0	0
	iqtree_OG0001412.fa.marker001.OG0001412.fa.aln.treefile.rooting.0.rearrange.0	0	0	2	0	0	1	0	0	0	1	0	0	0	0	0	0	0	0	0
	iqtree_OG0001413.fa.marker001.OG0001413.fa.aln.treefile.rooting.0.rearrange.0	0	0	1	0	0	0	8	0	0	1	0	1	0	0	0	0	0	0	0
	iqtree_OG0001414.fa.marker001.OG0001414.fa.aln.treefile.rooting.0.rearrange.0	1	0	1	0	0	0	0	0	2	0	1	0	0	0	1	0	0	1	0
	iqtree_OG0001415.fa.marker001.OG0001415.fa.aln.treefile.rooting.0.rearrange.0	0	0	1	0	0	1	0	0	0	1	0	0	0	0	0	0	0	0	0
	iqtree_OG0001416.fa.marker001.OG0001416.fa.aln.treefile.rooting.0.rearrange.0	0	0	2	0	0	0	0	0	0	1	0	1	0	0	0	0	0	1	0
	iqtree_OG0001417.fa.marker001.OG0001417.fa.aln.treefile.rooting.0.rearrange.0	0	0	0	0	0	1	1	0	3	0	0	0	0	0	0	0	0	0	0
	iqtree_OG0001418.fa.marker001.OG0001418.fa.aln.treefile.rooting.0.rearrange.0	0	0	0	0	0	1	0	0	0	2	0	0	0	0	0	0	0	0	0
	iqtree_OG0001419.fa.marker001.OG0001419.fa.aln.treefile.rooting.0.rearrange.0	4	1	1	0	0	1	0	0	0	2	0	0	0	0	0	0	0	0	0
	iqtree_OG0001420.fa.marker001.OG0001420.fa.aln.treefile.rooting.0.rearrange.0	0	0	2	1	0	1	0	0	0	1	0	1	0	0	0	0	0	0	1
	iqtree_OG0001421.fa.marker001.OG0001421.fa.aln.treefile.rooting.0.rearrange.0	0	0	2	1	1	0	0	0	1	1	0	0	0	0	0	0	1	2	0
	iqtree_OG0001422.fa.marker001.OG0001422.fa.aln.treefile.rooting.0.rearrange.0	0	0	2	1	0	0	0	0	0	1	0	0	0	1	0	0	0	1	0
	iqtree_OG0001423.fa.marker001.OG0001423.fa.aln.treefile.rooting.0.rearrange.0	0	0	3	0	0	0	0	0	0	0	0	1	0	0	0	0	0	1	1
	iqtree_OG0001424.fa.marker001.OG0001424.fa.aln.treefile.rooting.0.rearrange.0	0	0	4	0	0	1	0	0	0	0	0	0	0	0	0	0	0	0	0
	iqtree_OG0001426.fa.marker001.OG0001426.fa.aln.treefile.rooting.0.rearrange.0	0	0	0	0	0	1	0	0	0	2	0	0	0	0	0	0	0	0	0
	iqtree_OG0001427.fa.marker001.OG0001427.fa.aln.treefile.rooting.0.rearrange.0	0	1	4	0	0	0	1	0	0	1	0	1	0	0	0	1	0	0	1
	iqtree_OG0001428.fa.marker001.OG0001428.fa.aln.treefile.rooting.0.rearrange.0	0	0	2	0	0	1	0	0	1	1	0	0	0	0	0	0	0	0	0
	iqtree_OG0001429.fa.marker001.OG0001429.fa.aln.treefile.rooting.0.rearrange.0	0	1	2	0	1	1	0	0	1	0	0	2	0	0	0	0	0	0	2
	iqtree_OG0001430.fa.marker001.OG0001430.fa.aln.treefile.rooting.0.rearrange.0	0	0	3	1	0	1	1	0	0	0	1	0	0	0	0	0	0	0	1
	iqtree_OG0001431.fa.marker001.OG0001431.fa.aln.treefile.rooting.0.rearrange.0	3	2	1	2	0	0	0	0	1	0	0	0	0	0	0	0	0	0	0
	iqtree_OG0001432.fa.marker001.OG0001432.fa.aln.treefile.rooting.0.rearrange.0	0	0	1	1	0	0	0	1	0	0	0	0	1	0	0	1	0	0	3
	iqtree_OG0001433.fa.marker001.OG0001433.fa.aln.treefile.rooting.0.rearrange.0	0	0	0	0	0	0	0	0	0	1	0	0	1	0	0	0	0	1	1
	iqtree_OG0001435.fa.marker001.OG0001435.fa.aln.treefile.rooting.0.rearrange.0	0	0	2	1	0	0	2	0	0	1	0	1	0	1	1	0	0	0	0
	iqtree_OG0001436.fa.marker001.OG0001436.fa.aln.treefile.rooting.0.rearrange.0	0	0	1	0	0	0	1	0	0	0	0	1	0	0	0	0	0	1	0
	iqtree_OG0001437.fa.marker001.OG0001437.fa.aln.treefile.rooting.0.rearrange.0	0	0	1	1	0	1	0	0	0	1	0	0	0	1	0	0	1	0	0
	iqtree_OG0001438.fa.marker001.OG0001438.fa.aln.treefile.rooting.0.rearrange.0	0	1	2	0	0	0	0	0	1	2	0	0	0	0	2	0	0	0	0
	iqtree_OG0001440.fa.marker001.OG0001440.fa.aln.treefile.rooting.0.rearrange.0	0	1	1	1	0	1	0	0	0	0	1	1	1	0	0	0	0	0	1
	iqtree_OG0001441.fa.marker001.OG0001441.fa.aln.treefile.rooting.0.rearrange.0	0	1	1	1	0	3	0	0	0	1	0	1	1	0	0	0	0	0	0
	iqtree_OG0001442.fa.marker001.OG0001442.fa.aln.treefile.rooting.0.rearrange.0	3	0	0	0	0	0	0	0	0	0	0	0	0	0	0	0	1	1	0
	iqtree_OG0001443.fa.marker001.OG0001443.fa.aln.treefile.rooting.0.rearrange.0	0	0	2	0	0	1	0	0	0	0	0	1	0	0	1	0	0	0	1
	iqtree_OG0001444.fa.marker001.OG0001444.fa.aln.treefile.rooting.0.rearrange.0	0	0	1	0	0	2	0	0	0	1	0	0	0	0	0	0	1	0	0
	iqtree_OG0001446.fa.marker001.OG0001446.fa.aln.treefile.rooting.0.rearrange.0	1	0	3	1	1	0	0	0	0	0	0	1	0	3	0	0	0	0	1
	iqtree_OG0001448.fa.marker001.OG0001448.fa.aln.treefile.rooting.0.rearrange.0	0	0	0	0	0	2	0	0	0	1	0	1	1	1	0	0	0	0	0
	iqtree_OG0001449.fa.marker001.OG0001449.fa.aln.treefile.rooting.0.rearrange.0	0	0	1	1	0	0	0	0	0	1	0	0	0	0	0	0	0	1	1
	iqtree_OG0001450.fa.marker001.OG0001450.fa.aln.treefile.rooting.0.rearrange.0	0	0	3	0	0	0	0	0	2	0	0	3	0	0	0	0	0	2	0
	iqtree_OG0001451.fa.marker001.OG0001451.fa.aln.treefile.rooting.0.rearrange.0	0	0	0	0	0	1	0	0	1	0	0	2	1	0	1	0	0	2	0
	iqtree_OG0001452.fa.marker001.OG0001452.fa.aln.treefile.rooting.0.rearrange.0	0	0	2	0	0	1	1	0	0	0	1	1	1	0	0	0	0	0	0
	iqtree_OG0001453.fa.marker001.OG0001453.fa.aln.treefile.rooting.0.rearrange.0	1	1	3	0	0	0	0	0	0	2	0	0	0	0	0	0	2	0	5
	iqtree_OG0001454.fa.marker001.OG0001454.fa.aln.treefile.rooting.0.rearrange.0	0	0	5	0	0	4	4	0	0	1	0	0	0	0	0	0	0	0	0
	iqtree_OG0001455.fa.marker001.OG0001455.fa.aln.treefile.rooting.0.rearrange.0	1	0	3	1	0	0	0	0	0	1	0	0	0	1	0	0	0	0	0
	iqtree_OG0001456.fa.marker001.OG0001456.fa.aln.treefile.rooting.0.rearrange.0	0	1	2	0	1	0	0	0	0	1	1	0	0	1	0	0	0	0	0
	iqtree_OG0001457.fa.marker001.OG0001457.fa.aln.treefile.rooting.0.rearrange.0	1	0	0	0	0	1	0	0	0	1	0	1	1	0	1	0	0	0	0
	iqtree_OG0001458.fa.marker001.OG0001458.fa.aln.treefile.rooting.0.rearrange.0	0	0	2	0	0	0	1	0	0	1	1	0	0	0	0	0	0	2	0
	iqtree_OG0001459.fa.marker001.OG0001459.fa.aln.treefile.rooting.0.rearrange.0	0	0	1	1	0	0	0	0	1	0	0	0	0	0	0	0	0	1	0
	iqtree_OG0001471.fa.marker001.OG0001471.fa.aln.treefile.rooting.0.rearrange.0	0	0	2	0	0	0	0	0	0	1	0	1	0	1	4	0	0	0	0
	iqtree_OG0001472.fa.marker001.OG0001472.fa.aln.treefile.rooting.0.rearrange.0	0	0	0	1	0	0	0	0	0	0	0	0	0	0	0	1	0	1	2
	iqtree_OG0001473.fa.marker001.OG0001473.fa.aln.treefile.rooting.0.rearrange.0	1	0	1	1	0	0	1	0	0	1	0	0	0	1	0	0	0	0	1
	iqtree_OG0001474.fa.marker001.OG0001474.fa.aln.treefile.rooting.0.rearrange.0	0	0	1	0	0	1	2	0	0	0	0	0	0	0	0	0	0	0	1
	iqtree_OG0001475.fa.marker001.OG0001475.fa.aln.treefile.rooting.0.rearrange.0	0	0	1	0	0	2	0	0	1	1	0	0	0	0	0	0	0	0	0
	iqtree_OG0001476.fa.marker001.OG0001476.fa.aln.treefile.rooting.0.rearrange.0	0	0	1	0	0	1	0	0	0	2	0	0	0	0	0	0	0	0	1
	iqtree_OG0001479.fa.marker001.OG0001479.fa.aln.treefile.rooting.0.rearrange.0	0	0	0	1	0	0	4	0	0	1	0	0	0	1	1	0	0	0	0
	iqtree_OG0001480.fa.marker001.OG0001480.fa.aln.treefile.rooting.0.rearrange.0	0	0	2	1	2	0	0	0	0	1	0	1	1	0	0	0	0	0	0
	iqtree_OG0001481.fa.marker001.OG0001481.fa.aln.treefile.rooting.0.rearrange.0	0	0	0	0	0	0	1	0	0	0	0	0	0	1	0	0	0	1	0
	iqtree_OG0001482.fa.marker001.OG0001482.fa.aln.treefile.rooting.0.rearrange.0	0	0	2	1	0	0	0	0	0	0	0	0	0	0	0	0	0	1	0
	iqtree_OG0001483.fa.marker001.OG0001483.fa.aln.treefile.rooting.0.rearrange.0	0	0	1	1	0	0	0	0	1	1	0	0	0	1	0	0	0	0	0
	iqtree_OG0001484.fa.marker001.OG0001484.fa.aln.treefile.rooting.0.rearrange.0	0	1	2	0	0	1	0	0	0	0	0	0	0	0	0	0	0	0	0
	iqtree_OG0001485.fa.marker001.OG0001485.fa.aln.treefile.rooting.0.rearrange.0	0	0	1	0	1	1	0	0	1	0	0	0	0	0	0	0	0	0	0
	iqtree_OG0001486.fa.marker001.OG0001486.fa.aln.treefile.rooting.0.rearrange.0	0	1	0	0	0	1	0	0	2	0	0	0	0	1	0	1	0	0	1
	iqtree_OG0001487.fa.marker001.OG0001487.fa.aln.treefile.rooting.0.rearrange.0	0	0	0	0	0	1	0	0	0	1	0	0	0	1	0	0	0	0	0
	iqtree_OG0001489.fa.marker001.OG0001489.fa.aln.treefile.rooting.0.rearrange.0	0	0	2	0	0	1	0	0	0	1	0	0	0	0	0	0	0	0	0
	iqtree_OG0001490.fa.marker001.OG0001490.fa.aln.treefile.rooting.0.rearrange.0	0	0	3	0	0	1	0	0	0	1	0	0	0	0	0	0	0	0	0
	iqtree_OG0001491.fa.marker001.OG0001491.fa.aln.treefile.rooting.0.rearrange.0	0	0	0	1	0	0	0	0	0	0	0	0	0	0	0	0	0	1	0
	iqtree_OG0001493.fa.marker001.OG0001493.fa.aln.treefile.rooting.0.rearrange.0	0	0	0	1	0	1	0	0	0	1	0	0	0	0	0	0	0	0	0
	iqtree_OG0001494.fa.marker001.OG0001494.fa.aln.treefile.rooting.0.rearrange.0	0	0	2	0	0	1	0	0	0	0	0	0	0	1	0	0	0	0	0
	iqtree_OG0001495.fa.marker001.OG0001495.fa.aln.treefile.rooting.0.rearrange.0	0	0	2	0	1	0	0	0	0	1	2	1	0	0	0	0	0	0	0
	iqtree_OG0001496.fa.marker001.OG0001496.fa.aln.treefile.rooting.0.rearrange.0	0	0	3	1	0	0	0	0	0	1	0	0	0	0	2	1	0	0	0
	iqtree_OG0001499.fa.marker001.OG0001499.fa.aln.treefile.rooting.0.rearrange.0	0	0	1	0	0	0	0	0	2	0	0	0	0	0	0	0	0	1	0
	iqtree_OG0001500.fa.marker001.OG0001500.fa.aln.treefile.rooting.0.rearrange.0	0	0	1	0	0	0	3	0	0	0	0	0	0	0	0	0	0	2	0
	iqtree_OG0001501.fa.marker001.OG0001501.fa.aln.treefile.rooting.0.rearrange.0	0	0	0	1	0	1	0	0	0	2	0	0	0	0	0	0	0	0	0
	iqtree_OG0001502.fa.marker001.OG0001502.fa.aln.treefile.rooting.0.rearrange.0	0	0	0	0	0	0	1	0	1	1	0	1	0	0	0	0	0	1	0
	iqtree_OG0001503.fa.marker001.OG0001503.fa.aln.treefile.rooting.0.rearrange.0	1	0	2	0	0	1	0	0	0	0	0	0	0	0	0	0	0	0	0
	iqtree_OG0001504.fa.marker001.OG0001504.fa.aln.treefile.rooting.0.rearrange.0	0	0	0	0	0	1	0	0	2	0	0	1	0	0	1	0	0	0	0
	iqtree_OG0001505.fa.marker001.OG0001505.fa.aln.treefile.rooting.0.rearrange.0	1	0	0	0	0	1	1	0	0	1	0	0	0	1	0	0	0	0	0
	iqtree_OG0001506.fa.marker001.OG0001506.fa.aln.treefile.rooting.0.rearrange.0	0	0	0	0	0	2	0	0	0	1	0	0	0	3	2	0	0	0	0
	iqtree_OG0001507.fa.marker001.OG0001507.fa.aln.treefile.rooting.0.rearrange.0	0	0	1	0	0	0	0	0	1	0	0	0	0	0	0	0	0	1	0
	iqtree_OG0001508.fa.marker001.OG0001508.fa.aln.treefile.rooting.0.rearrange.0	0	0	0	0	0	2	0	0	0	0	1	0	0	1	0	0	1	0	0
	iqtree_OG0001509.fa.marker001.OG0001509.fa.aln.treefile.rooting.0.rearrange.0	0	0	3	1	0	0	0	0	0	1	0	1	0	0	0	0	0	0	0
	iqtree_OG0001511.fa.marker001.OG0001511.fa.aln.treefile.rooting.0.rearrange.0	0	0	1	1	0	0	3	0	0	1	0	0	1	0	0	0	0	0	2
	iqtree_OG0001512.fa.marker001.OG0001512.fa.aln.treefile.rooting.0.rearrange.0	0	0	0	0	0	2	0	0	0	1	0	1	0	0	0	0	0	0	2
	iqtree_OG0001513.fa.marker001.OG0001513.fa.aln.treefile.rooting.0.rearrange.0	0	0	1	0	0	1	0	0	1	0	0	0	1	1	0	0	0	0	0
	iqtree_OG0001515.fa.marker001.OG0001515.fa.aln.treefile.rooting.0.rearrange.0	1	0	3	0	0	0	3	0	0	0	0	0	0	0	0	1	0	1	0
	iqtree_OG0001516.fa.marker001.OG0001516.fa.aln.treefile.rooting.0.rearrange.0	0	0	2	0	0	1	0	0	1	0	0	0	0	1	1	0	0	0	0
	iqtree_OG0001517.fa.marker001.OG0001517.fa.aln.treefile.rooting.0.rearrange.0	0	0	0	1	0	0	0	2	0	0	0	0	0	0	0	0	0	1	0
	iqtree_OG0001519.fa.marker001.OG0001519.fa.aln.treefile.rooting.0.rearrange.0	0	0	1	1	0	1	0	0	1	0	1	0	0	0	0	0	0	0	0
	iqtree_OG0001520.fa.marker001.OG0001520.fa.aln.treefile.rooting.0.rearrange.0	0	1	1	0	0	0	0	0	0	1	0	0	0	3	1	0	0	0	0
	iqtree_OG0001521.fa.marker001.OG0001521.fa.aln.treefile.rooting.0.rearrange.0	0	0	2	1	0	0	0	0	0	1	0	1	0	0	3	0	0	0	0
	iqtree_OG0001522.fa.marker001.OG0001522.fa.aln.treefile.rooting.0.rearrange.0	0	0	2	1	0	1	0	0	1	0	0	0	0	0	0	1	0	0	0
	iqtree_OG0001523.fa.marker001.OG0001523.fa.aln.treefile.rooting.0.rearrange.0	0	0	3	1	0	0	0	0	1	1	0	0	0	2	1	0	0	0	0
	iqtree_OG0001524.fa.marker001.OG0001524.fa.aln.treefile.rooting.0.rearrange.0	0	0	3	1	0	0	0	0	0	1	0	0	0	0	0	0	0	0	1
	iqtree_OG0001525.fa.marker001.OG0001525.fa.aln.treefile.rooting.0.rearrange.0	0	0	1	1	0	0	1	0	0	1	0	1	0	0	1	0	0	0	0
	iqtree_OG0001527.fa.marker001.OG0001527.fa.aln.treefile.rooting.0.rearrange.0	0	0	1	1	0	2	1	0	1	0	0	1	0	0	0	0	0	0	0
	iqtree_OG0001528.fa.marker001.OG0001528.fa.aln.treefile.rooting.0.rearrange.0	0	0	1	0	1	1	1	0	0	0	0	0	0	1	0	0	0	0	0
	iqtree_OG0001530.fa.marker001.OG0001530.fa.aln.treefile.rooting.0.rearrange.0	0	0	2	0	0	0	0	0	0	1	0	0	2	0	0	1	0	0	0
	iqtree_OG0001531.fa.marker001.OG0001531.fa.aln.treefile.rooting.0.rearrange.0	0	0	3	1	0	0	0	0	0	1	0	0	0	1	0	0	0	0	0
	iqtree_OG0001532.fa.marker001.OG0001532.fa.aln.treefile.rooting.0.rearrange.0	0	0	0	0	0	0	0	0	1	0	0	0	0	0	0	0	0	2	0
	iqtree_OG0001533.fa.marker001.OG0001533.fa.aln.treefile.rooting.0.rearrange.0	0	0	1	1	0	0	0	0	1	1	0	0	0	0	1	0	0	0	1
	iqtree_OG0001534.fa.marker001.OG0001534.fa.aln.treefile.rooting.0.rearrange.0	0	0	1	1	0	0	0	0	1	1	0	2	0	0	0	0	0	0	0
	iqtree_OG0001535.fa.marker001.OG0001535.fa.aln.treefile.rooting.0.rearrange.0	0	0	1	1	0	1	0	0	0	1	0	0	0	0	0	0	0	0	0
	iqtree_OG0001536.fa.marker001.OG0001536.fa.aln.treefile.rooting.0.rearrange.0	0	0	2	1	0	0	0	0	1	1	0	0	0	0	1	0	0	0	0
	iqtree_OG0001537.fa.marker001.OG0001537.fa.aln.treefile.rooting.0.rearrange.0	0	0	2	0	0	0	1	0	0	0	0	1	0	0	0	0	0	1	0
	iqtree_OG0001538.fa.marker001.OG0001538.fa.aln.treefile.rooting.0.rearrange.0	0	5	3	0	0	0	0	0	0	0	0	0	0	1	0	0	0	0	0
	iqtree_OG0001539.fa.marker001.OG0001539.fa.aln.treefile.rooting.0.rearrange.0	1	0	1	1	1	1	1	0	0	1	0	2	0	0	0	0	0	0	0
	iqtree_OG0001540.fa.marker001.OG0001540.fa.aln.treefile.rooting.0.rearrange.0	0	0	1	1	0	1	0	0	0	1	0	0	0	0	1	1	0	0	0
	iqtree_OG0001541.fa.marker001.OG0001541.fa.aln.treefile.rooting.0.rearrange.0	0	0	2	0	1	1	0	0	0	1	0	0	0	0	0	0	0	0	0
	iqtree_OG0001542.fa.marker001.OG0001542.fa.aln.treefile.rooting.0.rearrange.0	0	0	0	0	0	2	0	1	2	0	0	0	0	0	0	0	0	0	1
	iqtree_OG0001543.fa.marker001.OG0001543.fa.aln.treefile.rooting.0.rearrange.0	0	0	2	1	0	0	0	0	0	1	0	0	0	1	0	0	0	0	1
	iqtree_OG0001544.fa.marker001.OG0001544.fa.aln.treefile.rooting.0.rearrange.0	0	0	1	0	1	0	0	0	0	2	0	0	0	0	0	0	0	0	3
	iqtree_OG0001545.fa.marker001.OG0001545.fa.aln.treefile.rooting.0.rearrange.0	0	0	3	1	1	1	0	0	0	1	0	0	0	0	0	0	0	0	0
	iqtree_OG0001546.fa.marker001.OG0001546.fa.aln.treefile.rooting.0.rearrange.0	0	0	1	0	0	1	0	0	1	1	0	0	3	1	1	0	0	0	0
	iqtree_OG0001547.fa.marker001.OG0001547.fa.aln.treefile.rooting.0.rearrange.0	0	0	1	0	0	0	2	0	0	0	1	0	0	2	0	0	1	1	0
	iqtree_OG0001548.fa.marker001.OG0001548.fa.aln.treefile.rooting.0.rearrange.0	0	1	1	1	0	1	0	0	0	1	0	2	0	0	0	0	0	0	1
	iqtree_OG0001549.fa.marker001.OG0001549.fa.aln.treefile.rooting.0.rearrange.0	0	1	0	1	0	0	1	0	2	1	1	1	0	0	0	0	0	0	0
	iqtree_OG0001550.fa.marker001.OG0001550.fa.aln.treefile.rooting.0.rearrange.0	0	3	4	0	0	1	1	0	0	0	0	0	0	0	0	0	0	0	1
	iqtree_OG0001551.fa.marker001.OG0001551.fa.aln.treefile.rooting.0.rearrange.0	0	0	2	1	0	0	0	0	0	1	0	0	0	2	0	0	0	1	0
	iqtree_OG0001552.fa.marker001.OG0001552.fa.aln.treefile.rooting.0.rearrange.0	0	0	1	1	0	0	1	0	0	1	0	1	0	1	0	0	0	0	0
	iqtree_OG0001553.fa.marker001.OG0001553.fa.aln.treefile.rooting.0.rearrange.0	0	0	5	1	0	0	0	0	0	2	0	0	0	0	0	0	0	0	0
	iqtree_OG0001554.fa.marker001.OG0001554.fa.aln.treefile.rooting.0.rearrange.0	0	0	2	1	1	0	0	0	0	1	0	0	0	1	0	0	0	0	0
	iqtree_OG0001555.fa.marker001.OG0001555.fa.aln.treefile.rooting.0.rearrange.0	0	0	3	1	0	0	0	0	0	1	0	1	0	0	0	0	0	0	0
	iqtree_OG0001556.fa.marker001.OG0001556.fa.aln.treefile.rooting.0.rearrange.0	0	0	2	0	0	1	0	0	1	0	0	0	1	0	1	0	0	0	0
	iqtree_OG0001557.fa.marker001.OG0001557.fa.aln.treefile.rooting.0.rearrange.0	0	0	3	1	0	1	0	0	1	0	0	0	0	2	0	0	0	0	0
	iqtree_OG0001558.fa.marker001.OG0001558.fa.aln.treefile.rooting.0.rearrange.0	0	0	4	1	0	1	0	0	0	0	0	0	0	1	2	0	0	0	0
	iqtree_OG0001559.fa.marker001.OG0001559.fa.aln.treefile.rooting.0.rearrange.0	0	0	0	0	0	0	0	0	1	0	0	0	0	0	0	1	0	1	0
	iqtree_OG0001560.fa.marker001.OG0001560.fa.aln.treefile.rooting.0.rearrange.0	0	0	2	1	0	0	0	0	0	1	0	0	0	0	0	0	0	0	4
	iqtree_OG0001561.fa.marker001.OG0001561.fa.aln.treefile.rooting.0.rearrange.0	0	0	2	1	0	1	0	0	0	1	0	0	0	1	0	0	0	0	0
	iqtree_OG0001562.fa.marker001.OG0001562.fa.aln.treefile.rooting.0.rearrange.0	0	0	1	1	0	1	0	0	1	0	0	0	0	0	0	0	1	1	1
	iqtree_OG0001564.fa.marker001.OG0001564.fa.aln.treefile.rooting.0.rearrange.0	0	0	2	0	0	0	0	0	0	0	0	0	0	1	0	0	0	2	0
	iqtree_OG0001565.fa.marker001.OG0001565.fa.aln.treefile.rooting.0.rearrange.0	0	0	4	0	0	1	0	0	0	0	0	0	0	0	0	0	0	0	0
	iqtree_OG0001566.fa.marker001.OG0001566.fa.aln.treefile.rooting.0.rearrange.0	0	0	0	1	0	0	0	0	0	3	0	0	0	1	0	0	0	1	0
	iqtree_OG0001567.fa.marker001.OG0001567.fa.aln.treefile.rooting.0.rearrange.0	0	0	3	0	0	1	1	0	0	1	1	0	0	0	0	0	0	0	0
	iqtree_OG0001568.fa.marker001.OG0001568.fa.aln.treefile.rooting.0.rearrange.0	0	0	0	1	1	0	0	0	0	1	0	0	0	0	2	0	0	1	1
	iqtree_OG0001569.fa.marker001.OG0001569.fa.aln.treefile.rooting.0.rearrange.0	0	1	2	1	1	0	0	0	0	2	0	0	0	0	0	0	0	0	0
	iqtree_OG0001571.fa.marker001.OG0001571.fa.aln.treefile.rooting.0.rearrange.0	0	0	1	1	0	0	0	0	1	2	0	0	0	0	0	0	0	0	0
	iqtree_OG0001572.fa.marker001.OG0001572.fa.aln.treefile.rooting.0.rearrange.0	0	0	3	0	0	1	0	0	0	1	0	0	0	0	0	0	0	0	0
	iqtree_OG0001573.fa.marker001.OG0001573.fa.aln.treefile.rooting.0.rearrange.0	0	1	1	0	0	0	0	0	0	2	0	0	0	0	1	0	0	0	0
	iqtree_OG0001575.fa.marker001.OG0001575.fa.aln.treefile.rooting.0.rearrange.0	0	0	1	2	0	0	0	0	0	0	0	0	0	0	0	1	0	1	1
	iqtree_OG0001577.fa.marker001.OG0001577.fa.aln.treefile.rooting.0.rearrange.0	0	0	1	1	0	1	0	0	0	1	0	0	0	0	0	0	0	0	0
	iqtree_OG0001578.fa.marker001.OG0001578.fa.aln.treefile.rooting.0.rearrange.0	0	0	1	1	0	1	0	0	0	1	0	0	0	0	0	0	0	0	0
	iqtree_OG0001579.fa.marker001.OG0001579.fa.aln.treefile.rooting.0.rearrange.0	0	0	1	0	0	0	1	0	0	0	0	0	0	0	0	0	0	1	0
	iqtree_OG0001580.fa.marker001.OG0001580.fa.aln.treefile.rooting.0.rearrange.0	0	0	2	1	0	0	0	0	0	1	0	0	0	1	0	0	0	0	1
	iqtree_OG0001581.fa.marker001.OG0001581.fa.aln.treefile.rooting.0.rearrange.0	0	0	1	1	1	0	0	0	1	1	0	1	2	0	0	0	1	0	0
	iqtree_OG0001582.fa.marker001.OG0001582.fa.aln.treefile.rooting.0.rearrange.0	1	0	1	0	0	0	8	0	0	1	0	0	0	0	0	0	0	0	0
	iqtree_OG0001583.fa.marker001.OG0001583.fa.aln.treefile.rooting.0.rearrange.0	0	0	1	1	0	2	0	0	0	0	0	0	0	0	0	0	0	0	1
	iqtree_OG0001584.fa.marker001.OG0001584.fa.aln.treefile.rooting.0.rearrange.0	0	0	2	1	0	1	0	0	0	0	0	0	0	1	0	0	0	0	0
	iqtree_OG0001585.fa.marker001.OG0001585.fa.aln.treefile.rooting.0.rearrange.0	0	0	1	1	0	0	1	0	0	0	0	0	0	0	1	0	0	1	0
	iqtree_OG0001586.fa.marker001.OG0001586.fa.aln.treefile.rooting.0.rearrange.0	0	0	0	0	0	1	0	0	0	1	1	0	0	1	1	0	0	0	0
	iqtree_OG0001588.fa.marker001.OG0001588.fa.aln.treefile.rooting.0.rearrange.0	0	0	3	0	1	2	0	0	0	1	0	0	0	0	0	0	1	0	0
	iqtree_OG0001589.fa.marker001.OG0001589.fa.aln.treefile.rooting.0.rearrange.0	0	0	0	1	0	0	0	0	0	0	0	0	0	1	0	0	0	1	0
	iqtree_OG0001591.fa.marker001.OG0001591.fa.aln.treefile.rooting.0.rearrange.0	0	0	1	0	0	3	0	0	0	1	0	0	0	1	0	0	0	0	0
	iqtree_OG0001592.fa.marker001.OG0001592.fa.aln.treefile.rooting.0.rearrange.0	1	0	1	0	0	1	1	0	0	0	1	1	0	0	0	0	0	0	1
	iqtree_OG0001593.fa.marker001.OG0001593.fa.aln.treefile.rooting.0.rearrange.0	0	0	2	0	0	1	0	0	0	1	0	1	0	0	0	0	0	0	1
	iqtree_OG0001594.fa.marker001.OG0001594.fa.aln.treefile.rooting.0.rearrange.0	0	0	2	1	0	2	0	0	0	1	0	1	0	0	0	0	0	0	0
	iqtree_OG0001595.fa.marker001.OG0001595.fa.aln.treefile.rooting.0.rearrange.0	0	0	4	0	0	0	0	0	0	0	0	1	0	1	0	0	0	1	0
	iqtree_OG0001596.fa.marker001.OG0001596.fa.aln.treefile.rooting.0.rearrange.0	0	0	5	0	2	0	0	0	0	1	0	0	0	0	0	0	1	0	0
	iqtree_OG0001597.fa.marker001.OG0001597.fa.aln.treefile.rooting.0.rearrange.0	0	0	5	1	0	0	1	1	0	0	0	0	0	0	1	0	0	0	0
	iqtree_OG0001598.fa.marker001.OG0001598.fa.aln.treefile.rooting.0.rearrange.0	0	0	2	1	0	1	0	0	0	0	0	0	0	1	0	0	0	0	1
	iqtree_OG0001599.fa.marker001.OG0001599.fa.aln.treefile.rooting.0.rearrange.0	0	1	1	0	0	1	0	0	0	1	1	1	0	0	0	0	0	0	0
	iqtree_OG0001600.fa.marker001.OG0001600.fa.aln.treefile.rooting.0.rearrange.0	1	0	1	0	0	0	0	0	0	2	0	0	0	1	0	1	0	0	1
	iqtree_OG0001601.fa.marker001.OG0001601.fa.aln.treefile.rooting.0.rearrange.0	2	0	2	0	0	0	0	0	1	1	1	1	0	0	1	0	1	0	0
	iqtree_OG0001602.fa.marker001.OG0001602.fa.aln.treefile.rooting.0.rearrange.0	0	0	0	1	0	0	1	0	0	0	0	0	0	0	0	0	0	1	0
	iqtree_OG0001603.fa.marker001.OG0001603.fa.aln.treefile.rooting.0.rearrange.0	0	0	2	1	0	0	3	0	0	2	0	0	0	1	0	0	0	0	0
	iqtree_OG0001607.fa.marker001.OG0001607.fa.aln.treefile.rooting.0.rearrange.0	0	0	1	1	0	1	1	0	0	0	2	0	0	0	0	2	1	0	0
	iqtree_OG0001608.fa.marker001.OG0001608.fa.aln.treefile.rooting.0.rearrange.0	0	0	2	0	0	0	0	0	0	0	0	0	0	0	0	0	0	1	0
	iqtree_OG0001609.fa.marker001.OG0001609.fa.aln.treefile.rooting.0.rearrange.0	0	0	0	0	0	1	0	0	0	0	0	2	0	0	0	0	0	0	0
	iqtree_OG0001610.fa.marker001.OG0001610.fa.aln.treefile.rooting.0.rearrange.0	0	0	2	2	0	1	0	0	0	0	0	1	0	0	0	0	0	0	1
	iqtree_OG0001613.fa.marker001.OG0001613.fa.aln.treefile.rooting.0.rearrange.0	0	0	1	0	0	3	0	0	0	0	0	0	0	0	0	0	0	0	0
	iqtree_OG0001614.fa.marker001.OG0001614.fa.aln.treefile.rooting.0.rearrange.0	0	2	2	1	0	0	0	0	0	1	0	0	0	0	1	0	0	0	0
	iqtree_OG0001615.fa.marker001.OG0001615.fa.aln.treefile.rooting.0.rearrange.0	0	1	3	0	0	1	0	0	0	0	1	1	0	0	0	0	0	0	0
	iqtree_OG0001616.fa.marker001.OG0001616.fa.aln.treefile.rooting.0.rearrange.0	0	0	2	1	0	2	0	0	0	0	1	0	0	0	0	0	0	0	0
	iqtree_OG0001618.fa.marker001.OG0001618.fa.aln.treefile.rooting.0.rearrange.0	0	0	1	0	1	0	0	0	1	0	0	0	0	0	0	0	1	3	0
	iqtree_OG0001620.fa.marker001.OG0001620.fa.aln.treefile.rooting.0.rearrange.0	0	0	2	1	0	1	0	0	0	1	0	0	0	1	0	0	0	0	0
	iqtree_OG0001621.fa.marker001.OG0001621.fa.aln.treefile.rooting.0.rearrange.0	0	3	0	0	0	2	0	0	0	1	0	0	0	0	0	1	0	0	0
	iqtree_OG0001622.fa.marker001.OG0001622.fa.aln.treefile.rooting.0.rearrange.0	0	0	0	1	5	0	0	0	0	0	0	0	1	0	0	0	2	0	1
	iqtree_OG0001623.fa.marker001.OG0001623.fa.aln.treefile.rooting.0.rearrange.0	0	0	2	1	0	0	0	0	0	1	0	0	0	0	1	0	0	0	2
	iqtree_OG0001624.fa.marker001.OG0001624.fa.aln.treefile.rooting.0.rearrange.0	0	0	0	0	1	0	0	0	2	1	0	3	0	0	2	0	0	0	0
	iqtree_OG0001625.fa.marker001.OG0001625.fa.aln.treefile.rooting.0.rearrange.0	0	0	2	0	0	2	0	0	0	1	0	0	0	0	0	0	0	0	0
	iqtree_OG0001626.fa.marker001.OG0001626.fa.aln.treefile.rooting.0.rearrange.0	1	1	3	1	0	0	1	0	0	1	1	0	0	0	1	0	0	0	0
	iqtree_OG0001627.fa.marker001.OG0001627.fa.aln.treefile.rooting.0.rearrange.0	0	0	2	0	0	0	0	0	0	1	0	0	0	0	0	0	0	1	0
	iqtree_OG0001628.fa.marker001.OG0001628.fa.aln.treefile.rooting.0.rearrange.0	0	0	1	0	0	0	0	0	0	2	0	0	1	0	2	1	0	0	0
	iqtree_OG0001629.fa.marker001.OG0001629.fa.aln.treefile.rooting.0.rearrange.0	0	0	1	0	0	3	0	0	0	0	1	0	0	1	0	0	0	0	0
	iqtree_OG0001630.fa.marker001.OG0001630.fa.aln.treefile.rooting.0.rearrange.0	0	0	3	0	0	1	0	0	0	0	0	0	0	0	0	0	0	0	0
	iqtree_OG0001631.fa.marker001.OG0001631.fa.aln.treefile.rooting.0.rearrange.0	0	0	1	0	0	1	0	0	0	0	0	0	0	1	0	0	0	0	1
	iqtree_OG0001632.fa.marker001.OG0001632.fa.aln.treefile.rooting.0.rearrange.0	0	0	1	0	0	0	0	0	0	1	0	0	0	0	0	0	0	1	0
	iqtree_OG0001633.fa.marker001.OG0001633.fa.aln.treefile.rooting.0.rearrange.0	0	0	2	0	0	1	1	0	1	0	0	0	0	2	1	0	0	0	0
	iqtree_OG0001634.fa.marker001.OG0001634.fa.aln.treefile.rooting.0.rearrange.0	0	0	1	1	0	0	0	0	0	1	0	0	0	1	0	0	0	1	0
	iqtree_OG0001635.fa.marker001.OG0001635.fa.aln.treefile.rooting.0.rearrange.0	1	0	2	1	0	1	0	0	0	1	0	0	0	2	0	0	0	0	0
	iqtree_OG0001636.fa.marker001.OG0001636.fa.aln.treefile.rooting.0.rearrange.0	0	0	4	1	0	0	0	0	0	0	0	0	0	2	0	0	0	0	1
	iqtree_OG0001637.fa.marker001.OG0001637.fa.aln.treefile.rooting.0.rearrange.0	1	0	1	0	1	0	0	0	1	1	0	1	0	0	1	0	0	0	0
	iqtree_OG0001638.fa.marker001.OG0001638.fa.aln.treefile.rooting.0.rearrange.0	0	0	1	1	1	1	0	0	0	1	0	0	0	1	0	0	1	0	0
	iqtree_OG0001640.fa.marker001.OG0001640.fa.aln.treefile.rooting.0.rearrange.0	0	0	2	1	0	0	0	0	0	1	0	1	0	0	0	0	0	0	3
	iqtree_OG0001642.fa.marker001.OG0001642.fa.aln.treefile.rooting.0.rearrange.0	0	0	2	1	0	0	0	0	1	1	0	1	0	1	0	0	0	0	0
	iqtree_OG0001643.fa.marker001.OG0001643.fa.aln.treefile.rooting.0.rearrange.0	0	0	2	1	0	0	1	0	0	0	0	0	0	3	0	0	0	0	0
	iqtree_OG0001644.fa.marker001.OG0001644.fa.aln.treefile.rooting.0.rearrange.0	0	1	2	0	0	0	0	0	0	1	0	0	0	0	0	2	0	0	0
	iqtree_OG0001645.fa.marker001.OG0001645.fa.aln.treefile.rooting.0.rearrange.0	0	0	2	0	0	2	1	0	0	0	0	0	0	1	0	0	0	0	1
	iqtree_OG0001646.fa.marker001.OG0001646.fa.aln.treefile.rooting.0.rearrange.0	0	0	1	0	0	1	1	0	0	0	0	1	0	0	0	0	0	0	1
	iqtree_OG0001647.fa.marker001.OG0001647.fa.aln.treefile.rooting.0.rearrange.0	0	1	2	0	0	0	0	0	0	2	0	1	0	1	0	0	0	0	0
	iqtree_OG0001648.fa.marker001.OG0001648.fa.aln.treefile.rooting.0.rearrange.0	0	0	4	1	0	0	0	0	0	1	0	1	0	0	1	0	1	0	0
	iqtree_OG0001649.fa.marker001.OG0001649.fa.aln.treefile.rooting.0.rearrange.0	2	0	3	1	0	0	1	0	0	1	0	0	0	0	0	0	0	0	0
	iqtree_OG0001650.fa.marker001.OG0001650.fa.aln.treefile.rooting.0.rearrange.0	0	0	1	0	0	0	1	0	0	0	0	0	0	0	0	0	0	1	0
	iqtree_OG0001653.fa.marker001.OG0001653.fa.aln.treefile.rooting.0.rearrange.0	0	1	2	1	0	0	2	0	1	1	1	0	0	1	0	0	1	0	0
	iqtree_OG0001654.fa.marker001.OG0001654.fa.aln.treefile.rooting.0.rearrange.0	0	0	0	0	3	0	4	0	0	1	0	0	1	0	0	1	0	2	0
	iqtree_OG0001656.fa.marker001.OG0001656.fa.aln.treefile.rooting.0.rearrange.0	0	0	1	1	0	0	0	0	1	1	0	0	1	1	0	0	0	0	0
	iqtree_OG0001658.fa.marker001.OG0001658.fa.aln.treefile.rooting.0.rearrange.0	0	0	2	0	0	1	1	0	0	1	0	0	0	0	0	0	0	0	0
	iqtree_OG0001659.fa.marker001.OG0001659.fa.aln.treefile.rooting.0.rearrange.0	0	1	1	1	0	0	0	0	0	0	0	1	0	0	0	0	0	1	3
	iqtree_OG0001660.fa.marker001.OG0001660.fa.aln.treefile.rooting.0.rearrange.0	0	1	3	0	0	1	0	0	0	0	0	0	0	0	0	0	2	0	1
	iqtree_OG0001661.fa.marker001.OG0001661.fa.aln.treefile.rooting.0.rearrange.0	1	0	0	0	0	0	2	0	0	1	0	0	0	0	0	0	0	2	0
	iqtree_OG0001662.fa.marker001.OG0001662.fa.aln.treefile.rooting.0.rearrange.0	0	1	0	0	0	1	0	0	0	1	0	0	0	0	0	1	0	0	1
	iqtree_OG0001663.fa.marker001.OG0001663.fa.aln.treefile.rooting.0.rearrange.0	3	2	0	0	0	0	0	0	0	0	0	0	0	0	0	2	0	0	1
	iqtree_OG0001664.fa.marker001.OG0001664.fa.aln.treefile.rooting.0.rearrange.0	1	0	5	0	1	0	0	0	0	0	0	0	0	2	0	0	0	0	1
	iqtree_OG0001666.fa.marker001.OG0001666.fa.aln.treefile.rooting.0.rearrange.0	0	0	1	1	0	0	0	0	0	1	0	2	0	0	0	0	0	0	0
	iqtree_OG0001667.fa.marker001.OG0001667.fa.aln.treefile.rooting.0.rearrange.0	0	0	1	1	0	0	1	0	1	1	0	0	0	0	1	0	0	3	0
	iqtree_OG0001668.fa.marker001.OG0001668.fa.aln.treefile.rooting.0.rearrange.0	0	0	1	0	0	0	0	0	0	0	0	0	2	1	4	0	0	1	1
	iqtree_OG0001669.fa.marker001.OG0001669.fa.aln.treefile.rooting.0.rearrange.0	0	0	1	0	0	0	0	0	1	2	0	1	1	0	1	0	1	0	2
	iqtree_OG0001670.fa.marker001.OG0001670.fa.aln.treefile.rooting.0.rearrange.0	0	0	1	0	2	2	0	0	0	0	0	0	0	0	0	2	0	0	0
	iqtree_OG0001671.fa.marker001.OG0001671.fa.aln.treefile.rooting.0.rearrange.0	0	0	1	0	0	1	0	0	1	0	0	0	0	1	0	0	0	0	0
	iqtree_OG0001672.fa.marker001.OG0001672.fa.aln.treefile.rooting.0.rearrange.0	0	0	0	0	0	1	0	0	0	0	0	0	0	0	0	0	0	1	0
	iqtree_OG0001673.fa.marker001.OG0001673.fa.aln.treefile.rooting.0.rearrange.0	0	0	2	1	0	0	0	0	0	2	0	0	0	0	0	1	0	0	2
	iqtree_OG0001674.fa.marker001.OG0001674.fa.aln.treefile.rooting.0.rearrange.0	0	1	1	1	0	0	0	0	0	2	0	0	0	0	0	0	0	0	0
	iqtree_OG0001675.fa.marker001.OG0001675.fa.aln.treefile.rooting.0.rearrange.0	0	0	1	0	0	0	3	0	0	0	0	1	2	0	0	0	0	1	1
	iqtree_OG0001676.fa.marker001.OG0001676.fa.aln.treefile.rooting.0.rearrange.0	0	0	3	0	0	0	3	0	1	1	0	0	0	0	1	0	0	0	0
	iqtree_OG0001677.fa.marker001.OG0001677.fa.aln.treefile.rooting.0.rearrange.0	1	0	3	0	0	2	2	0	0	0	0	0	0	0	0	0	0	0	0
	iqtree_OG0001678.fa.marker001.OG0001678.fa.aln.treefile.rooting.0.rearrange.0	0	0	1	1	1	2	0	0	0	1	0	0	0	1	0	0	0	0	0
	iqtree_OG0001679.fa.marker001.OG0001679.fa.aln.treefile.rooting.0.rearrange.0	0	0	0	1	0	2	0	0	1	1	0	1	0	0	0	0	0	0	0
	iqtree_OG0001693.fa.marker001.OG0001693.fa.aln.treefile.rooting.0.rearrange.0	2	0	3	0	1	0	0	0	0	0	0	0	0	0	0	1	0	0	2
	iqtree_OG0001694.fa.marker001.OG0001694.fa.aln.treefile.rooting.0.rearrange.0	0	1	1	0	1	1	0	0	0	0	1	0	0	0	0	0	0	0	1
	iqtree_OG0001695.fa.marker001.OG0001695.fa.aln.treefile.rooting.0.rearrange.0	0	0	0	1	0	0	0	0	1	1	0	0	0	0	0	0	0	1	1
	iqtree_OG0001696.fa.marker001.OG0001696.fa.aln.treefile.rooting.0.rearrange.0	0	0	2	1	0	0	0	0	0	1	0	0	0	1	0	0	0	0	0
	iqtree_OG0001697.fa.marker001.OG0001697.fa.aln.treefile.rooting.0.rearrange.0	0	0	6	1	0	0	0	0	0	2	0	0	0	0	0	1	0	0	0
	iqtree_OG0001698.fa.marker001.OG0001698.fa.aln.treefile.rooting.0.rearrange.0	0	0	1	0	0	0	1	0	1	0	0	0	0	0	0	0	0	2	0
	iqtree_OG0001699.fa.marker001.OG0001699.fa.aln.treefile.rooting.0.rearrange.0	0	0	0	1	4	0	0	0	0	1	0	0	0	0	0	0	0	1	0
	iqtree_OG0001701.fa.marker001.OG0001701.fa.aln.treefile.rooting.0.rearrange.0	0	0	2	1	0	0	0	0	1	1	1	0	0	0	0	0	0	0	1
	iqtree_OG0001702.fa.marker001.OG0001702.fa.aln.treefile.rooting.0.rearrange.0	0	0	1	0	0	1	1	0	1	1	0	0	0	0	0	0	0	0	0
	iqtree_OG0001703.fa.marker001.OG0001703.fa.aln.treefile.rooting.0.rearrange.0	0	0	2	0	0	2	0	0	0	0	0	1	0	0	1	1	0	0	0
	iqtree_OG0001704.fa.marker001.OG0001704.fa.aln.treefile.rooting.0.rearrange.0	0	1	4	1	0	0	1	0	0	0	0	0	0	1	0	0	0	0	0
	iqtree_OG0001705.fa.marker001.OG0001705.fa.aln.treefile.rooting.0.rearrange.0	0	2	1	0	0	1	0	0	0	0	0	0	0	0	0	1	0	0	0
	iqtree_OG0001706.fa.marker001.OG0001706.fa.aln.treefile.rooting.0.rearrange.0	1	1	0	0	2	0	1	0	0	1	1	0	0	0	0	0	1	0	1
	iqtree_OG0001708.fa.marker001.OG0001708.fa.aln.treefile.rooting.0.rearrange.0	0	1	0	0	0	1	0	0	1	0	0	0	0	0	0	0	0	0	0
	iqtree_OG0001709.fa.marker001.OG0001709.fa.aln.treefile.rooting.0.rearrange.0	0	0	1	0	0	1	1	0	0	0	0	0	0	0	1	0	0	0	0
	iqtree_OG0001710.fa.marker001.OG0001710.fa.aln.treefile.rooting.0.rearrange.0	0	0	1	1	0	1	0	0	0	1	0	0	0	0	0	0	0	0	0
	iqtree_OG0001711.fa.marker001.OG0001711.fa.aln.treefile.rooting.0.rearrange.0	0	0	2	1	0	1	0	1	0	0	0	0	0	0	0	0	0	0	0
	iqtree_OG0001712.fa.marker001.OG0001712.fa.aln.treefile.rooting.0.rearrange.0	1	0	2	1	1	0	0	0	0	1	0	0	0	0	0	0	1	0	1
	iqtree_OG0001714.fa.marker001.OG0001714.fa.aln.treefile.rooting.0.rearrange.0	0	0	1	1	0	0	0	0	0	2	0	1	0	0	0	0	0	0	0
	iqtree_OG0001716.fa.marker001.OG0001716.fa.aln.treefile.rooting.0.rearrange.0	0	0	2	0	0	0	0	0	0	1	1	0	0	0	0	0	0	1	0
	iqtree_OG0001717.fa.marker001.OG0001717.fa.aln.treefile.rooting.0.rearrange.0	0	0	0	0	0	1	0	0	0	0	0	1	0	1	0	0	0	0	0
	iqtree_OG0001718.fa.marker001.OG0001718.fa.aln.treefile.rooting.0.rearrange.0	0	0	1	1	0	1	0	0	1	1	0	0	0	1	0	0	0	0	0
	iqtree_OG0001719.fa.marker001.OG0001719.fa.aln.treefile.rooting.0.rearrange.0	0	0	3	0	0	0	0	0	0	1	1	0	0	1	0	2	0	1	0
	iqtree_OG0001720.fa.marker001.OG0001720.fa.aln.treefile.rooting.0.rearrange.0	0	0	2	1	1	1	0	0	0	1	0	0	0	1	0	0	4	0	1
	iqtree_OG0001721.fa.marker001.OG0001721.fa.aln.treefile.rooting.0.rearrange.0	0	0	1	0	0	0	0	0	0	0	0	0	0	0	0	0	0	1	0
	iqtree_OG0001722.fa.marker001.OG0001722.fa.aln.treefile.rooting.0.rearrange.0	0	0	0	0	0	2	2	0	0	0	0	0	0	0	0	0	0	0	0
	iqtree_OG0001723.fa.marker001.OG0001723.fa.aln.treefile.rooting.0.rearrange.0	0	0	2	1	0	1	1	0	0	1	0	2	0	0	0	0	0	0	0
	iqtree_OG0001724.fa.marker001.OG0001724.fa.aln.treefile.rooting.0.rearrange.0	0	0	1	0	0	1	0	0	0	1	0	0	0	0	0	1	0	0	0
	iqtree_OG0001726.fa.marker001.OG0001726.fa.aln.treefile.rooting.0.rearrange.0	0	0	2	1	0	1	0	0	0	0	0	0	0	1	2	0	0	0	0
	iqtree_OG0001727.fa.marker001.OG0001727.fa.aln.treefile.rooting.0.rearrange.0	0	0	1	0	1	1	0	0	0	0	0	0	0	0	1	0	0	0	0
	iqtree_OG0001729.fa.marker001.OG0001729.fa.aln.treefile.rooting.0.rearrange.0	0	0	2	1	0	1	0	0	0	0	0	0	0	0	0	0	0	0	0
	iqtree_OG0001730.fa.marker001.OG0001730.fa.aln.treefile.rooting.0.rearrange.0	0	0	1	1	0	0	0	0	0	1	0	1	0	0	0	0	0	0	1
	iqtree_OG0001731.fa.marker001.OG0001731.fa.aln.treefile.rooting.0.rearrange.0	0	0	1	1	0	1	1	0	0	0	0	0	0	0	0	0	0	0	0
	iqtree_OG0001732.fa.marker001.OG0001732.fa.aln.treefile.rooting.0.rearrange.0	0	0	0	0	0	1	0	0	0	0	0	0	0	1	0	0	0	0	0
	iqtree_OG0001733.fa.marker001.OG0001733.fa.aln.treefile.rooting.0.rearrange.0	0	0	1	0	0	1	1	0	0	2	1	0	0	0	0	1	0	0	1
	iqtree_OG0001734.fa.marker001.OG0001734.fa.aln.treefile.rooting.0.rearrange.0	0	0	0	0	0	0	1	0	0	0	0	1	0	0	0	0	0	1	0
	iqtree_OG0001736.fa.marker001.OG0001736.fa.aln.treefile.rooting.0.rearrange.0	0	0	2	1	0	0	0	0	0	1	0	0	0	1	0	0	0	0	0
	iqtree_OG0001740.fa.marker001.OG0001740.fa.aln.treefile.rooting.0.rearrange.0	0	0	1	0	0	1	0	0	0	0	0	0	0	1	0	0	0	0	0
	iqtree_OG0001741.fa.marker001.OG0001741.fa.aln.treefile.rooting.0.rearrange.0	0	0	1	0	0	0	1	0	0	0	0	0	0	0	0	0	0	1	0
	iqtree_OG0001742.fa.marker001.OG0001742.fa.aln.treefile.rooting.0.rearrange.0	0	0	1	1	1	1	0	0	0	0	0	0	0	0	0	1	0	0	0
	iqtree_OG0001744.fa.marker001.OG0001744.fa.aln.treefile.rooting.0.rearrange.0	0	0	2	0	0	1	1	0	0	0	2	0	0	0	0	0	0	0	0
	iqtree_OG0001745.fa.marker001.OG0001745.fa.aln.treefile.rooting.0.rearrange.0	0	1	0	0	0	2	0	0	0	0	0	1	0	0	0	0	0	0	0
	iqtree_OG0001746.fa.marker001.OG0001746.fa.aln.treefile.rooting.0.rearrange.0	0	0	0	0	0	6	0	0	1	0	0	0	0	0	0	0	0	0	0
	iqtree_OG0001748.fa.marker001.OG0001748.fa.aln.treefile.rooting.0.rearrange.0	0	0	2	1	0	0	0	0	0	1	0	0	1	0	1	0	0	0	0
	iqtree_OG0001750.fa.marker001.OG0001750.fa.aln.treefile.rooting.0.rearrange.0	0	0	1	1	0	0	0	0	1	2	0	0	0	0	0	0	0	0	0
	iqtree_OG0001751.fa.marker001.OG0001751.fa.aln.treefile.rooting.0.rearrange.0	0	0	2	0	0	0	1	0	0	0	2	0	0	0	0	0	0	1	0
	iqtree_OG0001752.fa.marker001.OG0001752.fa.aln.treefile.rooting.0.rearrange.0	0	0	2	1	0	0	0	0	0	1	0	0	1	0	0	0	0	0	1
	iqtree_OG0001753.fa.marker001.OG0001753.fa.aln.treefile.rooting.0.rearrange.0	0	0	1	1	3	0	0	0	0	1	0	0	0	0	0	1	2	0	0
	iqtree_OG0001754.fa.marker001.OG0001754.fa.aln.treefile.rooting.0.rearrange.0	0	0	1	0	0	2	0	0	0	0	0	0	0	1	0	0	0	0	0
	iqtree_OG0001755.fa.marker001.OG0001755.fa.aln.treefile.rooting.0.rearrange.0	0	0	2	1	0	0	0	0	1	1	0	1	0	0	0	0	0	0	0
	iqtree_OG0001756.fa.marker001.OG0001756.fa.aln.treefile.rooting.0.rearrange.0	0	0	2	1	0	0	0	0	0	1	0	0	0	1	0	0	0	0	0
	iqtree_OG0001757.fa.marker001.OG0001757.fa.aln.treefile.rooting.0.rearrange.0	0	0	0	0	0	1	0	0	0	0	0	0	0	0	0	1	0	2	0
	iqtree_OG0001758.fa.marker001.OG0001758.fa.aln.treefile.rooting.0.rearrange.0	1	0	1	0	0	0	1	0	0	1	0	0	0	1	0	0	0	0	1
	iqtree_OG0001759.fa.marker001.OG0001759.fa.aln.treefile.rooting.0.rearrange.0	1	0	1	0	0	1	0	0	0	0	0	0	0	0	0	0	0	0	0
	iqtree_OG0001760.fa.marker001.OG0001760.fa.aln.treefile.rooting.0.rearrange.0	0	0	2	1	0	0	0	0	1	1	1	0	0	1	0	1	0	0	0
	iqtree_OG0001761.fa.marker001.OG0001761.fa.aln.treefile.rooting.0.rearrange.0	0	2	4	1	0	0	0	0	0	0	0	0	0	0	0	0	0	0	0
	iqtree_OG0001762.fa.marker001.OG0001762.fa.aln.treefile.rooting.0.rearrange.0	0	0	0	2	0	0	1	0	0	1	0	0	1	0	0	0	0	0	0
	iqtree_OG0001763.fa.marker001.OG0001763.fa.aln.treefile.rooting.0.rearrange.0	0	0	1	0	1	0	0	0	0	1	0	1	0	1	0	1	0	0	0
	iqtree_OG0001764.fa.marker001.OG0001764.fa.aln.treefile.rooting.0.rearrange.0	0	0	1	0	0	1	0	0	0	0	0	0	0	1	0	0	0	0	0
	iqtree_OG0001765.fa.marker001.OG0001765.fa.aln.treefile.rooting.0.rearrange.0	0	0	4	1	0	0	0	0	0	1	0	0	0	1	0	0	0	0	0
	iqtree_OG0001767.fa.marker001.OG0001767.fa.aln.treefile.rooting.0.rearrange.0	0	0	2	1	0	0	1	0	0	1	0	0	0	0	0	0	0	1	0
	iqtree_OG0001768.fa.marker001.OG0001768.fa.aln.treefile.rooting.0.rearrange.0	0	0	2	2	0	1	0	0	1	1	0	0	0	0	0	0	0	0	0
	iqtree_OG0001769.fa.marker001.OG0001769.fa.aln.treefile.rooting.0.rearrange.0	0	0	1	1	3	0	0	0	0	1	1	0	0	0	0	1	1	0	0
	iqtree_OG0001770.fa.marker001.OG0001770.fa.aln.treefile.rooting.0.rearrange.0	0	0	3	0	0	1	0	0	0	1	0	0	0	0	0	0	0	0	0
	iqtree_OG0001771.fa.marker001.OG0001771.fa.aln.treefile.rooting.0.rearrange.0	0	1	1	1	0	0	0	0	0	1	0	0	0	0	1	0	0	0	1
	iqtree_OG0001774.fa.marker001.OG0001774.fa.aln.treefile.rooting.0.rearrange.0	0	0	1	2	0	0	1	0	0	2	0	0	0	0	0	0	0	0	0
	iqtree_OG0001776.fa.marker001.OG0001776.fa.aln.treefile.rooting.0.rearrange.0	0	0	1	1	0	1	0	0	0	0	0	0	0	0	0	0	0	0	0
	iqtree_OG0001777.fa.marker001.OG0001777.fa.aln.treefile.rooting.0.rearrange.0	0	0	1	1	0	1	1	0	2	2	1	0	0	0	0	0	0	0	0
	iqtree_OG0001778.fa.marker001.OG0001778.fa.aln.treefile.rooting.0.rearrange.0	0	0	2	1	0	0	0	0	0	1	0	1	0	0	1	0	0	0	0
	iqtree_OG0001779.fa.marker001.OG0001779.fa.aln.treefile.rooting.0.rearrange.0	0	0	1	0	0	0	0	0	0	0	0	0	0	1	1	0	0	1	0
	iqtree_OG0001781.fa.marker001.OG0001781.fa.aln.treefile.rooting.0.rearrange.0	0	0	2	1	0	0	0	0	0	1	0	1	0	0	0	0	0	0	0
	iqtree_OG0001782.fa.marker001.OG0001782.fa.aln.treefile.rooting.0.rearrange.0	0	0	3	0	0	1	1	1	0	1	0	0	0	1	0	0	0	0	0
	iqtree_OG0001784.fa.marker001.OG0001784.fa.aln.treefile.rooting.0.rearrange.0	0	0	3	1	0	0	0	0	0	1	0	0	0	0	0	0	0	0	0
	iqtree_OG0001785.fa.marker001.OG0001785.fa.aln.treefile.rooting.0.rearrange.0	0	0	1	0	0	0	0	0	1	0	0	1	0	0	0	0	0	1	0
	iqtree_OG0001786.fa.marker001.OG0001786.fa.aln.treefile.rooting.0.rearrange.0	0	0	0	0	0	0	0	0	0	0	0	0	1	0	0	0	0	1	0
	iqtree_OG0001787.fa.marker001.OG0001787.fa.aln.treefile.rooting.0.rearrange.0	0	1	1	0	0	0	0	0	0	0	0	0	0	1	0	0	0	1	0
	iqtree_OG0001788.fa.marker001.OG0001788.fa.aln.treefile.rooting.0.rearrange.0	0	0	1	0	0	0	0	0	0	3	0	1	1	0	1	0	0	0	0
	iqtree_OG0001792.fa.marker001.OG0001792.fa.aln.treefile.rooting.0.rearrange.0	0	0	1	0	0	0	0	0	0	0	0	0	0	0	0	1	0	1	0
	iqtree_OG0001793.fa.marker001.OG0001793.fa.aln.treefile.rooting.0.rearrange.0	0	0	3	1	0	0	0	0	0	1	0	0	0	0	1	0	0	0	0
	iqtree_OG0001794.fa.marker001.OG0001794.fa.aln.treefile.rooting.0.rearrange.0	0	0	1	1	0	0	0	0	0	1	0	2	0	0	1	0	0	0	0
	iqtree_OG0001795.fa.marker001.OG0001795.fa.aln.treefile.rooting.0.rearrange.0	0	0	4	1	0	1	0	0	0	1	0	0	0	0	0	0	0	0	0
	iqtree_OG0001796.fa.marker001.OG0001796.fa.aln.treefile.rooting.0.rearrange.0	0	0	2	1	0	0	0	0	0	1	0	0	0	1	0	1	0	0	0
	iqtree_OG0001798.fa.marker001.OG0001798.fa.aln.treefile.rooting.0.rearrange.0	0	0	1	0	0	1	0	0	0	0	0	0	0	1	0	0	0	0	0
	iqtree_OG0001799.fa.marker001.OG0001799.fa.aln.treefile.rooting.0.rearrange.0	0	0	0	0	1	2	0	0	0	0	1	1	0	0	0	0	0	1	0
	iqtree_OG0001800.fa.marker001.OG0001800.fa.aln.treefile.rooting.0.rearrange.0	0	0	1	0	0	0	1	0	0	2	0	0	0	1	0	1	0	0	0
	iqtree_OG0001801.fa.marker001.OG0001801.fa.aln.treefile.rooting.0.rearrange.0	0	0	0	1	0	1	0	0	0	2	0	1	0	0	0	0	0	0	0
	iqtree_OG0001802.fa.marker001.OG0001802.fa.aln.treefile.rooting.0.rearrange.0	0	0	2	1	0	0	0	0	0	1	0	0	0	1	0	0	0	0	1
	iqtree_OG0001803.fa.marker001.OG0001803.fa.aln.treefile.rooting.0.rearrange.0	0	0	0	1	0	0	0	0	0	0	0	1	1	2	1	0	0	0	0
	iqtree_OG0001804.fa.marker001.OG0001804.fa.aln.treefile.rooting.0.rearrange.0	0	0	1	0	1	0	0	0	0	0	1	0	0	1	0	0	0	1	0
	iqtree_OG0001805.fa.marker001.OG0001805.fa.aln.treefile.rooting.0.rearrange.0	0	0	3	0	0	0	0	0	0	0	0	0	0	0	0	0	0	1	1
	iqtree_OG0001806.fa.marker001.OG0001806.fa.aln.treefile.rooting.0.rearrange.0	0	0	2	1	0	0	0	0	0	1	0	0	0	1	0	0	0	0	0
	iqtree_OG0001807.fa.marker001.OG0001807.fa.aln.treefile.rooting.0.rearrange.0	0	0	0	0	0	1	0	0	0	1	0	0	0	0	0	0	0	0	0
	iqtree_OG0001808.fa.marker001.OG0001808.fa.aln.treefile.rooting.0.rearrange.0	0	0	0	1	0	0	0	0	0	0	0	1	0	0	0	0	0	1	0
	iqtree_OG0001809.fa.marker001.OG0001809.fa.aln.treefile.rooting.0.rearrange.0	0	1	0	1	0	1	1	0	0	0	0	0	0	0	0	0	0	0	0
	iqtree_OG0001810.fa.marker001.OG0001810.fa.aln.treefile.rooting.0.rearrange.0	0	0	1	0	0	2	1	0	0	0	0	1	0	0	0	0	0	0	0
	iqtree_OG0001811.fa.marker001.OG0001811.fa.aln.treefile.rooting.0.rearrange.0	0	0	3	1	0	0	0	0	1	0	0	0	0	1	0	0	0	0	1
	iqtree_OG0001812.fa.marker001.OG0001812.fa.aln.treefile.rooting.0.rearrange.0	0	0	1	1	0	1	1	0	0	0	0	0	0	0	0	0	0	0	0
	iqtree_OG0001814.fa.marker001.OG0001814.fa.aln.treefile.rooting.0.rearrange.0	0	0	0	1	1	1	0	0	0	0	1	0	0	0	0	0	0	0	0
	iqtree_OG0001815.fa.marker001.OG0001815.fa.aln.treefile.rooting.0.rearrange.0	0	0	2	1	0	0	0	0	1	1	0	1	1	0	0	0	0	0	0
	iqtree_OG0001816.fa.marker001.OG0001816.fa.aln.treefile.rooting.0.rearrange.0	0	0	1	1	0	0	0	0	0	1	0	0	0	1	0	0	0	0	0
	iqtree_OG0001817.fa.marker001.OG0001817.fa.aln.treefile.rooting.0.rearrange.0	0	0	2	1	0	0	0	0	0	1	0	1	0	1	0	0	0	0	0
	iqtree_OG0001818.fa.marker001.OG0001818.fa.aln.treefile.rooting.0.rearrange.0	0	0	2	0	0	2	1	0	0	0	0	0	0	0	0	0	0	0	3
	iqtree_OG0001820.fa.marker001.OG0001820.fa.aln.treefile.rooting.0.rearrange.0	0	0	0	0	0	1	0	0	0	1	0	0	0	0	0	0	0	0	0
	iqtree_OG0001821.fa.marker001.OG0001821.fa.aln.treefile.rooting.0.rearrange.0	0	0	2	1	0	0	0	0	1	1	0	0	0	1	0	0	0	0	0
	iqtree_OG0001822.fa.marker001.OG0001822.fa.aln.treefile.rooting.0.rearrange.0	0	0	1	0	0	1	0	0	0	1	0	1	0	0	1	0	0	0	0
	iqtree_OG0001823.fa.marker001.OG0001823.fa.aln.treefile.rooting.0.rearrange.0	0	1	3	0	0	0	0	0	0	0	0	0	0	0	0	0	0	1	0
	iqtree_OG0001824.fa.marker001.OG0001824.fa.aln.treefile.rooting.0.rearrange.0	0	0	2	0	0	1	0	0	1	1	1	0	0	0	0	0	0	0	1
	iqtree_OG0001825.fa.marker001.OG0001825.fa.aln.treefile.rooting.0.rearrange.0	0	0	3	1	0	0	0	0	1	1	0	0	0	0	0	0	0	0	0
	iqtree_OG0001826.fa.marker001.OG0001826.fa.aln.treefile.rooting.0.rearrange.0	0	0	1	1	0	1	0	0	0	1	0	0	0	0	0	1	0	0	0
	iqtree_OG0001827.fa.marker001.OG0001827.fa.aln.treefile.rooting.0.rearrange.0	0	0	2	1	1	0	0	0	0	1	0	0	0	0	1	0	0	0	0
	iqtree_OG0001828.fa.marker001.OG0001828.fa.aln.treefile.rooting.0.rearrange.0	0	0	1	0	0	1	0	0	0	1	0	0	0	1	0	0	0	0	0
	iqtree_OG0001829.fa.marker001.OG0001829.fa.aln.treefile.rooting.0.rearrange.0	0	0	0	1	0	0	0	0	0	1	2	0	0	3	0	0	0	0	0
	iqtree_OG0001830.fa.marker001.OG0001830.fa.aln.treefile.rooting.0.rearrange.0	0	0	1	1	0	1	0	0	0	1	0	1	0	1	0	0	0	0	1
	iqtree_OG0001831.fa.marker001.OG0001831.fa.aln.treefile.rooting.0.rearrange.0	0	0	2	1	0	0	0	0	1	1	0	0	0	1	0	0	0	0	0
	iqtree_OG0001833.fa.marker001.OG0001833.fa.aln.treefile.rooting.0.rearrange.0	0	0	2	0	0	1	2	0	0	1	0	0	0	0	0	0	0	0	0
	iqtree_OG0001834.fa.marker001.OG0001834.fa.aln.treefile.rooting.0.rearrange.0	1	1	1	0	1	1	0	0	2	0	0	0	0	0	0	0	1	0	0
	iqtree_OG0001835.fa.marker001.OG0001835.fa.aln.treefile.rooting.0.rearrange.0	0	2	5	0	0	1	1	0	0	0	0	0	0	0	0	0	1	0	0
	iqtree_OG0001837.fa.marker001.OG0001837.fa.aln.treefile.rooting.0.rearrange.0	0	0	2	0	0	1	0	0	0	0	0	1	0	1	0	0	0	1	0
	iqtree_OG0001839.fa.marker001.OG0001839.fa.aln.treefile.rooting.0.rearrange.0	0	1	1	0	0	1	0	0	0	0	0	0	0	0	0	1	0	0	0
	iqtree_OG0001840.fa.marker001.OG0001840.fa.aln.treefile.rooting.0.rearrange.0	0	0	2	0	0	1	0	0	0	1	1	0	0	0	0	0	1	0	0
	iqtree_OG0001842.fa.marker001.OG0001842.fa.aln.treefile.rooting.0.rearrange.0	0	0	2	0	0	0	1	0	0	1	0	0	0	0	0	0	0	1	0
	iqtree_OG0001843.fa.marker001.OG0001843.fa.aln.treefile.rooting.0.rearrange.0	0	0	2	0	0	1	0	0	0	0	0	0	0	1	0	0	0	0	0
	iqtree_OG0001844.fa.marker001.OG0001844.fa.aln.treefile.rooting.0.rearrange.0	0	0	0	0	0	0	0	0	0	0	0	1	0	0	1	0	0	1	0
	iqtree_OG0001845.fa.marker001.OG0001845.fa.aln.treefile.rooting.0.rearrange.0	0	0	3	0	0	0	1	0	0	1	0	1	0	0	0	0	0	1	1
	iqtree_OG0001846.fa.marker001.OG0001846.fa.aln.treefile.rooting.0.rearrange.0	0	0	2	1	0	1	1	0	1	0	0	1	0	0	0	0	0	0	0
	iqtree_OG0001849.fa.marker001.OG0001849.fa.aln.treefile.rooting.0.rearrange.0	0	0	3	1	0	0	0	0	1	2	0	0	0	0	0	0	0	0	0
	iqtree_OG0001850.fa.marker001.OG0001850.fa.aln.treefile.rooting.0.rearrange.0	0	0	1	1	0	0	0	0	0	1	0	0	0	0	0	0	0	1	0
	iqtree_OG0001851.fa.marker001.OG0001851.fa.aln.treefile.rooting.0.rearrange.0	0	0	3	1	0	1	0	0	0	1	0	1	0	0	0	0	0	0	0
	iqtree_OG0001852.fa.marker001.OG0001852.fa.aln.treefile.rooting.0.rearrange.0	1	2	1	0	0	0	1	0	0	1	0	0	0	0	0	0	0	1	0
	iqtree_OG0001854.fa.marker001.OG0001854.fa.aln.treefile.rooting.0.rearrange.0	0	1	0	1	0	0	0	1	1	0	1	2	0	0	0	0	0	0	0
	iqtree_OG0001855.fa.marker001.OG0001855.fa.aln.treefile.rooting.0.rearrange.0	0	0	0	1	0	0	0	0	1	1	0	0	0	0	0	0	0	1	0
	iqtree_OG0001856.fa.marker001.OG0001856.fa.aln.treefile.rooting.0.rearrange.0	0	0	2	0	0	0	0	0	0	1	0	0	0	0	0	0	0	2	0
	iqtree_OG0001857.fa.marker001.OG0001857.fa.aln.treefile.rooting.0.rearrange.0	0	0	2	0	0	1	1	0	0	1	0	1	0	0	0	0	0	0	0
	iqtree_OG0001859.fa.marker001.OG0001859.fa.aln.treefile.rooting.0.rearrange.0	0	0	1	1	0	2	0	0	0	2	0	0	0	1	0	0	0	0	0
	iqtree_OG0001861.fa.marker001.OG0001861.fa.aln.treefile.rooting.0.rearrange.0	0	0	3	0	1	0	0	0	0	0	0	0	0	0	0	1	2	0	0
	iqtree_OG0001862.fa.marker001.OG0001862.fa.aln.treefile.rooting.0.rearrange.0	0	0	0	0	0	1	1	0	0	1	0	0	0	0	0	0	0	0	0
	iqtree_OG0001863.fa.marker001.OG0001863.fa.aln.treefile.rooting.0.rearrange.0	0	0	1	0	0	0	0	0	0	0	0	0	0	1	0	0	0	1	0
	iqtree_OG0001864.fa.marker001.OG0001864.fa.aln.treefile.rooting.0.rearrange.0	0	0	1	0	0	0	0	0	0	0	0	1	1	0	0	0	0	1	0
	iqtree_OG0001865.fa.marker001.OG0001865.fa.aln.treefile.rooting.0.rearrange.0	0	0	1	0	0	1	1	0	0	0	0	0	0	0	0	1	0	0	0
	iqtree_OG0001866.fa.marker001.OG0001866.fa.aln.treefile.rooting.0.rearrange.0	0	0	1	0	0	0	0	0	0	1	0	1	2	1	2	0	0	0	0
	iqtree_OG0001867.fa.marker001.OG0001867.fa.aln.treefile.rooting.0.rearrange.0	0	0	3	1	0	0	0	0	0	1	0	0	0	0	1	0	0	0	0
	iqtree_OG0001869.fa.marker001.OG0001869.fa.aln.treefile.rooting.0.rearrange.0	0	0	2	1	0	1	0	0	0	1	1	0	0	0	0	1	0	0	0
	iqtree_OG0001870.fa.marker001.OG0001870.fa.aln.treefile.rooting.0.rearrange.0	0	0	0	1	0	0	1	0	0	1	0	0	0	0	0	0	0	1	0
	iqtree_OG0001871.fa.marker001.OG0001871.fa.aln.treefile.rooting.0.rearrange.0	0	0	1	1	1	1	0	0	0	0	0	0	0	2	0	0	0	0	0
	iqtree_OG0001873.fa.marker001.OG0001873.fa.aln.treefile.rooting.0.rearrange.0	0	0	0	1	0	1	0	0	0	1	0	1	0	0	0	0	0	0	0
	iqtree_OG0001874.fa.marker001.OG0001874.fa.aln.treefile.rooting.0.rearrange.0	0	0	2	0	0	0	0	0	0	0	0	0	0	1	0	1	0	1	1
	iqtree_OG0001875.fa.marker001.OG0001875.fa.aln.treefile.rooting.0.rearrange.0	0	0	2	0	0	1	0	0	0	0	0	0	0	0	0	0	0	0	0
	iqtree_OG0001876.fa.marker001.OG0001876.fa.aln.treefile.rooting.0.rearrange.0	0	0	1	1	0	1	0	0	1	0	0	0	0	0	0	0	0	0	0
	iqtree_OG0001877.fa.marker001.OG0001877.fa.aln.treefile.rooting.0.rearrange.0	0	0	3	1	0	0	0	0	0	1	0	0	0	1	0	0	0	0	1
	iqtree_OG0001878.fa.marker001.OG0001878.fa.aln.treefile.rooting.0.rearrange.0	0	0	4	0	0	1	0	0	0	0	0	0	0	1	0	0	0	0	0
	iqtree_OG0001879.fa.marker001.OG0001879.fa.aln.treefile.rooting.0.rearrange.0	1	0	2	1	0	0	0	0	0	1	0	1	0	0	1	0	0	0	1
	iqtree_OG0001880.fa.marker001.OG0001880.fa.aln.treefile.rooting.0.rearrange.0	0	0	2	0	0	2	0	0	0	0	0	0	0	1	0	0	1	0	0
	iqtree_OG0001881.fa.marker001.OG0001881.fa.aln.treefile.rooting.0.rearrange.0	0	0	1	0	0	1	0	0	1	0	0	1	1	0	0	2	0	0	0
	iqtree_OG0001882.fa.marker001.OG0001882.fa.aln.treefile.rooting.0.rearrange.0	0	0	1	0	0	0	0	0	0	1	0	1	0	1	2	0	0	0	0
	iqtree_OG0001884.fa.marker001.OG0001884.fa.aln.treefile.rooting.0.rearrange.0	0	0	1	2	0	0	0	0	0	1	0	0	0	1	1	0	0	0	0
	iqtree_OG0001885.fa.marker001.OG0001885.fa.aln.treefile.rooting.0.rearrange.0	0	0	1	0	0	1	0	0	0	1	0	1	0	0	0	0	0	0	0
	iqtree_OG0001886.fa.marker001.OG0001886.fa.aln.treefile.rooting.0.rearrange.0	0	0	1	1	1	0	0	0	1	1	0	0	0	0	0	0	0	0	0
	iqtree_OG0001887.fa.marker001.OG0001887.fa.aln.treefile.rooting.0.rearrange.0	0	0	0	1	0	1	0	0	0	0	0	0	0	1	0	0	0	0	0
	iqtree_OG0001888.fa.marker001.OG0001888.fa.aln.treefile.rooting.0.rearrange.0	0	0	2	1	0	0	0	0	1	1	0	0	0	1	0	0	0	0	0
	iqtree_OG0001889.fa.marker001.OG0001889.fa.aln.treefile.rooting.0.rearrange.0	0	0	3	0	0	1	0	0	0	1	0	0	0	0	0	0	0	0	1
	iqtree_OG0001890.fa.marker001.OG0001890.fa.aln.treefile.rooting.0.rearrange.0	0	0	2	0	0	0	0	0	0	2	0	0	1	0	0	0	0	0	0
	iqtree_OG0001891.fa.marker001.OG0001891.fa.aln.treefile.rooting.0.rearrange.0	0	1	1	0	0	2	0	0	0	0	0	0	0	0	0	0	0	0	0
	iqtree_OG0001892.fa.marker001.OG0001892.fa.aln.treefile.rooting.0.rearrange.0	0	0	2	1	0	0	1	0	0	1	0	1	0	0	0	0	0	0	0
	iqtree_OG0001893.fa.marker001.OG0001893.fa.aln.treefile.rooting.0.rearrange.0	0	0	1	1	1	0	0	0	0	0	4	1	0	0	0	0	0	0	0
	iqtree_OG0001894.fa.marker001.OG0001894.fa.aln.treefile.rooting.0.rearrange.0	0	0	1	0	0	2	1	0	0	0	0	0	0	0	0	0	0	0	0
	iqtree_OG0001895.fa.marker001.OG0001895.fa.aln.treefile.rooting.0.rearrange.0	1	0	1	0	0	0	0	0	0	0	0	0	0	0	0	0	0	1	0
	iqtree_OG0001897.fa.marker001.OG0001897.fa.aln.treefile.rooting.0.rearrange.0	0	0	2	0	0	0	0	0	1	0	1	0	1	1	0	0	0	1	0
	iqtree_OG0001898.fa.marker001.OG0001898.fa.aln.treefile.rooting.0.rearrange.0	0	1	3	1	1	0	1	0	0	1	0	0	0	0	0	0	0	0	0
	iqtree_OG0001900.fa.marker001.OG0001900.fa.aln.treefile.rooting.0.rearrange.0	0	0	0	0	0	0	0	0	1	1	0	2	0	0	3	0	0	1	0
	iqtree_OG0001901.fa.marker001.OG0001901.fa.aln.treefile.rooting.0.rearrange.0	0	0	0	0	0	1	0	0	0	0	0	0	0	0	0	1	0	0	0
	iqtree_OG0001902.fa.marker001.OG0001902.fa.aln.treefile.rooting.0.rearrange.0	0	0	1	0	0	1	0	0	0	0	0	0	0	1	0	0	0	0	0
	iqtree_OG0001903.fa.marker001.OG0001903.fa.aln.treefile.rooting.0.rearrange.0	0	0	2	0	0	1	0	0	0	0	1	0	0	0	0	0	0	0	0
	iqtree_OG0001904.fa.marker001.OG0001904.fa.aln.treefile.rooting.0.rearrange.0	0	1	1	2	0	1	0	1	2	0	1	0	0	0	0	0	0	0	1
	iqtree_OG0001905.fa.marker001.OG0001905.fa.aln.treefile.rooting.0.rearrange.0	0	0	0	0	0	0	0	0	1	0	0	0	0	0	0	0	0	1	0
	iqtree_OG0001906.fa.marker001.OG0001906.fa.aln.treefile.rooting.0.rearrange.0	0	0	1	1	0	1	0	0	0	2	0	0	0	0	0	0	0	0	0
	iqtree_OG0001907.fa.marker001.OG0001907.fa.aln.treefile.rooting.0.rearrange.0	0	0	2	1	0	0	0	0	0	1	0	0	1	1	0	0	0	0	0
	iqtree_OG0001908.fa.marker001.OG0001908.fa.aln.treefile.rooting.0.rearrange.0	0	0	1	0	0	1	1	0	0	0	0	0	0	0	1	0	0	0	0
	iqtree_OG0001909.fa.marker001.OG0001909.fa.aln.treefile.rooting.0.rearrange.0	1	1	5	0	0	0	2	0	1	0	0	0	0	0	0	0	0	0	0
	iqtree_OG0001910.fa.marker001.OG0001910.fa.aln.treefile.rooting.0.rearrange.0	0	1	3	0	0	2	1	0	0	0	0	0	0	1	0	0	0	0	0
	iqtree_OG0001912.fa.marker001.OG0001912.fa.aln.treefile.rooting.0.rearrange.0	0	0	0	0	0	0	0	0	2	2	0	1	0	0	0	0	0	0	2
	iqtree_OG0001914.fa.marker001.OG0001914.fa.aln.treefile.rooting.0.rearrange.0	1	0	0	0	0	1	0	0	0	1	0	0	0	0	0	0	0	0	2
	iqtree_OG0001915.fa.marker001.OG0001915.fa.aln.treefile.rooting.0.rearrange.0	0	0	1	1	0	0	1	1	0	0	1	0	0	1	0	0	0	0	0
	iqtree_OG0001916.fa.marker001.OG0001916.fa.aln.treefile.rooting.0.rearrange.0	0	0	2	1	0	0	0	0	0	1	0	0	0	1	0	0	0	0	0
	iqtree_OG0001917.fa.marker001.OG0001917.fa.aln.treefile.rooting.0.rearrange.0	0	0	1	0	1	1	0	0	0	1	0	0	0	1	0	0	0	0	1
	iqtree_OG0001918.fa.marker001.OG0001918.fa.aln.treefile.rooting.0.rearrange.0	0	1	0	0	0	0	0	0	3	1	0	0	1	0	2	0	0	1	0
	iqtree_OG0001919.fa.marker001.OG0001919.fa.aln.treefile.rooting.0.rearrange.0	0	0	1	0	0	1	0	0	1	1	0	0	0	0	0	0	0	0	0
	iqtree_OG0001936.fa.marker001.OG0001936.fa.aln.treefile.rooting.0.rearrange.0	0	0	1	0	0	1	0	0	1	0	0	0	0	0	0	0	0	0	0
	iqtree_OG0001937.fa.marker001.OG0001937.fa.aln.treefile.rooting.0.rearrange.0	0	0	3	1	0	0	0	0	0	1	0	0	0	1	0	0	0	0	0
	iqtree_OG0001938.fa.marker001.OG0001938.fa.aln.treefile.rooting.0.rearrange.0	0	0	1	1	0	0	0	0	0	0	0	1	0	0	0	1	0	0	0
	iqtree_OG0001939.fa.marker001.OG0001939.fa.aln.treefile.rooting.0.rearrange.0	0	0	2	1	0	0	0	0	0	1	0	0	0	0	0	0	0	0	1
	iqtree_OG0001940.fa.marker001.OG0001940.fa.aln.treefile.rooting.0.rearrange.0	0	0	2	1	0	0	1	0	1	0	0	0	0	1	0	0	0	0	1
	iqtree_OG0001941.fa.marker001.OG0001941.fa.aln.treefile.rooting.0.rearrange.0	0	0	0	0	0	1	0	0	0	0	0	0	0	1	0	0	0	0	0
	iqtree_OG0001944.fa.marker001.OG0001944.fa.aln.treefile.rooting.0.rearrange.0	0	0	1	1	0	0	1	0	0	0	1	1	0	0	1	0	0	0	1
	iqtree_OG0001945.fa.marker001.OG0001945.fa.aln.treefile.rooting.0.rearrange.0	0	0	2	0	0	0	0	0	2	1	0	0	0	0	0	0	0	2	0
	iqtree_OG0001947.fa.marker001.OG0001947.fa.aln.treefile.rooting.0.rearrange.0	0	0	1	1	0	0	0	0	0	1	2	0	0	1	0	1	0	0	2
	iqtree_OG0001948.fa.marker001.OG0001948.fa.aln.treefile.rooting.0.rearrange.0	0	0	1	0	0	2	0	0	0	0	0	0	0	0	0	0	0	0	0
	iqtree_OG0001949.fa.marker001.OG0001949.fa.aln.treefile.rooting.0.rearrange.0	0	0	3	1	1	0	0	0	0	1	0	1	0	0	0	0	0	0	1
	iqtree_OG0001950.fa.marker001.OG0001950.fa.aln.treefile.rooting.0.rearrange.0	0	1	3	1	0	1	1	0	0	0	0	0	0	0	0	1	0	0	0
	iqtree_OG0001951.fa.marker001.OG0001951.fa.aln.treefile.rooting.0.rearrange.0	0	0	1	2	0	0	0	0	0	1	0	0	0	0	0	0	0	1	0
	iqtree_OG0001952.fa.marker001.OG0001952.fa.aln.treefile.rooting.0.rearrange.0	0	0	3	0	0	1	0	0	0	0	0	0	0	0	0	0	0	0	0
	iqtree_OG0001954.fa.marker001.OG0001954.fa.aln.treefile.rooting.0.rearrange.0	2	0	1	0	0	1	1	0	0	1	0	0	0	0	0	0	0	0	0
	iqtree_OG0001955.fa.marker001.OG0001955.fa.aln.treefile.rooting.0.rearrange.0	0	0	1	2	0	1	1	0	0	0	0	0	0	2	2	0	0	0	0
	iqtree_OG0001956.fa.marker001.OG0001956.fa.aln.treefile.rooting.0.rearrange.0	0	0	0	1	0	0	0	0	2	1	0	0	0	0	0	0	0	0	1
	iqtree_OG0001958.fa.marker001.OG0001958.fa.aln.treefile.rooting.0.rearrange.0	0	0	1	0	0	1	0	0	0	0	0	0	0	0	0	1	0	0	0
	iqtree_OG0001960.fa.marker001.OG0001960.fa.aln.treefile.rooting.0.rearrange.0	0	0	1	0	0	1	0	0	0	0	0	0	0	1	0	0	0	0	0
	iqtree_OG0001961.fa.marker001.OG0001961.fa.aln.treefile.rooting.0.rearrange.0	0	0	0	0	0	1	0	0	0	1	0	1	0	0	0	0	0	0	0
	iqtree_OG0001962.fa.marker001.OG0001962.fa.aln.treefile.rooting.0.rearrange.0	0	0	0	1	0	1	0	0	1	0	0	1	0	0	0	0	0	0	0
	iqtree_OG0001963.fa.marker001.OG0001963.fa.aln.treefile.rooting.0.rearrange.0	0	0	0	1	0	0	0	0	0	1	0	0	0	0	0	1	0	0	0
	iqtree_OG0001964.fa.marker001.OG0001964.fa.aln.treefile.rooting.0.rearrange.0	0	0	0	1	0	0	2	0	0	1	0	0	0	0	0	0	0	0	5
	iqtree_OG0001965.fa.marker001.OG0001965.fa.aln.treefile.rooting.0.rearrange.0	0	0	1	1	0	0	1	0	1	1	0	0	0	0	0	0	0	0	1
	iqtree_OG0001966.fa.marker001.OG0001966.fa.aln.treefile.rooting.0.rearrange.0	0	0	2	1	0	0	0	0	0	1	0	0	0	1	1	0	0	0	0
	iqtree_OG0001967.fa.marker001.OG0001967.fa.aln.treefile.rooting.0.rearrange.0	0	0	3	1	0	1	0	0	0	1	0	0	0	0	0	0	0	0	0
	iqtree_OG0001968.fa.marker001.OG0001968.fa.aln.treefile.rooting.0.rearrange.0	0	0	3	1	0	0	0	0	0	1	0	0	0	1	0	0	0	0	0
	iqtree_OG0001969.fa.marker001.OG0001969.fa.aln.treefile.rooting.0.rearrange.0	0	0	1	0	0	2	0	0	0	0	0	1	0	0	0	0	0	0	0
	iqtree_OG0001970.fa.marker001.OG0001970.fa.aln.treefile.rooting.0.rearrange.0	0	0	0	0	0	1	1	0	0	1	0	1	0	0	0	0	0	0	0
	iqtree_OG0001971.fa.marker001.OG0001971.fa.aln.treefile.rooting.0.rearrange.0	0	0	1	1	0	0	0	0	0	1	0	1	0	1	0	0	0	0	0
	iqtree_OG0001972.fa.marker001.OG0001972.fa.aln.treefile.rooting.0.rearrange.0	0	0	2	1	0	0	0	0	0	1	0	0	0	1	0	0	0	0	0
	iqtree_OG0001973.fa.marker001.OG0001973.fa.aln.treefile.rooting.0.rearrange.0	0	0	0	1	0	0	0	0	1	2	0	1	0	1	0	0	0	0	0
	iqtree_OG0001974.fa.marker001.OG0001974.fa.aln.treefile.rooting.0.rearrange.0	0	0	0	0	0	2	0	0	1	0	0	0	0	0	0	0	0	0	0
	iqtree_OG0001976.fa.marker001.OG0001976.fa.aln.treefile.rooting.0.rearrange.0	0	0	0	0	0	2	0	0	0	0	0	0	0	0	0	0	0	0	1
	iqtree_OG0001977.fa.marker001.OG0001977.fa.aln.treefile.rooting.0.rearrange.0	0	0	1	1	0	0	1	0	1	1	0	0	0	0	0	0	0	0	0
	iqtree_OG0001978.fa.marker001.OG0001978.fa.aln.treefile.rooting.0.rearrange.0	0	0	1	0	0	1	0	1	2	0	0	0	0	0	0	0	0	0	0
	iqtree_OG0001979.fa.marker001.OG0001979.fa.aln.treefile.rooting.0.rearrange.0	0	0	1	1	0	0	0	0	1	1	0	0	0	0	0	0	0	0	0
	iqtree_OG0001980.fa.marker001.OG0001980.fa.aln.treefile.rooting.0.rearrange.0	0	0	0	1	0	0	0	0	0	0	0	0	0	0	1	0	0	0	6
	iqtree_OG0001981.fa.marker001.OG0001981.fa.aln.treefile.rooting.0.rearrange.0	0	0	1	1	0	0	0	0	0	2	0	1	0	0	3	0	0	0	0
	iqtree_OG0001982.fa.marker001.OG0001982.fa.aln.treefile.rooting.0.rearrange.0	0	0	2	1	1	0	0	0	0	1	0	0	0	1	0	0	0	0	0
	iqtree_OG0001983.fa.marker001.OG0001983.fa.aln.treefile.rooting.0.rearrange.0	0	0	2	1	0	0	0	0	0	1	0	0	0	0	0	0	0	0	0
	iqtree_OG0001984.fa.marker001.OG0001984.fa.aln.treefile.rooting.0.rearrange.0	0	0	0	4	0	1	0	0	0	1	0	0	0	0	0	0	0	0	0
	iqtree_OG0001985.fa.marker001.OG0001985.fa.aln.treefile.rooting.0.rearrange.0	0	0	3	0	0	1	0	0	0	0	0	0	0	0	0	0	0	0	0
	iqtree_OG0001986.fa.marker001.OG0001986.fa.aln.treefile.rooting.0.rearrange.0	0	0	2	1	0	0	0	0	0	1	0	0	0	0	0	0	0	0	1
	iqtree_OG0001987.fa.marker001.OG0001987.fa.aln.treefile.rooting.0.rearrange.0	0	0	0	0	0	1	0	0	1	0	1	1	0	0	0	0	0	0	0
	iqtree_OG0001988.fa.marker001.OG0001988.fa.aln.treefile.rooting.0.rearrange.0	0	0	2	1	0	0	0	0	0	0	0	1	0	1	0	0	0	0	0
	iqtree_OG0001989.fa.marker001.OG0001989.fa.aln.treefile.rooting.0.rearrange.0	0	0	3	1	0	0	0	0	0	1	0	0	0	0	0	0	0	0	0
	iqtree_OG0001990.fa.marker001.OG0001990.fa.aln.treefile.rooting.0.rearrange.0	0	0	1	0	0	1	0	0	0	0	0	1	0	0	0	0	0	0	0
	iqtree_OG0001991.fa.marker001.OG0001991.fa.aln.treefile.rooting.0.rearrange.0	0	0	1	0	0	1	0	0	0	0	0	0	0	1	1	1	0	0	0
	iqtree_OG0001995.fa.marker001.OG0001995.fa.aln.treefile.rooting.0.rearrange.0	0	0	2	1	0	0	0	0	0	1	0	0	0	0	2	0	0	0	0
	iqtree_OG0001996.fa.marker001.OG0001996.fa.aln.treefile.rooting.0.rearrange.0	0	0	2	0	0	0	0	0	0	1	0	1	0	0	0	0	0	1	0
	iqtree_OG0001997.fa.marker001.OG0001997.fa.aln.treefile.rooting.0.rearrange.0	0	0	1	0	0	1	0	0	0	0	0	0	0	1	0	0	0	0	0
	iqtree_OG0001998.fa.marker001.OG0001998.fa.aln.treefile.rooting.0.rearrange.0	0	0	2	2	0	0	0	0	1	0	0	2	1	0	0	0	0	0	0
	iqtree_OG0001999.fa.marker001.OG0001999.fa.aln.treefile.rooting.0.rearrange.0	0	0	0	1	0	0	0	0	2	1	0	0	1	2	0	0	0	0	0
	iqtree_OG0002000.fa.marker001.OG0002000.fa.aln.treefile.rooting.0.rearrange.0	0	0	3	0	0	1	0	0	0	0	0	0	1	0	0	0	0	0	0
	iqtree_OG0002003.fa.marker001.OG0002003.fa.aln.treefile.rooting.0.rearrange.0	0	1	1	0	0	0	2	0	0	1	0	0	0	0	3	0	0	0	0
	iqtree_OG0002004.fa.marker001.OG0002004.fa.aln.treefile.rooting.0.rearrange.0	0	0	3	2	0	2	0	0	0	0	0	0	1	1	0	0	0	0	0
	iqtree_OG0002005.fa.marker001.OG0002005.fa.aln.treefile.rooting.0.rearrange.0	0	0	2	1	0	0	2	0	0	0	1	1	0	0	0	0	0	0	0
	iqtree_OG0002008.fa.marker001.OG0002008.fa.aln.treefile.rooting.0.rearrange.0	0	1	0	0	0	0	0	0	0	1	0	0	0	1	3	0	0	0	0
	iqtree_OG0002010.fa.marker001.OG0002010.fa.aln.treefile.rooting.0.rearrange.0	0	0	3	1	0	0	0	0	0	1	0	1	0	0	0	0	0	0	0
	iqtree_OG0002011.fa.marker001.OG0002011.fa.aln.treefile.rooting.0.rearrange.0	0	0	1	0	0	2	1	0	0	0	1	0	0	0	0	0	0	0	0
	iqtree_OG0002012.fa.marker001.OG0002012.fa.aln.treefile.rooting.0.rearrange.0	0	1	2	1	0	0	1	0	0	0	0	1	0	0	0	0	0	0	1
	iqtree_OG0002013.fa.marker001.OG0002013.fa.aln.treefile.rooting.0.rearrange.0	0	0	1	0	0	1	0	0	0	2	0	0	0	0	0	0	0	0	0
	iqtree_OG0002015.fa.marker001.OG0002015.fa.aln.treefile.rooting.0.rearrange.0	0	0	2	1	0	0	0	0	0	1	0	0	0	0	1	0	0	0	0
	iqtree_OG0002016.fa.marker001.OG0002016.fa.aln.treefile.rooting.0.rearrange.0	1	0	1	0	0	1	0	0	0	0	0	0	0	0	0	0	0	0	0
	iqtree_OG0002017.fa.marker001.OG0002017.fa.aln.treefile.rooting.0.rearrange.0	0	0	3	1	2	0	0	0	0	0	0	1	0	0	0	2	0	0	0
	iqtree_OG0002018.fa.marker001.OG0002018.fa.aln.treefile.rooting.0.rearrange.0	0	0	2	1	0	0	2	0	0	1	0	0	0	1	0	0	0	0	0
	iqtree_OG0002019.fa.marker001.OG0002019.fa.aln.treefile.rooting.0.rearrange.0	0	0	2	1	0	0	0	0	0	1	0	0	0	1	0	0	0	0	0
	iqtree_OG0002020.fa.marker001.OG0002020.fa.aln.treefile.rooting.0.rearrange.0	0	0	0	1	0	0	0	0	0	0	0	1	1	0	0	0	0	4	0
	iqtree_OG0002021.fa.marker001.OG0002021.fa.aln.treefile.rooting.0.rearrange.0	0	0	3	1	0	0	0	0	0	1	0	0	0	0	0	0	0	0	0
	iqtree_OG0002022.fa.marker001.OG0002022.fa.aln.treefile.rooting.0.rearrange.0	0	1	4	1	0	0	2	0	0	0	0	0	0	0	0	0	0	0	0
	iqtree_OG0002023.fa.marker001.OG0002023.fa.aln.treefile.rooting.0.rearrange.0	0	0	0	0	0	0	0	0	0	0	0	0	0	1	0	0	0	1	0
	iqtree_OG0002024.fa.marker001.OG0002024.fa.aln.treefile.rooting.0.rearrange.0	1	0	3	1	1	1	0	0	0	1	1	0	0	0	0	0	0	0	0
	iqtree_OG0002025.fa.marker001.OG0002025.fa.aln.treefile.rooting.0.rearrange.0	0	0	1	0	0	0	0	0	0	0	1	0	1	4	0	1	0	0	1
	iqtree_OG0002026.fa.marker001.OG0002026.fa.aln.treefile.rooting.0.rearrange.0	0	1	2	0	1	0	0	0	0	1	2	0	0	0	0	0	0	0	1
	iqtree_OG0002027.fa.marker001.OG0002027.fa.aln.treefile.rooting.0.rearrange.0	0	0	1	2	0	1	0	0	0	0	1	0	0	1	0	0	0	0	0
	iqtree_OG0002028.fa.marker001.OG0002028.fa.aln.treefile.rooting.0.rearrange.0	0	0	0	1	0	0	0	0	0	0	1	0	0	0	0	0	0	1	0
	iqtree_OG0002029.fa.marker001.OG0002029.fa.aln.treefile.rooting.0.rearrange.0	1	1	0	0	0	1	0	0	0	0	0	0	0	0	1	0	0	0	0
	iqtree_OG0002030.fa.marker001.OG0002030.fa.aln.treefile.rooting.0.rearrange.0	0	0	3	0	1	0	0	0	0	1	0	1	0	0	0	0	0	0	0
	iqtree_OG0002031.fa.marker001.OG0002031.fa.aln.treefile.rooting.0.rearrange.0	0	0	0	0	0	1	0	0	0	0	0	0	0	0	1	0	0	1	0
	iqtree_OG0002033.fa.marker001.OG0002033.fa.aln.treefile.rooting.0.rearrange.0	0	0	2	1	0	0	0	0	0	1	0	0	0	0	1	0	0	0	0
	iqtree_OG0002035.fa.marker001.OG0002035.fa.aln.treefile.rooting.0.rearrange.0	0	0	2	1	0	0	0	0	0	1	0	0	0	0	0	0	0	0	1
	iqtree_OG0002038.fa.marker001.OG0002038.fa.aln.treefile.rooting.0.rearrange.0	0	0	1	0	1	0	0	0	0	2	3	0	0	0	1	0	0	0	0
	iqtree_OG0002039.fa.marker001.OG0002039.fa.aln.treefile.rooting.0.rearrange.0	0	0	1	1	0	0	0	0	1	1	0	1	0	0	0	0	0	0	0
	iqtree_OG0002040.fa.marker001.OG0002040.fa.aln.treefile.rooting.0.rearrange.0	1	0	1	0	3	0	0	0	0	0	0	0	0	1	0	0	0	0	3
	iqtree_OG0002041.fa.marker001.OG0002041.fa.aln.treefile.rooting.0.rearrange.0	0	0	0	0	0	0	0	0	0	0	0	0	2	2	4	0	0	0	0
	iqtree_OG0002042.fa.marker001.OG0002042.fa.aln.treefile.rooting.0.rearrange.0	0	0	0	0	1	1	0	0	0	0	0	0	0	0	0	0	0	0	0
	iqtree_OG0002043.fa.marker001.OG0002043.fa.aln.treefile.rooting.0.rearrange.0	0	0	1	0	0	1	0	0	0	0	0	0	0	0	0	1	0	0	1
	iqtree_OG0002044.fa.marker001.OG0002044.fa.aln.treefile.rooting.0.rearrange.0	0	0	1	0	0	3	1	0	1	0	0	0	0	0	0	0	0	0	0
	iqtree_OG0002045.fa.marker001.OG0002045.fa.aln.treefile.rooting.0.rearrange.0	0	0	2	0	0	0	0	0	0	1	0	0	0	1	0	0	0	0	2
	iqtree_OG0002046.fa.marker001.OG0002046.fa.aln.treefile.rooting.0.rearrange.0	0	0	1	1	0	0	0	0	2	1	0	1	0	0	0	0	0	0	0
	iqtree_OG0002047.fa.marker001.OG0002047.fa.aln.treefile.rooting.0.rearrange.0	0	0	1	1	0	0	0	0	0	1	0	0	0	0	0	0	0	1	0
	iqtree_OG0002048.fa.marker001.OG0002048.fa.aln.treefile.rooting.0.rearrange.0	0	0	0	1	0	1	0	0	0	0	0	0	0	0	0	1	0	0	0
	iqtree_OG0002049.fa.marker001.OG0002049.fa.aln.treefile.rooting.0.rearrange.0	0	0	2	0	0	1	0	0	0	1	0	0	0	0	0	0	0	0	0
	iqtree_OG0002050.fa.marker001.OG0002050.fa.aln.treefile.rooting.0.rearrange.0	0	0	0	0	0	1	0	0	0	0	0	0	0	0	1	0	0	0	0
	iqtree_OG0002051.fa.marker001.OG0002051.fa.aln.treefile.rooting.0.rearrange.0	0	0	2	0	0	0	0	0	0	2	0	0	0	0	0	0	0	0	0
	iqtree_OG0002052.fa.marker001.OG0002052.fa.aln.treefile.rooting.0.rearrange.0	0	0	0	1	0	0	0	0	0	0	0	0	2	0	1	1	1	0	0
	iqtree_OG0002053.fa.marker001.OG0002053.fa.aln.treefile.rooting.0.rearrange.0	1	0	1	1	0	1	0	1	0	0	0	0	0	0	0	0	0	0	0
	iqtree_OG0002055.fa.marker001.OG0002055.fa.aln.treefile.rooting.0.rearrange.0	0	0	1	0	0	1	0	0	0	1	0	0	0	0	0	0	0	0	0
	iqtree_OG0002056.fa.marker001.OG0002056.fa.aln.treefile.rooting.0.rearrange.0	0	0	1	0	0	0	0	0	0	2	0	0	0	0	0	0	0	0	2
	iqtree_OG0002058.fa.marker001.OG0002058.fa.aln.treefile.rooting.0.rearrange.0	0	0	2	0	1	1	0	0	0	0	0	0	0	0	0	0	0	0	0
	iqtree_OG0002059.fa.marker001.OG0002059.fa.aln.treefile.rooting.0.rearrange.0	0	0	2	0	0	0	0	0	1	0	0	0	0	0	0	0	0	1	0
	iqtree_OG0002060.fa.marker001.OG0002060.fa.aln.treefile.rooting.0.rearrange.0	0	0	0	0	2	1	0	0	0	0	0	0	1	0	0	0	0	0	0
	iqtree_OG0002061.fa.marker001.OG0002061.fa.aln.treefile.rooting.0.rearrange.0	0	0	2	0	0	0	0	0	3	1	0	1	0	0	0	0	1	0	0
	iqtree_OG0002062.fa.marker001.OG0002062.fa.aln.treefile.rooting.0.rearrange.0	0	0	3	1	0	0	0	0	0	1	0	0	0	0	0	0	0	0	0
	iqtree_OG0002063.fa.marker001.OG0002063.fa.aln.treefile.rooting.0.rearrange.0	0	0	3	0	0	0	0	0	1	1	0	1	1	0	0	0	0	0	1
	iqtree_OG0002064.fa.marker001.OG0002064.fa.aln.treefile.rooting.0.rearrange.0	0	0	2	1	0	0	0	0	0	3	0	0	0	0	1	0	0	0	0
	iqtree_OG0002066.fa.marker001.OG0002066.fa.aln.treefile.rooting.0.rearrange.0	0	0	1	1	0	1	0	0	0	0	0	0	0	0	0	0	0	0	0
	iqtree_OG0002067.fa.marker001.OG0002067.fa.aln.treefile.rooting.0.rearrange.0	0	0	3	1	0	0	0	0	0	1	0	0	0	0	0	0	0	0	0
	iqtree_OG0002068.fa.marker001.OG0002068.fa.aln.treefile.rooting.0.rearrange.0	0	0	0	0	0	0	9	0	0	0	0	0	0	0	0	1	0	0	0
	iqtree_OG0002069.fa.marker001.OG0002069.fa.aln.treefile.rooting.0.rearrange.0	0	0	1	0	0	1	1	0	0	0	0	0	0	0	0	0	0	0	0
	iqtree_OG0002070.fa.marker001.OG0002070.fa.aln.treefile.rooting.0.rearrange.0	0	0	3	0	0	2	0	0	0	0	0	0	0	0	0	0	0	0	0
	iqtree_OG0002071.fa.marker001.OG0002071.fa.aln.treefile.rooting.0.rearrange.0	0	0	1	1	0	0	0	0	0	1	0	1	0	0	0	0	0	0	0
	iqtree_OG0002072.fa.marker001.OG0002072.fa.aln.treefile.rooting.0.rearrange.0	0	0	2	1	0	0	0	0	1	1	0	0	0	1	0	0	0	0	0
	iqtree_OG0002073.fa.marker001.OG0002073.fa.aln.treefile.rooting.0.rearrange.0	0	0	2	1	0	0	0	0	0	1	0	0	0	0	0	0	0	0	3
	iqtree_OG0002074.fa.marker001.OG0002074.fa.aln.treefile.rooting.0.rearrange.0	0	2	1	1	0	2	0	0	0	1	0	0	0	0	0	0	0	0	0
	iqtree_OG0002075.fa.marker001.OG0002075.fa.aln.treefile.rooting.0.rearrange.0	0	0	1	1	0	0	0	0	0	2	0	0	0	0	1	0	0	0	0
	iqtree_OG0002076.fa.marker001.OG0002076.fa.aln.treefile.rooting.0.rearrange.0	0	0	2	1	0	0	0	0	0	1	0	0	0	0	0	0	0	0	0
	iqtree_OG0002077.fa.marker001.OG0002077.fa.aln.treefile.rooting.0.rearrange.0	0	0	2	0	0	1	0	0	0	1	0	0	1	0	0	0	0	0	0
	iqtree_OG0002078.fa.marker001.OG0002078.fa.aln.treefile.rooting.0.rearrange.0	0	0	2	0	0	0	0	0	2	1	0	1	0	0	0	0	0	0	0
	iqtree_OG0002079.fa.marker001.OG0002079.fa.aln.treefile.rooting.0.rearrange.0	0	0	2	1	0	0	0	0	0	1	0	1	0	0	0	0	0	0	0
	iqtree_OG0002080.fa.marker001.OG0002080.fa.aln.treefile.rooting.0.rearrange.0	0	0	1	1	0	0	0	0	0	1	0	1	0	0	0	0	0	0	1
	iqtree_OG0002083.fa.marker001.OG0002083.fa.aln.treefile.rooting.0.rearrange.0	1	2	0	0	0	2	0	0	0	0	0	0	0	1	1	0	0	0	0
	iqtree_OG0002086.fa.marker001.OG0002086.fa.aln.treefile.rooting.0.rearrange.0	0	1	0	0	0	1	0	0	0	1	0	0	0	0	0	0	0	0	0
	iqtree_OG0002087.fa.marker001.OG0002087.fa.aln.treefile.rooting.0.rearrange.0	0	0	1	1	0	1	0	0	0	0	0	0	0	0	0	0	0	0	0
	iqtree_OG0002088.fa.marker001.OG0002088.fa.aln.treefile.rooting.0.rearrange.0	1	0	0	0	0	0	0	0	0	0	0	0	0	1	0	0	0	0	8
	iqtree_OG0002089.fa.marker001.OG0002089.fa.aln.treefile.rooting.0.rearrange.0	0	0	1	0	0	0	0	0	0	1	0	1	0	1	0	0	0	0	0
	iqtree_OG0002091.fa.marker001.OG0002091.fa.aln.treefile.rooting.0.rearrange.0	1	0	3	1	0	0	0	0	0	1	0	0	0	0	0	0	0	0	0
	iqtree_OG0002093.fa.marker001.OG0002093.fa.aln.treefile.rooting.0.rearrange.0	1	1	0	1	1	0	0	0	0	0	0	1	0	1	0	1	0	0	0
	iqtree_OG0002094.fa.marker001.OG0002094.fa.aln.treefile.rooting.0.rearrange.0	0	0	2	1	0	1	0	0	0	0	0	0	0	0	0	0	0	0	1
	iqtree_OG0002095.fa.marker001.OG0002095.fa.aln.treefile.rooting.0.rearrange.0	0	0	2	1	0	1	0	0	0	0	0	0	0	2	0	0	0	0	0
	iqtree_OG0002097.fa.marker001.OG0002097.fa.aln.treefile.rooting.0.rearrange.0	0	0	0	1	0	1	1	0	1	1	0	0	0	0	0	0	0	0	0
	iqtree_OG0002098.fa.marker001.OG0002098.fa.aln.treefile.rooting.0.rearrange.0	1	1	1	0	0	0	1	0	0	1	0	0	0	0	0	0	0	0	0
	iqtree_OG0002099.fa.marker001.OG0002099.fa.aln.treefile.rooting.0.rearrange.0	0	0	3	0	0	0	0	0	0	0	0	0	0	2	2	0	0	1	0
	iqtree_OG0002100.fa.marker001.OG0002100.fa.aln.treefile.rooting.0.rearrange.0	0	0	1	1	0	1	0	0	0	0	0	0	0	1	0	0	0	0	0
	iqtree_OG0002101.fa.marker001.OG0002101.fa.aln.treefile.rooting.0.rearrange.0	0	0	3	1	0	0	0	0	0	1	0	0	0	1	0	0	0	0	0
	iqtree_OG0002102.fa.marker001.OG0002102.fa.aln.treefile.rooting.0.rearrange.0	0	0	1	0	0	1	0	0	0	0	1	0	0	0	1	0	0	0	1
	iqtree_OG0002103.fa.marker001.OG0002103.fa.aln.treefile.rooting.0.rearrange.0	0	0	3	1	0	0	0	1	0	1	0	0	0	0	0	0	0	0	0
	iqtree_OG0002104.fa.marker001.OG0002104.fa.aln.treefile.rooting.0.rearrange.0	0	0	2	0	1	0	1	0	1	1	0	0	1	0	1	0	0	0	0
	iqtree_OG0002105.fa.marker001.OG0002105.fa.aln.treefile.rooting.0.rearrange.0	0	0	3	1	0	0	1	0	0	1	1	0	0	0	0	0	0	0	0
	iqtree_OG0002106.fa.marker001.OG0002106.fa.aln.treefile.rooting.0.rearrange.0	0	0	0	0	0	0	1	0	0	0	0	0	3	1	1	0	0	2	0
	iqtree_OG0002107.fa.marker001.OG0002107.fa.aln.treefile.rooting.0.rearrange.0	0	1	0	2	1	0	0	0	1	0	0	0	0	0	0	0	0	2	0
	iqtree_OG0002108.fa.marker001.OG0002108.fa.aln.treefile.rooting.0.rearrange.0	0	0	1	0	0	0	0	0	0	0	0	0	1	0	0	0	0	2	0
	iqtree_OG0002110.fa.marker001.OG0002110.fa.aln.treefile.rooting.0.rearrange.0	0	1	1	0	0	0	0	0	1	0	0	0	0	0	0	0	0	3	1
	iqtree_OG0002111.fa.marker001.OG0002111.fa.aln.treefile.rooting.0.rearrange.0	1	0	2	1	0	0	0	0	1	1	0	0	0	0	0	0	0	0	0
	iqtree_OG0002112.fa.marker001.OG0002112.fa.aln.treefile.rooting.0.rearrange.0	0	0	1	0	0	0	0	0	0	1	0	0	0	0	0	2	0	0	2
	iqtree_OG0002113.fa.marker001.OG0002113.fa.aln.treefile.rooting.0.rearrange.0	0	0	0	0	3	2	1	1	1	0	0	0	0	0	0	0	0	0	0
	iqtree_OG0002114.fa.marker001.OG0002114.fa.aln.treefile.rooting.0.rearrange.0	0	2	0	0	0	0	0	0	0	1	0	0	0	0	1	0	0	0	3
	iqtree_OG0002115.fa.marker001.OG0002115.fa.aln.treefile.rooting.0.rearrange.0	1	0	0	0	2	0	0	0	0	0	0	0	0	1	0	0	1	1	1
	iqtree_OG0002117.fa.marker001.OG0002117.fa.aln.treefile.rooting.0.rearrange.0	0	0	2	1	0	0	0	0	0	1	0	0	0	0	2	0	0	0	0
	iqtree_OG0002118.fa.marker001.OG0002118.fa.aln.treefile.rooting.0.rearrange.0	0	0	2	1	0	0	2	0	0	1	0	0	0	0	0	0	0	0	0
	iqtree_OG0002120.fa.marker001.OG0002120.fa.aln.treefile.rooting.0.rearrange.0	0	0	2	0	0	0	0	0	0	1	0	1	0	2	0	1	0	0	0
	iqtree_OG0002121.fa.marker001.OG0002121.fa.aln.treefile.rooting.0.rearrange.0	0	0	2	1	0	0	0	0	1	1	0	1	0	0	0	0	0	0	0
	iqtree_OG0002122.fa.marker001.OG0002122.fa.aln.treefile.rooting.0.rearrange.0	0	0	4	0	0	1	0	0	0	1	0	0	0	0	0	0	0	0	0
	iqtree_OG0002123.fa.marker001.OG0002123.fa.aln.treefile.rooting.0.rearrange.0	0	1	2	0	1	0	1	0	1	1	0	0	0	0	0	0	0	0	0
	iqtree_OG0002124.fa.marker001.OG0002124.fa.aln.treefile.rooting.0.rearrange.0	0	0	3	0	0	1	1	0	0	0	0	0	0	1	0	0	0	0	0
	iqtree_OG0002127.fa.marker001.OG0002127.fa.aln.treefile.rooting.0.rearrange.0	0	0	0	0	0	0	0	0	0	0	0	0	0	0	0	0	0	1	0
	iqtree_OG0002129.fa.marker001.OG0002129.fa.aln.treefile.rooting.0.rearrange.0	0	0	1	0	0	0	0	0	2	0	0	0	0	0	0	0	0	1	0
	iqtree_OG0002130.fa.marker001.OG0002130.fa.aln.treefile.rooting.0.rearrange.0	0	0	2	0	0	1	0	0	2	1	1	0	0	0	1	0	0	0	0
	iqtree_OG0002131.fa.marker001.OG0002131.fa.aln.treefile.rooting.0.rearrange.0	0	0	2	1	0	0	0	0	0	0	0	0	2	1	0	0	0	0	1
	iqtree_OG0002132.fa.marker001.OG0002132.fa.aln.treefile.rooting.0.rearrange.0	0	0	1	1	0	0	0	0	0	1	0	0	0	0	1	0	0	0	0
	iqtree_OG0002133.fa.marker001.OG0002133.fa.aln.treefile.rooting.0.rearrange.0	0	0	1	1	0	0	0	0	0	1	0	0	0	0	1	0	0	0	1
	iqtree_OG0002134.fa.marker001.OG0002134.fa.aln.treefile.rooting.0.rearrange.0	0	0	0	0	1	1	0	0	0	0	0	0	0	0	0	0	0	0	0
	iqtree_OG0002135.fa.marker001.OG0002135.fa.aln.treefile.rooting.0.rearrange.0	0	0	1	0	0	0	0	0	0	1	0	1	0	1	1	1	0	1	0
	iqtree_OG0002136.fa.marker001.OG0002136.fa.aln.treefile.rooting.0.rearrange.0	0	0	1	1	0	1	0	0	0	0	0	0	1	1	0	0	0	0	1
	iqtree_OG0002137.fa.marker001.OG0002137.fa.aln.treefile.rooting.0.rearrange.0	0	0	1	1	0	1	0	0	0	0	0	0	0	2	0	0	0	0	5
	iqtree_OG0002138.fa.marker001.OG0002138.fa.aln.treefile.rooting.0.rearrange.0	0	0	1	1	0	1	0	0	0	1	0	1	2	0	0	0	0	1	2
	iqtree_OG0002139.fa.marker001.OG0002139.fa.aln.treefile.rooting.0.rearrange.0	0	0	2	1	0	4	0	0	0	0	0	0	0	0	0	0	0	0	1
	iqtree_OG0002140.fa.marker001.OG0002140.fa.aln.treefile.rooting.0.rearrange.0	0	0	2	1	0	2	1	0	0	1	0	0	0	0	0	0	0	0	0
	iqtree_OG0002141.fa.marker001.OG0002141.fa.aln.treefile.rooting.0.rearrange.0	0	0	2	0	0	1	0	0	0	1	0	1	0	0	0	0	0	0	0
	iqtree_OG0002143.fa.marker001.OG0002143.fa.aln.treefile.rooting.0.rearrange.0	0	0	3	1	0	0	0	0	0	0	0	0	0	1	1	0	0	0	0
	iqtree_OG0002144.fa.marker001.OG0002144.fa.aln.treefile.rooting.0.rearrange.0	0	0	4	1	0	0	0	0	0	1	0	0	0	0	0	0	0	0	0
	iqtree_OG0002145.fa.marker001.OG0002145.fa.aln.treefile.rooting.0.rearrange.0	0	0	2	0	0	1	0	0	0	1	0	0	0	0	0	0	0	0	0
	iqtree_OG0002146.fa.marker001.OG0002146.fa.aln.treefile.rooting.0.rearrange.0	0	0	0	1	1	0	0	0	2	1	2	0	0	0	1	0	0	0	0
	iqtree_OG0002147.fa.marker001.OG0002147.fa.aln.treefile.rooting.0.rearrange.0	0	0	2	0	0	2	0	0	0	1	0	0	0	0	0	0	0	0	0
	iqtree_OG0002148.fa.marker001.OG0002148.fa.aln.treefile.rooting.0.rearrange.0	0	0	1	1	0	1	0	0	0	0	0	1	0	1	0	0	0	0	0
	iqtree_OG0002150.fa.marker001.OG0002150.fa.aln.treefile.rooting.0.rearrange.0	0	0	1	0	0	0	0	0	0	2	0	1	1	0	0	0	0	0	0
	iqtree_OG0002151.fa.marker001.OG0002151.fa.aln.treefile.rooting.0.rearrange.0	2	0	2	1	0	1	0	0	0	0	0	0	0	0	0	1	0	0	3
	iqtree_OG0002152.fa.marker001.OG0002152.fa.aln.treefile.rooting.0.rearrange.0	0	0	3	0	0	1	0	0	0	0	0	0	0	0	0	0	0	0	0
	iqtree_OG0002153.fa.marker001.OG0002153.fa.aln.treefile.rooting.0.rearrange.0	0	0	2	0	0	0	0	0	1	2	0	0	0	0	0	0	0	1	0
	iqtree_OG0002155.fa.marker001.OG0002155.fa.aln.treefile.rooting.0.rearrange.0	0	0	1	0	0	0	8	0	0	0	0	0	0	0	0	0	0	0	1
	iqtree_OG0002156.fa.marker001.OG0002156.fa.aln.treefile.rooting.0.rearrange.0	0	0	1	0	0	1	0	0	1	0	0	0	0	0	0	0	0	0	0
	iqtree_OG0002158.fa.marker001.OG0002158.fa.aln.treefile.rooting.0.rearrange.0	0	0	1	0	0	0	0	0	0	3	0	0	0	1	0	0	0	0	0
	iqtree_OG0002159.fa.marker001.OG0002159.fa.aln.treefile.rooting.0.rearrange.0	0	0	2	1	0	1	1	0	1	0	0	0	0	0	1	0	2	0	0
	iqtree_OG0002160.fa.marker001.OG0002160.fa.aln.treefile.rooting.0.rearrange.0	0	0	1	0	0	0	0	0	1	0	0	1	0	0	0	0	0	1	0
	iqtree_OG0002161.fa.marker001.OG0002161.fa.aln.treefile.rooting.0.rearrange.0	0	0	1	1	0	0	1	0	0	1	0	1	1	0	0	0	0	0	0
	iqtree_OG0002162.fa.marker001.OG0002162.fa.aln.treefile.rooting.0.rearrange.0	0	0	2	0	0	0	0	0	0	1	0	0	0	1	1	0	0	0	0
	iqtree_OG0002163.fa.marker001.OG0002163.fa.aln.treefile.rooting.0.rearrange.0	1	0	1	1	0	0	0	0	0	1	0	0	0	1	0	0	0	0	0
	iqtree_OG0002164.fa.marker001.OG0002164.fa.aln.treefile.rooting.0.rearrange.0	0	1	2	0	0	1	0	0	0	1	0	0	0	0	0	0	0	1	0
	iqtree_OG0002165.fa.marker001.OG0002165.fa.aln.treefile.rooting.0.rearrange.0	0	0	3	1	0	0	0	0	1	1	0	0	0	1	0	0	0	0	0
	iqtree_OG0002166.fa.marker001.OG0002166.fa.aln.treefile.rooting.0.rearrange.0	0	0	1	0	0	1	2	0	0	0	0	0	0	0	0	0	0	0	0
	iqtree_OG0002167.fa.marker001.OG0002167.fa.aln.treefile.rooting.0.rearrange.0	0	0	1	0	0	0	0	0	0	1	0	1	1	0	0	1	0	0	0
	iqtree_OG0002168.fa.marker001.OG0002168.fa.aln.treefile.rooting.0.rearrange.0	0	0	0	0	2	1	0	0	0	1	0	0	0	0	1	0	0	0	0
	iqtree_OG0002169.fa.marker001.OG0002169.fa.aln.treefile.rooting.0.rearrange.0	0	0	4	1	0	0	0	0	0	1	1	0	0	0	0	0	0	0	0
	iqtree_OG0002170.fa.marker001.OG0002170.fa.aln.treefile.rooting.0.rearrange.0	1	0	0	0	0	3	0	0	0	0	0	0	0	0	0	0	0	0	1
	iqtree_OG0002171.fa.marker001.OG0002171.fa.aln.treefile.rooting.0.rearrange.0	0	0	0	0	0	0	2	0	1	1	0	0	1	0	0	0	0	1	0
	iqtree_OG0002172.fa.marker001.OG0002172.fa.aln.treefile.rooting.0.rearrange.0	0	0	1	0	0	1	0	0	0	0	0	0	0	3	0	0	0	0	0
	iqtree_OG0002175.fa.marker001.OG0002175.fa.aln.treefile.rooting.0.rearrange.0	1	0	0	0	0	1	0	0	2	0	1	1	0	0	0	0	0	0	0
	iqtree_OG0002176.fa.marker001.OG0002176.fa.aln.treefile.rooting.0.rearrange.0	0	0	2	1	0	0	1	0	0	1	0	0	0	1	0	0	0	0	0
	iqtree_OG0002177.fa.marker001.OG0002177.fa.aln.treefile.rooting.0.rearrange.0	0	0	1	1	0	0	0	0	1	1	0	0	2	0	0	0	0	0	0
	iqtree_OG0002178.fa.marker001.OG0002178.fa.aln.treefile.rooting.0.rearrange.0	0	0	2	0	0	0	0	0	0	1	0	0	0	2	0	0	0	0	1
	iqtree_OG0002179.fa.marker001.OG0002179.fa.aln.treefile.rooting.0.rearrange.0	0	0	1	0	0	1	2	0	0	1	1	0	0	0	1	1	0	0	0
	iqtree_OG0002180.fa.marker001.OG0002180.fa.aln.treefile.rooting.0.rearrange.0	0	1	0	0	0	0	0	0	0	0	0	0	0	0	0	0	0	1	0
	iqtree_OG0002181.fa.marker001.OG0002181.fa.aln.treefile.rooting.0.rearrange.0	0	0	2	1	0	0	1	0	1	4	0	0	0	0	0	0	0	0	0
	iqtree_OG0002182.fa.marker001.OG0002182.fa.aln.treefile.rooting.0.rearrange.0	0	0	1	0	0	1	1	0	1	0	0	0	0	1	0	0	0	0	0
	iqtree_OG0002183.fa.marker001.OG0002183.fa.aln.treefile.rooting.0.rearrange.0	0	0	1	0	0	0	0	0	0	1	0	1	0	1	2	0	0	0	0
	iqtree_OG0002184.fa.marker001.OG0002184.fa.aln.treefile.rooting.0.rearrange.0	0	1	1	0	2	0	1	0	0	1	0	1	0	1	0	0	0	0	0
	iqtree_OG0002185.fa.marker001.OG0002185.fa.aln.treefile.rooting.0.rearrange.0	0	0	1	0	0	0	0	0	0	3	0	0	0	0	0	0	0	1	0
	iqtree_OG0002187.fa.marker001.OG0002187.fa.aln.treefile.rooting.0.rearrange.0	0	0	0	0	0	0	0	0	0	1	0	0	0	0	0	0	0	1	0
	iqtree_OG0002189.fa.marker001.OG0002189.fa.aln.treefile.rooting.0.rearrange.0	0	0	4	0	0	2	0	0	0	1	0	0	1	0	1	1	0	0	0
	iqtree_OG0002190.fa.marker001.OG0002190.fa.aln.treefile.rooting.0.rearrange.0	0	0	1	0	0	0	1	0	0	1	0	0	0	0	0	0	0	2	0
	iqtree_OG0002191.fa.marker001.OG0002191.fa.aln.treefile.rooting.0.rearrange.0	0	0	4	1	0	0	1	0	0	1	0	0	0	0	0	0	0	0	0
	iqtree_OG0002193.fa.marker001.OG0002193.fa.aln.treefile.rooting.0.rearrange.0	0	0	0	1	0	0	0	0	1	1	0	0	3	0	0	0	0	0	0
	iqtree_OG0002194.fa.marker001.OG0002194.fa.aln.treefile.rooting.0.rearrange.0	0	0	1	1	0	1	0	0	0	1	0	0	0	0	0	0	0	0	0
	iqtree_OG0002195.fa.marker001.OG0002195.fa.aln.treefile.rooting.0.rearrange.0	0	0	1	1	0	0	0	0	0	1	0	1	1	0	0	1	0	2	0
	iqtree_OG0002196.fa.marker001.OG0002196.fa.aln.treefile.rooting.0.rearrange.0	0	0	1	1	0	1	0	0	0	0	0	1	0	0	0	2	0	0	0
	iqtree_OG0002197.fa.marker001.OG0002197.fa.aln.treefile.rooting.0.rearrange.0	0	0	1	1	1	0	0	0	1	1	0	0	0	0	0	0	0	0	0
	iqtree_OG0002198.fa.marker001.OG0002198.fa.aln.treefile.rooting.0.rearrange.0	0	1	0	1	0	0	0	0	0	1	0	0	0	0	0	0	0	0	1
	iqtree_OG0002199.fa.marker001.OG0002199.fa.aln.treefile.rooting.0.rearrange.0	0	0	0	2	0	0	0	0	0	1	0	1	0	0	0	0	0	0	0
	iqtree_OG0002200.fa.marker001.OG0002200.fa.aln.treefile.rooting.0.rearrange.0	0	0	1	1	0	0	1	0	0	1	0	0	0	0	0	0	0	0	1
	iqtree_OG0002201.fa.marker001.OG0002201.fa.aln.treefile.rooting.0.rearrange.0	0	0	1	0	0	1	0	0	0	0	0	0	0	1	0	0	0	0	0
	iqtree_OG0002204.fa.marker001.OG0002204.fa.aln.treefile.rooting.0.rearrange.0	0	0	0	0	0	0	0	0	0	0	0	1	0	0	0	0	0	1	0
	iqtree_OG0002207.fa.marker001.OG0002207.fa.aln.treefile.rooting.0.rearrange.0	0	0	0	0	0	1	0	0	0	0	0	0	0	1	0	0	0	0	0
	iqtree_OG0002209.fa.marker001.OG0002209.fa.aln.treefile.rooting.0.rearrange.0	0	0	1	0	0	0	0	0	0	0	0	0	0	0	0	0	0	1	0
	iqtree_OG0002210.fa.marker001.OG0002210.fa.aln.treefile.rooting.0.rearrange.0	0	0	0	0	0	1	0	0	0	1	0	0	0	0	1	1	0	0	0
	iqtree_OG0002211.fa.marker001.OG0002211.fa.aln.treefile.rooting.0.rearrange.0	0	0	4	0	0	1	0	0	0	0	0	0	0	0	0	1	0	0	0
	iqtree_OG0002212.fa.marker001.OG0002212.fa.aln.treefile.rooting.0.rearrange.0	0	0	2	1	0	0	0	0	0	2	1	0	0	0	0	0	0	0	0
	iqtree_OG0002213.fa.marker001.OG0002213.fa.aln.treefile.rooting.0.rearrange.0	0	1	2	1	0	0	0	0	0	1	2	0	0	0	0	1	0	0	0
	iqtree_OG0002214.fa.marker001.OG0002214.fa.aln.treefile.rooting.0.rearrange.0	1	0	2	1	0	0	0	0	0	1	0	0	0	0	0	0	0	0	0
	iqtree_OG0002215.fa.marker001.OG0002215.fa.aln.treefile.rooting.0.rearrange.0	1	1	1	0	0	1	1	0	0	1	1	0	0	0	0	0	0	0	0
	iqtree_OG0002217.fa.marker001.OG0002217.fa.aln.treefile.rooting.0.rearrange.0	1	0	2	0	0	2	0	0	0	1	0	0	0	0	0	0	1	0	0
	iqtree_OG0002218.fa.marker001.OG0002218.fa.aln.treefile.rooting.0.rearrange.0	0	0	2	0	0	1	0	0	0	0	0	1	0	1	1	0	0	0	0
	iqtree_OG0002224.fa.marker001.OG0002224.fa.aln.treefile.rooting.0.rearrange.0	0	0	1	1	0	0	0	0	0	1	1	0	0	0	0	0	0	0	0
	iqtree_OG0002225.fa.marker001.OG0002225.fa.aln.treefile.rooting.0.rearrange.0	0	0	0	0	0	1	0	0	0	0	0	0	0	1	0	0	0	0	1
	iqtree_OG0002226.fa.marker001.OG0002226.fa.aln.treefile.rooting.0.rearrange.0	0	1	2	0	3	0	3	0	0	0	0	0	0	0	0	0	0	0	0
	iqtree_OG0002227.fa.marker001.OG0002227.fa.aln.treefile.rooting.0.rearrange.0	0	0	1	1	0	0	0	0	1	1	0	0	0	1	0	0	0	0	0
	iqtree_OG0002228.fa.marker001.OG0002228.fa.aln.treefile.rooting.0.rearrange.0	1	1	2	0	0	0	0	0	0	1	0	0	0	0	0	0	0	1	1
	iqtree_OG0002230.fa.marker001.OG0002230.fa.aln.treefile.rooting.0.rearrange.0	0	0	0	0	1	0	0	0	0	1	0	0	0	0	0	0	0	1	0
	iqtree_OG0002231.fa.marker001.OG0002231.fa.aln.treefile.rooting.0.rearrange.0	0	0	0	0	0	0	1	1	1	1	0	1	1	0	0	0	0	0	2
	iqtree_OG0002233.fa.marker001.OG0002233.fa.aln.treefile.rooting.0.rearrange.0	0	0	0	0	4	0	1	0	0	1	0	0	0	0	0	0	0	0	1
	iqtree_OG0002235.fa.marker001.OG0002235.fa.aln.treefile.rooting.0.rearrange.0	0	0	2	1	0	1	0	0	0	0	0	0	0	3	0	0	0	0	1
	iqtree_OG0002236.fa.marker001.OG0002236.fa.aln.treefile.rooting.0.rearrange.0	0	0	0	0	0	2	0	0	0	0	0	1	0	0	0	1	0	0	0
	iqtree_OG0002237.fa.marker001.OG0002237.fa.aln.treefile.rooting.0.rearrange.0	0	0	1	0	0	1	0	0	0	0	0	0	0	1	0	0	0	0	0
	iqtree_OG0002238.fa.marker001.OG0002238.fa.aln.treefile.rooting.0.rearrange.0	0	0	2	0	0	1	0	0	1	0	0	0	0	0	0	0	0	0	0
	iqtree_OG0002239.fa.marker001.OG0002239.fa.aln.treefile.rooting.0.rearrange.0	0	0	1	0	0	3	0	0	1	0	0	0	0	1	0	0	0	0	0
	iqtree_OG0002240.fa.marker001.OG0002240.fa.aln.treefile.rooting.0.rearrange.0	0	0	1	1	1	0	0	0	0	1	0	0	1	1	0	0	0	0	1
	iqtree_OG0002241.fa.marker001.OG0002241.fa.aln.treefile.rooting.0.rearrange.0	0	0	0	0	0	0	1	0	0	0	0	0	0	0	0	1	0	1	0
	iqtree_OG0002242.fa.marker001.OG0002242.fa.aln.treefile.rooting.0.rearrange.0	0	0	2	0	0	1	1	0	0	0	0	0	0	0	0	0	0	0	0
	iqtree_OG0002243.fa.marker001.OG0002243.fa.aln.treefile.rooting.0.rearrange.0	0	1	0	0	0	1	2	0	0	0	0	0	0	0	0	1	0	0	0
	iqtree_OG0002244.fa.marker001.OG0002244.fa.aln.treefile.rooting.0.rearrange.0	0	0	2	0	0	1	0	0	0	0	0	1	0	0	0	0	0	0	0
	iqtree_OG0002245.fa.marker001.OG0002245.fa.aln.treefile.rooting.0.rearrange.0	0	1	0	1	0	1	1	0	0	0	0	0	0	2	0	2	1	0	0
	iqtree_OG0002262.fa.marker001.OG0002262.fa.aln.treefile.rooting.0.rearrange.0	0	0	1	0	0	0	0	0	1	0	0	0	0	0	0	0	0	1	0
	iqtree_OG0002264.fa.marker001.OG0002264.fa.aln.treefile.rooting.0.rearrange.0	0	0	1	1	0	1	1	0	0	0	1	0	0	1	0	0	0	0	0
	iqtree_OG0002265.fa.marker001.OG0002265.fa.aln.treefile.rooting.0.rearrange.0	0	0	0	1	0	1	0	0	0	2	0	0	0	0	0	0	0	0	0
	iqtree_OG0002266.fa.marker001.OG0002266.fa.aln.treefile.rooting.0.rearrange.0	1	0	2	0	1	0	0	0	0	1	0	0	0	0	1	0	1	0	0
	iqtree_OG0002267.fa.marker001.OG0002267.fa.aln.treefile.rooting.0.rearrange.0	0	0	0	0	0	0	0	0	0	0	0	0	0	0	0	0	0	1	0
	iqtree_OG0002268.fa.marker001.OG0002268.fa.aln.treefile.rooting.0.rearrange.0	0	0	0	0	0	0	0	0	0	0	0	0	0	0	1	0	0	1	0
	iqtree_OG0002269.fa.marker001.OG0002269.fa.aln.treefile.rooting.0.rearrange.0	0	0	2	0	0	2	0	0	0	1	0	0	0	0	0	0	0	0	0
	iqtree_OG0002270.fa.marker001.OG0002270.fa.aln.treefile.rooting.0.rearrange.0	0	0	1	0	0	1	0	0	0	0	0	0	0	0	0	0	0	0	0
	iqtree_OG0002271.fa.marker001.OG0002271.fa.aln.treefile.rooting.0.rearrange.0	0	0	1	1	0	1	0	0	0	1	0	0	0	0	0	0	0	0	0
	iqtree_OG0002272.fa.marker001.OG0002272.fa.aln.treefile.rooting.0.rearrange.0	0	0	1	1	0	0	0	0	0	0	0	0	1	1	0	0	0	0	1
	iqtree_OG0002273.fa.marker001.OG0002273.fa.aln.treefile.rooting.0.rearrange.0	0	0	0	0	0	0	0	0	0	0	0	0	0	0	0	1	0	2	0
	iqtree_OG0002275.fa.marker001.OG0002275.fa.aln.treefile.rooting.0.rearrange.0	0	0	1	1	0	0	0	0	0	1	0	0	0	0	1	0	0	0	0
	iqtree_OG0002276.fa.marker001.OG0002276.fa.aln.treefile.rooting.0.rearrange.0	0	0	0	1	1	0	3	0	0	1	0	0	0	0	0	0	0	0	0
	iqtree_OG0002277.fa.marker001.OG0002277.fa.aln.treefile.rooting.0.rearrange.0	0	0	3	1	0	0	0	0	0	1	0	0	0	0	0	0	0	0	0
	iqtree_OG0002278.fa.marker001.OG0002278.fa.aln.treefile.rooting.0.rearrange.0	0	0	1	1	0	0	0	0	0	1	0	0	0	1	0	0	0	0	0
	iqtree_OG0002279.fa.marker001.OG0002279.fa.aln.treefile.rooting.0.rearrange.0	0	1	2	0	0	0	0	0	0	0	0	0	0	2	0	0	0	0	0
	iqtree_OG0002281.fa.marker001.OG0002281.fa.aln.treefile.rooting.0.rearrange.0	0	0	1	1	0	0	0	0	0	2	0	0	0	1	0	0	0	0	0
	iqtree_OG0002283.fa.marker001.OG0002283.fa.aln.treefile.rooting.0.rearrange.0	0	0	0	2	0	0	0	0	0	2	0	0	0	1	0	0	0	0	1
	iqtree_OG0002285.fa.marker001.OG0002285.fa.aln.treefile.rooting.0.rearrange.0	0	0	3	0	1	1	0	0	0	1	0	0	0	0	0	0	0	0	0
	iqtree_OG0002286.fa.marker001.OG0002286.fa.aln.treefile.rooting.0.rearrange.0	0	0	2	1	0	1	0	0	0	0	0	0	0	1	0	0	0	0	0
	iqtree_OG0002287.fa.marker001.OG0002287.fa.aln.treefile.rooting.0.rearrange.0	0	0	1	1	0	0	0	0	0	2	0	0	0	0	1	0	0	0	0
	iqtree_OG0002289.fa.marker001.OG0002289.fa.aln.treefile.rooting.0.rearrange.0	0	0	2	0	0	1	0	1	0	0	0	0	0	0	0	0	0	0	0
	iqtree_OG0002291.fa.marker001.OG0002291.fa.aln.treefile.rooting.0.rearrange.0	0	0	0	1	0	0	0	0	0	1	0	1	0	1	0	0	0	0	0
	iqtree_OG0002292.fa.marker001.OG0002292.fa.aln.treefile.rooting.0.rearrange.0	1	0	1	1	0	0	0	0	0	1	0	0	0	1	0	0	0	0	0
	iqtree_OG0002293.fa.marker001.OG0002293.fa.aln.treefile.rooting.0.rearrange.0	1	0	1	0	0	0	0	0	0	0	0	0	0	0	0	0	0	1	1
	iqtree_OG0002295.fa.marker001.OG0002295.fa.aln.treefile.rooting.0.rearrange.0	1	0	0	1	0	0	1	0	1	1	0	0	0	1	0	0	0	0	0
	iqtree_OG0002296.fa.marker001.OG0002296.fa.aln.treefile.rooting.0.rearrange.0	0	0	0	0	0	1	0	0	0	1	0	0	0	0	0	0	1	0	0
	iqtree_OG0002297.fa.marker001.OG0002297.fa.aln.treefile.rooting.0.rearrange.0	0	0	2	0	0	0	0	0	0	1	0	0	0	0	0	0	0	1	0
	iqtree_OG0002299.fa.marker001.OG0002299.fa.aln.treefile.rooting.0.rearrange.0	0	0	0	0	0	1	0	0	0	0	0	0	0	0	0	1	0	0	0
	iqtree_OG0002300.fa.marker001.OG0002300.fa.aln.treefile.rooting.0.rearrange.0	0	0	1	0	0	1	0	0	0	0	0	0	0	0	0	0	0	0	0
	iqtree_OG0002301.fa.marker001.OG0002301.fa.aln.treefile.rooting.0.rearrange.0	0	0	3	1	0	0	0	0	0	1	0	1	0	0	0	0	0	0	0
	iqtree_OG0002302.fa.marker001.OG0002302.fa.aln.treefile.rooting.0.rearrange.0	0	2	0	1	0	0	0	0	2	0	0	1	0	0	0	0	0	0	0
	iqtree_OG0002303.fa.marker001.OG0002303.fa.aln.treefile.rooting.0.rearrange.0	0	0	2	2	0	0	0	0	0	1	0	0	0	0	0	0	0	0	1
	iqtree_OG0002304.fa.marker001.OG0002304.fa.aln.treefile.rooting.0.rearrange.0	0	1	1	1	0	0	0	0	1	0	0	0	0	0	0	0	0	0	2
	iqtree_OG0002305.fa.marker001.OG0002305.fa.aln.treefile.rooting.0.rearrange.0	0	0	4	0	0	1	0	0	0	0	0	0	0	1	0	0	0	0	0
	iqtree_OG0002306.fa.marker001.OG0002306.fa.aln.treefile.rooting.0.rearrange.0	0	0	0	0	0	0	0	0	0	1	0	0	2	0	0	0	0	2	0
	iqtree_OG0002307.fa.marker001.OG0002307.fa.aln.treefile.rooting.0.rearrange.0	0	0	1	1	0	0	0	1	0	2	0	0	0	1	0	0	0	0	0
	iqtree_OG0002308.fa.marker001.OG0002308.fa.aln.treefile.rooting.0.rearrange.0	1	0	1	0	0	0	0	0	0	2	0	0	0	0	0	0	0	0	0
	iqtree_OG0002309.fa.marker001.OG0002309.fa.aln.treefile.rooting.0.rearrange.0	0	0	0	1	0	0	2	0	0	1	0	1	0	0	0	0	0	0	0
	iqtree_OG0002310.fa.marker001.OG0002310.fa.aln.treefile.rooting.0.rearrange.0	0	0	0	1	4	0	2	0	0	0	0	0	0	0	1	0	0	0	0
	iqtree_OG0002312.fa.marker001.OG0002312.fa.aln.treefile.rooting.0.rearrange.0	0	0	2	0	0	0	0	0	0	1	0	1	0	0	0	0	0	0	0
	iqtree_OG0002313.fa.marker001.OG0002313.fa.aln.treefile.rooting.0.rearrange.0	0	0	0	1	0	0	0	0	0	1	0	1	0	0	0	0	0	0	1
	iqtree_OG0002314.fa.marker001.OG0002314.fa.aln.treefile.rooting.0.rearrange.0	1	0	0	0	0	0	1	0	0	0	0	0	0	0	0	0	0	1	0
	iqtree_OG0002315.fa.marker001.OG0002315.fa.aln.treefile.rooting.0.rearrange.0	0	0	3	1	0	0	0	0	0	1	0	1	0	0	0	1	0	0	0
	iqtree_OG0002317.fa.marker001.OG0002317.fa.aln.treefile.rooting.0.rearrange.0	0	0	5	1	0	0	0	0	0	0	0	0	0	1	0	0	0	0	1
	iqtree_OG0002318.fa.marker001.OG0002318.fa.aln.treefile.rooting.0.rearrange.0	0	0	1	1	0	0	0	0	0	2	0	0	0	0	0	0	0	0	1
	iqtree_OG0002319.fa.marker001.OG0002319.fa.aln.treefile.rooting.0.rearrange.0	0	0	1	1	0	1	0	0	0	1	0	0	0	1	0	0	0	0	0
	iqtree_OG0002320.fa.marker001.OG0002320.fa.aln.treefile.rooting.0.rearrange.0	0	0	1	1	0	0	0	0	0	1	0	0	0	2	2	0	0	0	0
	iqtree_OG0002321.fa.marker001.OG0002321.fa.aln.treefile.rooting.0.rearrange.0	0	0	1	0	0	1	0	0	0	0	0	0	0	0	0	0	0	0	0
	iqtree_OG0002323.fa.marker001.OG0002323.fa.aln.treefile.rooting.0.rearrange.0	0	0	0	4	0	1	0	0	0	1	0	0	0	0	0	0	1	0	0
	iqtree_OG0002324.fa.marker001.OG0002324.fa.aln.treefile.rooting.0.rearrange.0	0	0	0	0	0	1	0	0	0	0	1	0	0	0	0	0	0	1	0
	iqtree_OG0002325.fa.marker001.OG0002325.fa.aln.treefile.rooting.0.rearrange.0	0	0	0	1	0	0	0	0	0	1	1	0	0	1	1	0	0	0	0
	iqtree_OG0002326.fa.marker001.OG0002326.fa.aln.treefile.rooting.0.rearrange.0	0	0	0	0	0	1	0	0	0	1	0	0	1	0	0	0	0	0	0
	iqtree_OG0002327.fa.marker001.OG0002327.fa.aln.treefile.rooting.0.rearrange.0	0	0	0	1	0	0	1	0	0	0	0	2	2	0	0	0	0	0	0
	iqtree_OG0002328.fa.marker001.OG0002328.fa.aln.treefile.rooting.0.rearrange.0	1	0	0	0	0	0	0	0	3	1	1	1	0	0	0	0	0	0	2
	iqtree_OG0002331.fa.marker001.OG0002331.fa.aln.treefile.rooting.0.rearrange.0	0	0	2	1	0	0	1	0	0	1	0	0	0	0	1	0	0	0	0
	iqtree_OG0002332.fa.marker001.OG0002332.fa.aln.treefile.rooting.0.rearrange.0	0	0	0	1	0	0	0	0	0	1	0	0	0	0	0	0	0	0	3
	iqtree_OG0002333.fa.marker001.OG0002333.fa.aln.treefile.rooting.0.rearrange.0	0	0	2	0	0	0	0	0	0	1	0	0	0	1	1	0	1	0	0
	iqtree_OG0002334.fa.marker001.OG0002334.fa.aln.treefile.rooting.0.rearrange.0	0	0	1	1	0	0	0	0	0	1	0	0	0	0	0	0	0	0	0
	iqtree_OG0002335.fa.marker001.OG0002335.fa.aln.treefile.rooting.0.rearrange.0	0	0	2	0	0	1	0	0	0	0	0	1	0	1	0	0	0	0	0
	iqtree_OG0002336.fa.marker001.OG0002336.fa.aln.treefile.rooting.0.rearrange.0	0	0	1	0	0	0	2	1	0	0	0	1	0	0	0	1	0	0	2
	iqtree_OG0002338.fa.marker001.OG0002338.fa.aln.treefile.rooting.0.rearrange.0	0	0	1	1	0	0	0	0	1	1	0	0	0	0	1	0	0	0	0
	iqtree_OG0002339.fa.marker001.OG0002339.fa.aln.treefile.rooting.0.rearrange.0	0	0	1	0	0	1	0	0	0	0	0	0	0	1	0	0	0	0	0
	iqtree_OG0002340.fa.marker001.OG0002340.fa.aln.treefile.rooting.0.rearrange.0	0	0	1	1	0	0	0	0	1	1	0	0	0	0	0	0	1	0	0
	iqtree_OG0002341.fa.marker001.OG0002341.fa.aln.treefile.rooting.0.rearrange.0	0	0	0	1	0	0	0	0	0	1	0	0	1	0	0	0	0	0	0
	iqtree_OG0002342.fa.marker001.OG0002342.fa.aln.treefile.rooting.0.rearrange.0	0	0	1	1	0	0	0	0	0	1	1	0	0	0	0	0	0	0	1
	iqtree_OG0002344.fa.marker001.OG0002344.fa.aln.treefile.rooting.0.rearrange.0	0	0	2	1	0	0	0	0	0	0	0	0	0	2	0	1	0	0	0
	iqtree_OG0002345.fa.marker001.OG0002345.fa.aln.treefile.rooting.0.rearrange.0	1	0	1	0	0	1	0	0	0	1	0	0	0	0	0	0	0	0	0
	iqtree_OG0002346.fa.marker001.OG0002346.fa.aln.treefile.rooting.0.rearrange.0	0	0	1	2	0	0	0	0	0	1	0	0	0	0	0	0	0	0	0
	iqtree_OG0002347.fa.marker001.OG0002347.fa.aln.treefile.rooting.0.rearrange.0	0	1	2	1	0	0	0	1	0	0	0	0	0	0	0	0	0	0	1
	iqtree_OG0002348.fa.marker001.OG0002348.fa.aln.treefile.rooting.0.rearrange.0	0	0	2	1	0	0	0	0	1	1	0	0	0	1	0	0	0	0	0
	iqtree_OG0002349.fa.marker001.OG0002349.fa.aln.treefile.rooting.0.rearrange.0	0	0	0	0	0	1	1	0	0	0	1	0	0	1	0	0	0	0	0
	iqtree_OG0002350.fa.marker001.OG0002350.fa.aln.treefile.rooting.0.rearrange.0	0	0	2	0	0	0	0	0	1	0	0	0	0	1	0	0	0	1	0
	iqtree_OG0002351.fa.marker001.OG0002351.fa.aln.treefile.rooting.0.rearrange.0	0	0	2	1	0	0	0	0	0	2	0	0	0	0	0	0	0	0	0
	iqtree_OG0002352.fa.marker001.OG0002352.fa.aln.treefile.rooting.0.rearrange.0	0	0	2	0	0	1	0	0	0	0	0	0	0	1	0	0	0	0	0
	iqtree_OG0002353.fa.marker001.OG0002353.fa.aln.treefile.rooting.0.rearrange.0	0	0	0	0	0	1	0	0	0	1	0	0	0	0	0	0	0	0	0
	iqtree_OG0002354.fa.marker001.OG0002354.fa.aln.treefile.rooting.0.rearrange.0	0	0	1	1	0	0	0	0	0	1	0	0	0	3	0	0	0	0	0
	iqtree_OG0002355.fa.marker001.OG0002355.fa.aln.treefile.rooting.0.rearrange.0	0	0	0	1	0	1	1	0	0	0	0	0	0	0	0	0	0	0	0
	iqtree_OG0002356.fa.marker001.OG0002356.fa.aln.treefile.rooting.0.rearrange.0	0	0	1	1	0	0	1	2	0	0	0	0	0	0	0	0	0	0	0
	iqtree_OG0002357.fa.marker001.OG0002357.fa.aln.treefile.rooting.0.rearrange.0	0	0	0	0	0	1	0	0	0	2	0	0	0	0	0	0	0	0	1
	iqtree_OG0002358.fa.marker001.OG0002358.fa.aln.treefile.rooting.0.rearrange.0	0	0	2	1	0	0	0	0	2	0	0	1	0	0	0	0	0	0	0
	iqtree_OG0002359.fa.marker001.OG0002359.fa.aln.treefile.rooting.0.rearrange.0	0	0	2	0	0	2	1	0	0	0	0	0	0	0	0	0	0	0	0
	iqtree_OG0002360.fa.marker001.OG0002360.fa.aln.treefile.rooting.0.rearrange.0	0	0	1	1	0	0	0	0	1	1	0	0	0	0	0	0	0	0	0
	iqtree_OG0002362.fa.marker001.OG0002362.fa.aln.treefile.rooting.0.rearrange.0	0	0	4	1	0	0	0	0	0	0	0	0	1	0	0	0	0	0	1
	iqtree_OG0002363.fa.marker001.OG0002363.fa.aln.treefile.rooting.0.rearrange.0	0	0	3	1	0	0	0	0	0	1	0	0	0	1	0	0	0	0	0
	iqtree_OG0002364.fa.marker001.OG0002364.fa.aln.treefile.rooting.0.rearrange.0	0	0	0	0	0	1	0	0	0	0	0	0	0	0	0	0	0	0	0
	iqtree_OG0002365.fa.marker001.OG0002365.fa.aln.treefile.rooting.0.rearrange.0	0	0	1	0	0	0	0	0	0	1	0	0	0	1	0	0	0	0	2
	iqtree_OG0002367.fa.marker001.OG0002367.fa.aln.treefile.rooting.0.rearrange.0	0	0	0	0	1	0	2	0	0	0	1	0	0	1	1	0	0	0	1
	iqtree_OG0002369.fa.marker001.OG0002369.fa.aln.treefile.rooting.0.rearrange.0	0	0	1	1	0	0	0	0	1	1	0	0	0	0	0	0	0	0	0
	iqtree_OG0002370.fa.marker001.OG0002370.fa.aln.treefile.rooting.0.rearrange.0	0	0	2	1	0	0	0	0	0	1	0	1	0	0	0	0	0	0	0
	iqtree_OG0002371.fa.marker001.OG0002371.fa.aln.treefile.rooting.0.rearrange.0	0	1	1	0	0	1	0	0	0	0	0	1	0	0	0	0	0	0	0
	iqtree_OG0002372.fa.marker001.OG0002372.fa.aln.treefile.rooting.0.rearrange.0	0	0	1	0	0	1	0	0	0	0	0	0	0	1	0	0	0	0	0
	iqtree_OG0002373.fa.marker001.OG0002373.fa.aln.treefile.rooting.0.rearrange.0	0	0	3	1	0	1	0	0	1	0	0	1	0	0	0	0	0	0	0
	iqtree_OG0002374.fa.marker001.OG0002374.fa.aln.treefile.rooting.0.rearrange.0	0	0	2	0	0	0	0	0	0	0	0	0	0	0	0	0	0	1	0
	iqtree_OG0002375.fa.marker001.OG0002375.fa.aln.treefile.rooting.0.rearrange.0	0	1	0	0	0	2	0	0	0	0	1	0	0	0	0	0	0	0	0
	iqtree_OG0002376.fa.marker001.OG0002376.fa.aln.treefile.rooting.0.rearrange.0	0	0	1	1	0	0	0	0	4	0	1	0	0	0	0	0	0	0	0
	iqtree_OG0002377.fa.marker001.OG0002377.fa.aln.treefile.rooting.0.rearrange.0	0	0	1	1	0	0	0	0	0	0	0	1	3	1	0	0	0	0	1
	iqtree_OG0002379.fa.marker001.OG0002379.fa.aln.treefile.rooting.0.rearrange.0	0	0	1	2	0	1	0	0	0	0	0	0	0	2	0	0	0	0	1
	iqtree_OG0002381.fa.marker001.OG0002381.fa.aln.treefile.rooting.0.rearrange.0	0	0	0	0	0	1	0	0	2	1	0	0	0	1	0	0	0	0	0
	iqtree_OG0002382.fa.marker001.OG0002382.fa.aln.treefile.rooting.0.rearrange.0	0	0	2	1	0	0	0	0	1	1	0	0	0	0	0	0	0	0	0
	iqtree_OG0002383.fa.marker001.OG0002383.fa.aln.treefile.rooting.0.rearrange.0	0	0	1	1	0	0	0	0	1	1	0	0	1	0	0	0	0	0	0
	iqtree_OG0002384.fa.marker001.OG0002384.fa.aln.treefile.rooting.0.rearrange.0	0	0	1	1	0	0	0	0	0	1	0	1	0	0	0	0	0	0	0
	iqtree_OG0002385.fa.marker001.OG0002385.fa.aln.treefile.rooting.0.rearrange.0	1	0	1	0	0	0	0	0	0	1	0	1	0	0	1	0	0	0	0
	iqtree_OG0002386.fa.marker001.OG0002386.fa.aln.treefile.rooting.0.rearrange.0	0	0	1	1	0	0	2	0	0	1	0	1	0	0	0	0	0	0	0
	iqtree_OG0002387.fa.marker001.OG0002387.fa.aln.treefile.rooting.0.rearrange.0	0	0	2	0	0	0	0	0	1	0	0	0	0	0	0	0	0	4	0
	iqtree_OG0002388.fa.marker001.OG0002388.fa.aln.treefile.rooting.0.rearrange.0	3	0	0	0	0	1	0	0	0	0	0	0	0	0	0	0	0	0	0
	iqtree_OG0002389.fa.marker001.OG0002389.fa.aln.treefile.rooting.0.rearrange.0	0	0	1	1	0	1	1	0	0	1	0	0	0	1	0	0	1	0	0
	iqtree_OG0002390.fa.marker001.OG0002390.fa.aln.treefile.rooting.0.rearrange.0	0	0	2	1	0	0	0	0	0	1	0	0	0	0	1	0	0	0	0
	iqtree_OG0002391.fa.marker001.OG0002391.fa.aln.treefile.rooting.0.rearrange.0	0	0	1	0	0	1	0	0	0	1	0	0	0	0	1	0	0	0	0
	iqtree_OG0002392.fa.marker001.OG0002392.fa.aln.treefile.rooting.0.rearrange.0	0	0	1	1	1	1	0	0	0	1	0	0	0	0	0	0	0	0	0
	iqtree_OG0002393.fa.marker001.OG0002393.fa.aln.treefile.rooting.0.rearrange.0	0	0	2	2	0	0	2	0	0	0	0	0	0	0	0	0	0	0	0
	iqtree_OG0002396.fa.marker001.OG0002396.fa.aln.treefile.rooting.0.rearrange.0	0	0	2	1	0	0	0	0	1	0	0	2	0	0	3	0	0	0	0
	iqtree_OG0002397.fa.marker001.OG0002397.fa.aln.treefile.rooting.0.rearrange.0	0	0	1	1	0	0	0	0	1	1	0	0	0	0	1	0	0	0	0
	iqtree_OG0002398.fa.marker001.OG0002398.fa.aln.treefile.rooting.0.rearrange.0	0	0	0	0	0	0	1	0	0	2	0	0	0	0	0	1	0	1	0
	iqtree_OG0002399.fa.marker001.OG0002399.fa.aln.treefile.rooting.0.rearrange.0	0	0	0	1	0	1	0	0	0	1	0	0	0	0	1	0	0	0	0
	iqtree_OG0002401.fa.marker001.OG0002401.fa.aln.treefile.rooting.0.rearrange.0	0	0	1	0	0	1	0	0	0	0	0	0	0	0	0	1	0	0	0
	iqtree_OG0002402.fa.marker001.OG0002402.fa.aln.treefile.rooting.0.rearrange.0	0	0	1	0	1	0	0	0	1	1	0	0	0	1	0	1	0	0	2
	iqtree_OG0002404.fa.marker001.OG0002404.fa.aln.treefile.rooting.0.rearrange.0	0	0	2	1	0	0	0	0	0	1	0	0	1	0	0	0	0	0	0
	iqtree_OG0002405.fa.marker001.OG0002405.fa.aln.treefile.rooting.0.rearrange.0	0	0	1	0	0	0	0	1	1	0	0	1	0	1	0	0	0	1	0
	iqtree_OG0002407.fa.marker001.OG0002407.fa.aln.treefile.rooting.0.rearrange.0	2	0	1	0	0	0	1	0	0	1	0	0	0	0	0	0	0	0	1
	iqtree_OG0002409.fa.marker001.OG0002409.fa.aln.treefile.rooting.0.rearrange.0	0	0	2	1	0	0	2	0	0	1	0	1	0	0	0	0	0	0	0
	iqtree_OG0002410.fa.marker001.OG0002410.fa.aln.treefile.rooting.0.rearrange.0	0	0	1	0	0	1	2	0	1	0	0	0	0	0	0	0	0	0	0
	iqtree_OG0002411.fa.marker001.OG0002411.fa.aln.treefile.rooting.0.rearrange.0	0	0	2	0	0	1	0	0	0	0	0	0	0	1	0	0	0	0	0
	iqtree_OG0002412.fa.marker001.OG0002412.fa.aln.treefile.rooting.0.rearrange.0	0	0	0	0	0	0	0	0	0	0	0	0	0	0	0	0	0	1	0
	iqtree_OG0002414.fa.marker001.OG0002414.fa.aln.treefile.rooting.0.rearrange.0	0	0	1	1	0	0	0	0	0	1	0	0	0	0	1	0	0	0	1
	iqtree_OG0002415.fa.marker001.OG0002415.fa.aln.treefile.rooting.0.rearrange.0	0	0	0	2	0	1	0	0	0	0	0	0	0	0	1	0	0	0	0
	iqtree_OG0002416.fa.marker001.OG0002416.fa.aln.treefile.rooting.0.rearrange.0	0	0	0	0	0	1	0	0	0	0	0	0	0	1	0	0	1	0	1
	iqtree_OG0002418.fa.marker001.OG0002418.fa.aln.treefile.rooting.0.rearrange.0	0	0	0	0	0	0	0	0	4	0	0	1	0	0	1	0	2	0	1
	iqtree_OG0002420.fa.marker001.OG0002420.fa.aln.treefile.rooting.0.rearrange.0	0	0	2	0	1	1	0	0	1	1	0	0	0	0	0	0	0	0	0
	iqtree_OG0002422.fa.marker001.OG0002422.fa.aln.treefile.rooting.0.rearrange.0	0	1	1	0	2	0	0	0	4	0	0	0	0	0	0	0	0	0	1
	iqtree_OG0002423.fa.marker001.OG0002423.fa.aln.treefile.rooting.0.rearrange.0	0	0	2	1	0	0	0	0	0	1	0	1	0	0	0	0	0	0	0
	iqtree_OG0002424.fa.marker001.OG0002424.fa.aln.treefile.rooting.0.rearrange.0	0	0	0	0	0	1	0	0	0	0	0	0	0	0	1	0	0	0	0
	iqtree_OG0002425.fa.marker001.OG0002425.fa.aln.treefile.rooting.0.rearrange.0	0	0	0	1	0	0	0	0	2	1	0	0	0	0	0	0	0	0	1
	iqtree_OG0002426.fa.marker001.OG0002426.fa.aln.treefile.rooting.0.rearrange.0	0	0	1	0	0	0	0	0	0	0	0	1	0	0	0	0	0	1	0
	iqtree_OG0002427.fa.marker001.OG0002427.fa.aln.treefile.rooting.0.rearrange.0	1	0	2	0	0	1	0	0	0	1	0	0	0	0	0	0	0	0	1
	iqtree_OG0002428.fa.marker001.OG0002428.fa.aln.treefile.rooting.0.rearrange.0	0	0	1	1	0	0	0	0	0	1	0	0	0	1	0	0	0	0	0
	iqtree_OG0002429.fa.marker001.OG0002429.fa.aln.treefile.rooting.0.rearrange.0	0	0	0	2	0	1	0	0	1	1	1	0	0	0	0	0	0	0	0
	iqtree_OG0002430.fa.marker001.OG0002430.fa.aln.treefile.rooting.0.rearrange.0	0	0	2	1	0	0	0	0	0	1	0	0	0	0	0	0	0	0	0
	iqtree_OG0002431.fa.marker001.OG0002431.fa.aln.treefile.rooting.0.rearrange.0	0	0	1	0	0	1	0	0	0	0	0	0	0	1	0	1	0	0	0
	iqtree_OG0002432.fa.marker001.OG0002432.fa.aln.treefile.rooting.0.rearrange.0	0	0	2	1	0	0	1	0	0	1	0	0	0	0	0	0	0	0	0
	iqtree_OG0002433.fa.marker001.OG0002433.fa.aln.treefile.rooting.0.rearrange.0	0	0	0	0	0	0	0	0	1	0	0	0	1	1	0	0	0	1	0
	iqtree_OG0002434.fa.marker001.OG0002434.fa.aln.treefile.rooting.0.rearrange.0	0	0	1	1	0	0	1	0	0	1	0	0	0	0	0	0	0	0	0
	iqtree_OG0002435.fa.marker001.OG0002435.fa.aln.treefile.rooting.0.rearrange.0	0	0	1	1	0	0	0	0	0	1	0	0	0	1	0	0	0	0	0
	iqtree_OG0002436.fa.marker001.OG0002436.fa.aln.treefile.rooting.0.rearrange.0	0	0	2	1	0	0	0	0	0	1	0	0	1	0	1	0	0	0	1
	iqtree_OG0002438.fa.marker001.OG0002438.fa.aln.treefile.rooting.0.rearrange.0	0	0	1	0	0	2	0	0	0	0	0	0	0	0	0	0	0	0	0
	iqtree_OG0002439.fa.marker001.OG0002439.fa.aln.treefile.rooting.0.rearrange.0	0	0	0	1	0	0	1	0	0	0	0	0	0	0	0	0	1	1	0
	iqtree_OG0002440.fa.marker001.OG0002440.fa.aln.treefile.rooting.0.rearrange.0	0	0	1	0	0	0	2	0	0	1	0	0	0	1	0	0	0	0	1
	iqtree_OG0002441.fa.marker001.OG0002441.fa.aln.treefile.rooting.0.rearrange.0	2	0	2	0	2	0	2	0	0	0	0	0	0	0	0	0	1	0	0
	iqtree_OG0002443.fa.marker001.OG0002443.fa.aln.treefile.rooting.0.rearrange.0	0	0	1	1	0	0	0	0	1	1	0	0	0	0	1	0	0	0	0
	iqtree_OG0002444.fa.marker001.OG0002444.fa.aln.treefile.rooting.0.rearrange.0	0	0	2	0	1	0	1	0	0	1	0	0	0	0	0	0	0	0	0
	iqtree_OG0002445.fa.marker001.OG0002445.fa.aln.treefile.rooting.0.rearrange.0	0	0	2	0	0	0	0	0	1	0	0	1	0	0	0	0	0	1	0
	iqtree_OG0002446.fa.marker001.OG0002446.fa.aln.treefile.rooting.0.rearrange.0	0	1	1	0	0	1	0	1	0	0	0	0	0	0	0	0	0	0	0
	iqtree_OG0002447.fa.marker001.OG0002447.fa.aln.treefile.rooting.0.rearrange.0	0	0	2	0	0	1	0	0	0	0	0	0	0	0	1	0	0	0	0
	iqtree_OG0002448.fa.marker001.OG0002448.fa.aln.treefile.rooting.0.rearrange.0	0	0	1	0	0	0	0	0	1	1	0	0	1	0	2	0	0	0	0
	iqtree_OG0002449.fa.marker001.OG0002449.fa.aln.treefile.rooting.0.rearrange.0	0	0	0	0	0	0	0	0	1	1	0	0	1	0	2	0	0	1	0
	iqtree_OG0002450.fa.marker001.OG0002450.fa.aln.treefile.rooting.0.rearrange.0	0	0	2	1	0	0	0	0	0	1	0	0	0	0	0	0	0	0	0
	iqtree_OG0002451.fa.marker001.OG0002451.fa.aln.treefile.rooting.0.rearrange.0	0	0	3	1	0	0	0	0	0	1	0	0	0	0	0	0	0	0	0
	iqtree_OG0002452.fa.marker001.OG0002452.fa.aln.treefile.rooting.0.rearrange.0	0	0	2	0	0	1	0	0	0	1	0	0	0	1	0	0	0	0	1
	iqtree_OG0002453.fa.marker001.OG0002453.fa.aln.treefile.rooting.0.rearrange.0	0	2	1	0	0	0	0	0	0	0	0	0	1	0	2	1	0	0	0
	iqtree_OG0002454.fa.marker001.OG0002454.fa.aln.treefile.rooting.0.rearrange.0	0	0	0	0	0	0	0	0	0	0	1	0	0	0	0	0	0	1	0
	iqtree_OG0002455.fa.marker001.OG0002455.fa.aln.treefile.rooting.0.rearrange.0	0	0	5	1	0	0	0	0	0	0	0	0	0	1	0	0	0	0	0
	iqtree_OG0002456.fa.marker001.OG0002456.fa.aln.treefile.rooting.0.rearrange.0	0	0	2	0	0	1	0	0	0	0	0	0	0	0	0	0	0	0	1
	iqtree_OG0002457.fa.marker001.OG0002457.fa.aln.treefile.rooting.0.rearrange.0	0	0	3	0	1	1	0	0	1	0	0	1	0	0	0	0	0	1	0
	iqtree_OG0002458.fa.marker001.OG0002458.fa.aln.treefile.rooting.0.rearrange.0	0	0	1	1	0	0	0	0	0	1	0	0	0	3	0	0	0	0	0
	iqtree_OG0002459.fa.marker001.OG0002459.fa.aln.treefile.rooting.0.rearrange.0	0	0	1	0	0	1	0	0	0	0	0	0	0	0	0	1	0	0	0
	iqtree_OG0002461.fa.marker001.OG0002461.fa.aln.treefile.rooting.0.rearrange.0	0	0	0	1	0	0	1	0	0	1	0	0	1	0	0	0	0	0	0
	iqtree_OG0002462.fa.marker001.OG0002462.fa.aln.treefile.rooting.0.rearrange.0	0	0	1	0	0	0	1	0	0	0	0	0	0	0	0	0	6	0	1
	iqtree_OG0002463.fa.marker001.OG0002463.fa.aln.treefile.rooting.0.rearrange.0	0	0	1	2	0	0	0	0	1	1	0	0	0	0	0	0	0	0	1
	iqtree_OG0002465.fa.marker001.OG0002465.fa.aln.treefile.rooting.0.rearrange.0	0	0	1	1	0	0	1	0	0	0	0	2	0	0	0	0	0	0	1
	iqtree_OG0002466.fa.marker001.OG0002466.fa.aln.treefile.rooting.0.rearrange.0	0	0	2	1	0	0	0	0	1	1	0	0	0	0	0	0	0	0	0
	iqtree_OG0002467.fa.marker001.OG0002467.fa.aln.treefile.rooting.0.rearrange.0	0	0	1	1	0	0	0	0	0	1	0	2	0	0	1	0	0	0	0
	iqtree_OG0002468.fa.marker001.OG0002468.fa.aln.treefile.rooting.0.rearrange.0	0	0	2	1	1	0	0	0	0	1	0	0	0	0	0	1	0	0	1
	iqtree_OG0002469.fa.marker001.OG0002469.fa.aln.treefile.rooting.0.rearrange.0	1	0	0	1	0	0	2	0	0	1	0	0	0	0	0	0	0	0	0
	iqtree_OG0002471.fa.marker001.OG0002471.fa.aln.treefile.rooting.0.rearrange.0	0	0	2	1	0	0	0	0	3	0	0	0	0	0	0	0	0	1	0
	iqtree_OG0002472.fa.marker001.OG0002472.fa.aln.treefile.rooting.0.rearrange.0	0	0	2	1	0	0	1	0	0	1	0	0	0	0	0	0	0	0	0
	iqtree_OG0002473.fa.marker001.OG0002473.fa.aln.treefile.rooting.0.rearrange.0	0	0	1	1	0	0	0	0	0	1	0	1	0	0	0	0	0	0	0
	iqtree_OG0002474.fa.marker001.OG0002474.fa.aln.treefile.rooting.0.rearrange.0	0	1	0	1	0	0	0	0	0	0	0	0	0	2	0	0	0	0	0
	iqtree_OG0002475.fa.marker001.OG0002475.fa.aln.treefile.rooting.0.rearrange.0	0	0	2	1	1	1	0	0	0	0	0	0	0	1	0	0	0	0	0
	iqtree_OG0002476.fa.marker001.OG0002476.fa.aln.treefile.rooting.0.rearrange.0	0	0	1	1	0	0	0	0	0	1	0	0	0	1	0	0	0	0	1
	iqtree_OG0002477.fa.marker001.OG0002477.fa.aln.treefile.rooting.0.rearrange.0	0	0	1	1	0	0	0	0	0	0	0	0	0	1	0	1	0	1	2
	iqtree_OG0002478.fa.marker001.OG0002478.fa.aln.treefile.rooting.0.rearrange.0	0	0	0	0	0	1	0	0	0	0	0	0	0	1	0	0	0	0	0
	iqtree_OG0002479.fa.marker001.OG0002479.fa.aln.treefile.rooting.0.rearrange.0	0	0	0	1	0	1	1	0	0	0	0	0	0	0	0	1	0	0	0
	iqtree_OG0002480.fa.marker001.OG0002480.fa.aln.treefile.rooting.0.rearrange.0	0	0	3	1	0	0	0	0	1	1	0	0	0	0	0	0	0	0	0
	iqtree_OG0002481.fa.marker001.OG0002481.fa.aln.treefile.rooting.0.rearrange.0	0	0	3	1	0	0	0	0	0	0	0	0	0	2	0	0	0	0	0
	iqtree_OG0002482.fa.marker001.OG0002482.fa.aln.treefile.rooting.0.rearrange.0	1	0	1	0	0	1	0	0	0	0	0	1	0	0	0	0	0	0	0
	iqtree_OG0002483.fa.marker001.OG0002483.fa.aln.treefile.rooting.0.rearrange.0	0	0	2	1	0	0	0	0	0	1	0	0	0	0	0	0	0	0	0
	iqtree_OG0002484.fa.marker001.OG0002484.fa.aln.treefile.rooting.0.rearrange.0	1	0	1	1	0	0	0	0	0	1	0	0	0	0	0	0	0	0	0
	iqtree_OG0002486.fa.marker001.OG0002486.fa.aln.treefile.rooting.0.rearrange.0	0	0	1	1	0	0	1	0	0	1	0	0	0	0	0	0	0	0	0
	iqtree_OG0002487.fa.marker001.OG0002487.fa.aln.treefile.rooting.0.rearrange.0	0	0	1	0	0	1	0	0	0	0	0	0	1	0	0	0	0	0	0
	iqtree_OG0002488.fa.marker001.OG0002488.fa.aln.treefile.rooting.0.rearrange.0	0	0	2	0	0	1	0	0	1	0	0	0	1	0	0	0	0	0	0
	iqtree_OG0002489.fa.marker001.OG0002489.fa.aln.treefile.rooting.0.rearrange.0	0	0	0	1	0	0	0	0	0	1	0	0	0	1	0	0	0	0	0
	iqtree_OG0002490.fa.marker001.OG0002490.fa.aln.treefile.rooting.0.rearrange.0	0	0	0	0	0	1	0	0	0	2	0	0	0	0	0	0	0	0	0
	iqtree_OG0002491.fa.marker001.OG0002491.fa.aln.treefile.rooting.0.rearrange.0	0	0	2	1	0	0	0	0	0	1	0	0	0	1	0	2	0	0	0
	iqtree_OG0002493.fa.marker001.OG0002493.fa.aln.treefile.rooting.0.rearrange.0	0	0	2	0	0	1	0	1	0	0	0	0	0	0	0	0	0	0	0
	iqtree_OG0002495.fa.marker001.OG0002495.fa.aln.treefile.rooting.0.rearrange.0	0	0	0	0	0	1	1	0	0	1	1	0	1	0	0	0	0	0	0
	iqtree_OG0002496.fa.marker001.OG0002496.fa.aln.treefile.rooting.0.rearrange.0	0	0	0	0	0	1	0	0	0	0	0	1	0	0	0	0	0	0	0
	iqtree_OG0002497.fa.marker001.OG0002497.fa.aln.treefile.rooting.0.rearrange.0	1	0	1	0	0	0	2	0	2	0	0	2	0	0	1	0	0	0	0
	iqtree_OG0002498.fa.marker001.OG0002498.fa.aln.treefile.rooting.0.rearrange.0	0	0	0	0	0	0	0	0	0	1	0	0	5	0	0	0	0	0	4
	iqtree_OG0002499.fa.marker001.OG0002499.fa.aln.treefile.rooting.0.rearrange.0	0	0	2	1	0	0	2	0	0	0	0	0	1	0	0	0	2	0	1
	iqtree_OG0002501.fa.marker001.OG0002501.fa.aln.treefile.rooting.0.rearrange.0	0	0	0	0	0	1	0	0	1	1	0	1	0	1	1	1	0	0	0
	iqtree_OG0002502.fa.marker001.OG0002502.fa.aln.treefile.rooting.0.rearrange.0	0	0	1	1	0	0	0	0	1	1	0	0	0	0	0	0	0	0	0
	iqtree_OG0002503.fa.marker001.OG0002503.fa.aln.treefile.rooting.0.rearrange.0	0	0	2	1	0	1	0	0	0	1	0	0	0	0	1	0	0	0	0
	iqtree_OG0002504.fa.marker001.OG0002504.fa.aln.treefile.rooting.0.rearrange.0	0	1	1	0	0	0	0	0	0	1	0	0	0	0	0	0	0	0	2
	iqtree_OG0002505.fa.marker001.OG0002505.fa.aln.treefile.rooting.0.rearrange.0	0	0	0	0	0	0	0	0	0	2	1	0	1	0	1	2	0	0	0
	iqtree_OG0002506.fa.marker001.OG0002506.fa.aln.treefile.rooting.0.rearrange.0	0	0	0	0	0	0	1	0	0	0	0	0	0	1	0	1	0	0	1
	iqtree_OG0002507.fa.marker001.OG0002507.fa.aln.treefile.rooting.0.rearrange.0	0	0	1	0	0	0	0	0	0	0	1	1	0	0	0	0	0	1	0
	iqtree_OG0002508.fa.marker001.OG0002508.fa.aln.treefile.rooting.0.rearrange.0	0	0	2	1	0	0	0	0	0	0	0	0	0	1	1	0	0	0	1
	iqtree_OG0002510.fa.marker001.OG0002510.fa.aln.treefile.rooting.0.rearrange.0	0	0	4	0	0	0	0	0	0	1	0	0	0	0	0	0	0	0	1
	iqtree_OG0002511.fa.marker001.OG0002511.fa.aln.treefile.rooting.0.rearrange.0	0	0	0	0	0	0	0	1	0	0	0	0	0	0	0	0	0	2	0
	iqtree_OG0002512.fa.marker001.OG0002512.fa.aln.treefile.rooting.0.rearrange.0	0	0	1	0	0	1	0	0	0	0	0	0	0	0	0	0	0	0	0
	iqtree_OG0002513.fa.marker001.OG0002513.fa.aln.treefile.rooting.0.rearrange.0	0	0	2	0	0	0	0	0	0	1	0	0	0	1	0	0	0	0	0
	iqtree_OG0002514.fa.marker001.OG0002514.fa.aln.treefile.rooting.0.rearrange.0	0	0	1	0	0	0	0	0	0	1	0	0	0	1	1	0	0	0	0
	iqtree_OG0002515.fa.marker001.OG0002515.fa.aln.treefile.rooting.0.rearrange.0	0	0	1	1	0	0	0	0	0	1	0	0	1	1	0	0	0	0	0
	iqtree_OG0002516.fa.marker001.OG0002516.fa.aln.treefile.rooting.0.rearrange.0	0	0	0	0	0	1	3	0	0	0	0	0	0	0	0	0	0	0	0
	iqtree_OG0002517.fa.marker001.OG0002517.fa.aln.treefile.rooting.0.rearrange.0	0	0	3	1	0	0	0	0	0	1	0	0	0	0	0	0	0	0	0
	iqtree_OG0002518.fa.marker001.OG0002518.fa.aln.treefile.rooting.0.rearrange.0	1	0	1	1	0	0	1	0	0	1	1	0	0	0	0	0	0	0	0
	iqtree_OG0002519.fa.marker001.OG0002519.fa.aln.treefile.rooting.0.rearrange.0	0	0	0	0	0	0	0	0	0	1	0	0	0	1	1	0	0	0	1
	iqtree_OG0002520.fa.marker001.OG0002520.fa.aln.treefile.rooting.0.rearrange.0	0	0	0	0	0	1	0	0	0	0	0	1	1	0	1	0	0	0	0
	iqtree_OG0002521.fa.marker001.OG0002521.fa.aln.treefile.rooting.0.rearrange.0	0	0	0	0	0	1	0	0	1	0	0	0	0	0	0	0	0	0	0
	iqtree_OG0002522.fa.marker001.OG0002522.fa.aln.treefile.rooting.0.rearrange.0	0	0	2	1	1	0	1	0	0	0	0	0	0	1	1	0	0	0	0
	iqtree_OG0002523.fa.marker001.OG0002523.fa.aln.treefile.rooting.0.rearrange.0	0	0	1	1	0	1	1	0	0	0	0	0	0	0	0	0	0	0	0
	iqtree_OG0002524.fa.marker001.OG0002524.fa.aln.treefile.rooting.0.rearrange.0	0	0	3	0	0	1	0	0	0	0	0	0	0	0	0	0	0	0	0
	iqtree_OG0002525.fa.marker001.OG0002525.fa.aln.treefile.rooting.0.rearrange.0	0	0	3	1	0	0	0	0	0	1	0	1	0	0	0	0	0	0	0
	iqtree_OG0002527.fa.marker001.OG0002527.fa.aln.treefile.rooting.0.rearrange.0	0	0	1	1	0	0	0	0	0	1	0	0	0	0	1	0	0	0	0
	iqtree_OG0002528.fa.marker001.OG0002528.fa.aln.treefile.rooting.0.rearrange.0	0	0	0	2	0	0	0	0	1	1	0	0	0	2	0	0	0	0	0
	iqtree_OG0002530.fa.marker001.OG0002530.fa.aln.treefile.rooting.0.rearrange.0	0	0	1	1	0	1	0	0	0	0	0	0	0	1	0	0	0	0	0
	iqtree_OG0002531.fa.marker001.OG0002531.fa.aln.treefile.rooting.0.rearrange.0	0	2	1	1	0	0	0	0	2	0	0	1	0	0	0	0	0	0	0
	iqtree_OG0002532.fa.marker001.OG0002532.fa.aln.treefile.rooting.0.rearrange.0	0	1	1	0	1	1	0	0	0	0	0	0	0	1	0	0	0	0	0
	iqtree_OG0002533.fa.marker001.OG0002533.fa.aln.treefile.rooting.0.rearrange.0	0	0	2	0	0	0	0	0	1	0	0	0	1	2	1	0	0	0	0
	iqtree_OG0002534.fa.marker001.OG0002534.fa.aln.treefile.rooting.0.rearrange.0	0	0	0	0	1	0	0	0	0	0	0	0	0	0	0	0	0	1	0
	iqtree_OG0002535.fa.marker001.OG0002535.fa.aln.treefile.rooting.0.rearrange.0	0	0	2	1	0	2	0	0	0	1	0	0	0	0	0	0	0	0	0
	iqtree_OG0002536.fa.marker001.OG0002536.fa.aln.treefile.rooting.0.rearrange.0	0	0	2	1	0	1	0	0	0	1	0	0	0	0	0	0	0	0	0
	iqtree_OG0002538.fa.marker001.OG0002538.fa.aln.treefile.rooting.0.rearrange.0	0	0	1	0	0	1	0	0	0	0	0	1	0	0	0	0	0	0	0
	iqtree_OG0002540.fa.marker001.OG0002540.fa.aln.treefile.rooting.0.rearrange.0	0	0	1	1	0	0	0	0	0	1	0	1	0	0	0	0	0	0	0
	iqtree_OG0002541.fa.marker001.OG0002541.fa.aln.treefile.rooting.0.rearrange.0	0	1	1	1	0	0	1	0	0	0	1	0	0	1	0	0	0	0	0
	iqtree_OG0002542.fa.marker001.OG0002542.fa.aln.treefile.rooting.0.rearrange.0	0	0	1	1	0	0	0	0	0	1	1	0	0	1	1	0	0	0	0
	iqtree_OG0002543.fa.marker001.OG0002543.fa.aln.treefile.rooting.0.rearrange.0	0	0	1	1	0	0	0	0	0	0	0	0	0	1	2	0	0	0	0
	iqtree_OG0002544.fa.marker001.OG0002544.fa.aln.treefile.rooting.0.rearrange.0	1	0	4	0	0	0	0	0	0	0	0	0	0	1	2	1	0	0	0
	iqtree_OG0002545.fa.marker001.OG0002545.fa.aln.treefile.rooting.0.rearrange.0	0	1	2	0	0	0	2	0	0	3	0	0	0	0	0	0	0	0	0
	iqtree_OG0002547.fa.marker001.OG0002547.fa.aln.treefile.rooting.0.rearrange.0	0	0	0	0	0	0	0	0	0	1	0	0	1	1	0	0	0	1	0
	iqtree_OG0002548.fa.marker001.OG0002548.fa.aln.treefile.rooting.0.rearrange.0	0	0	1	1	0	0	0	0	0	1	0	1	0	1	0	0	0	0	0
	iqtree_OG0002549.fa.marker001.OG0002549.fa.aln.treefile.rooting.0.rearrange.0	0	0	0	0	0	0	0	0	0	1	0	0	0	1	0	0	0	0	3
	iqtree_OG0002550.fa.marker001.OG0002550.fa.aln.treefile.rooting.0.rearrange.0	0	0	2	0	0	1	0	0	0	1	0	2	0	2	0	0	0	0	0
	iqtree_OG0002551.fa.marker001.OG0002551.fa.aln.treefile.rooting.0.rearrange.0	0	0	2	1	0	0	0	0	0	1	0	1	0	0	0	0	0	0	0
	iqtree_OG0002552.fa.marker001.OG0002552.fa.aln.treefile.rooting.0.rearrange.0	0	0	1	0	0	1	1	0	0	0	0	0	0	1	0	0	0	0	0
	iqtree_OG0002553.fa.marker001.OG0002553.fa.aln.treefile.rooting.0.rearrange.0	0	0	2	0	0	2	0	0	0	0	0	0	0	0	0	0	0	0	0
	iqtree_OG0002555.fa.marker001.OG0002555.fa.aln.treefile.rooting.0.rearrange.0	0	0	0	0	0	1	0	0	1	0	0	0	0	0	0	0	0	0	0
	iqtree_OG0002556.fa.marker001.OG0002556.fa.aln.treefile.rooting.0.rearrange.0	0	0	5	0	1	1	0	0	0	0	0	0	0	0	0	1	0	0	1
	iqtree_OG0002557.fa.marker001.OG0002557.fa.aln.treefile.rooting.0.rearrange.0	0	0	3	0	0	1	1	0	0	1	0	0	0	0	0	0	0	0	0
	iqtree_OG0002558.fa.marker001.OG0002558.fa.aln.treefile.rooting.0.rearrange.0	0	0	0	0	0	1	0	0	1	0	0	0	0	0	0	0	0	0	0
	iqtree_OG0002559.fa.marker001.OG0002559.fa.aln.treefile.rooting.0.rearrange.0	0	0	1	0	0	0	0	0	1	1	0	0	0	0	3	0	0	0	0
	iqtree_OG0002560.fa.marker001.OG0002560.fa.aln.treefile.rooting.0.rearrange.0	0	0	1	0	0	1	2	0	0	0	0	0	0	0	0	0	0	0	0
	iqtree_OG0002561.fa.marker001.OG0002561.fa.aln.treefile.rooting.0.rearrange.0	0	0	1	0	0	0	0	0	0	1	2	0	0	1	0	0	0	0	0
	iqtree_OG0002562.fa.marker001.OG0002562.fa.aln.treefile.rooting.0.rearrange.0	0	0	1	1	0	0	0	0	0	1	1	0	0	0	0	0	0	0	2
	iqtree_OG0002563.fa.marker001.OG0002563.fa.aln.treefile.rooting.0.rearrange.0	0	0	1	0	0	0	0	0	0	2	0	0	2	2	0	0	0	0	0
	iqtree_OG0002564.fa.marker001.OG0002564.fa.aln.treefile.rooting.0.rearrange.0	0	1	2	0	0	1	2	0	0	0	0	2	0	0	0	0	0	0	0
	iqtree_OG0002566.fa.marker001.OG0002566.fa.aln.treefile.rooting.0.rearrange.0	0	0	1	0	0	1	0	0	1	1	0	0	0	0	0	1	0	0	0
	iqtree_OG0002567.fa.marker001.OG0002567.fa.aln.treefile.rooting.0.rearrange.0	0	0	1	1	1	0	0	0	0	1	0	1	0	1	0	0	0	0	0
	iqtree_OG0002568.fa.marker001.OG0002568.fa.aln.treefile.rooting.0.rearrange.0	0	1	2	0	0	0	0	0	0	0	0	0	0	0	0	1	0	1	0
	iqtree_OG0002569.fa.marker001.OG0002569.fa.aln.treefile.rooting.0.rearrange.0	0	0	0	0	0	0	0	0	0	1	0	0	2	0	0	0	0	1	3
	iqtree_OG0002571.fa.marker001.OG0002571.fa.aln.treefile.rooting.0.rearrange.0	0	0	2	1	1	0	0	0	2	0	0	0	0	0	0	0	0	0	1
	iqtree_OG0002572.fa.marker001.OG0002572.fa.aln.treefile.rooting.0.rearrange.0	0	0	1	1	0	0	0	0	1	1	0	0	0	2	0	0	0	0	0
	iqtree_OG0002574.fa.marker001.OG0002574.fa.aln.treefile.rooting.0.rearrange.0	0	0	1	1	0	0	0	0	0	1	0	0	0	1	0	0	0	0	0
	iqtree_OG0002575.fa.marker001.OG0002575.fa.aln.treefile.rooting.0.rearrange.0	0	0	2	1	0	0	1	0	0	0	0	0	0	1	2	0	0	0	0
	iqtree_OG0002576.fa.marker001.OG0002576.fa.aln.treefile.rooting.0.rearrange.0	0	0	0	0	0	0	0	0	0	1	0	0	0	0	0	0	0	1	0
	iqtree_OG0002577.fa.marker001.OG0002577.fa.aln.treefile.rooting.0.rearrange.0	0	0	3	1	0	0	2	1	0	0	0	0	0	0	0	0	0	0	0
	iqtree_OG0002578.fa.marker001.OG0002578.fa.aln.treefile.rooting.0.rearrange.0	0	0	2	0	0	0	0	0	0	1	0	0	0	1	0	0	0	0	0
	iqtree_OG0002579.fa.marker001.OG0002579.fa.aln.treefile.rooting.0.rearrange.0	0	0	2	1	0	0	2	0	1	0	0	0	0	1	0	0	0	0	1
	iqtree_OG0002580.fa.marker001.OG0002580.fa.aln.treefile.rooting.0.rearrange.0	0	1	2	0	0	0	0	0	0	1	0	0	0	0	0	0	0	0	1
	iqtree_OG0002581.fa.marker001.OG0002581.fa.aln.treefile.rooting.0.rearrange.0	0	0	1	0	0	0	0	0	1	1	0	0	1	0	1	0	0	0	0
	iqtree_OG0002583.fa.marker001.OG0002583.fa.aln.treefile.rooting.0.rearrange.0	1	0	0	0	0	1	0	0	0	0	0	0	0	0	0	0	0	0	1
	iqtree_OG0002584.fa.marker001.OG0002584.fa.aln.treefile.rooting.0.rearrange.0	1	0	1	1	0	1	0	0	0	1	0	0	0	1	0	0	0	0	0
	iqtree_OG0002585.fa.marker001.OG0002585.fa.aln.treefile.rooting.0.rearrange.0	0	0	0	0	0	0	0	0	0	1	2	1	0	0	1	0	0	0	0
	iqtree_OG0002586.fa.marker001.OG0002586.fa.aln.treefile.rooting.0.rearrange.0	0	0	0	0	0	1	1	0	0	0	0	1	0	0	0	0	0	0	0
	iqtree_OG0002587.fa.marker001.OG0002587.fa.aln.treefile.rooting.0.rearrange.0	0	0	1	0	0	0	4	0	0	1	0	0	0	0	0	0	0	0	1
	iqtree_OG0002589.fa.marker001.OG0002589.fa.aln.treefile.rooting.0.rearrange.0	0	0	0	0	0	0	0	0	0	2	0	1	0	2	0	0	0	0	0
	iqtree_OG0002590.fa.marker001.OG0002590.fa.aln.treefile.rooting.0.rearrange.0	1	0	1	0	0	0	0	0	0	0	0	0	0	0	1	2	0	2	0
	iqtree_OG0002591.fa.marker001.OG0002591.fa.aln.treefile.rooting.0.rearrange.0	0	0	2	0	0	0	0	0	0	0	0	0	0	1	0	1	0	0	4
	iqtree_OG0002592.fa.marker001.OG0002592.fa.aln.treefile.rooting.0.rearrange.0	0	0	2	0	0	0	0	0	2	1	0	0	0	0	0	0	0	0	0
	iqtree_OG0002593.fa.marker001.OG0002593.fa.aln.treefile.rooting.0.rearrange.0	0	0	0	1	0	0	0	1	1	0	0	2	0	1	0	0	0	0	0
	iqtree_OG0002594.fa.marker001.OG0002594.fa.aln.treefile.rooting.0.rearrange.0	0	0	2	0	0	0	0	0	0	1	0	1	0	0	0	0	0	0	0
	iqtree_OG0002595.fa.marker001.OG0002595.fa.aln.treefile.rooting.0.rearrange.0	2	2	0	0	2	0	0	0	0	0	0	0	0	1	0	0	0	0	0
	iqtree_OG0002596.fa.marker001.OG0002596.fa.aln.treefile.rooting.0.rearrange.0	1	0	2	1	0	0	0	0	0	1	0	0	0	0	1	0	0	0	0
	iqtree_OG0002597.fa.marker001.OG0002597.fa.aln.treefile.rooting.0.rearrange.0	0	0	2	0	0	0	0	0	0	1	0	0	0	1	0	0	0	0	0
	iqtree_OG0002619.fa.marker001.OG0002619.fa.aln.treefile.rooting.0.rearrange.0	0	0	0	1	0	1	0	0	0	0	1	0	0	0	0	0	0	0	0
	iqtree_OG0002620.fa.marker001.OG0002620.fa.aln.treefile.rooting.0.rearrange.0	0	0	3	1	0	0	1	0	0	0	0	0	0	0	0	0	0	0	1
	iqtree_OG0002621.fa.marker001.OG0002621.fa.aln.treefile.rooting.0.rearrange.0	0	0	1	1	0	0	0	0	0	2	0	0	0	0	0	0	0	0	1
	iqtree_OG0002623.fa.marker001.OG0002623.fa.aln.treefile.rooting.0.rearrange.0	0	1	3	0	0	0	0	0	0	0	0	0	0	1	0	0	0	0	0
	iqtree_OG0002624.fa.marker001.OG0002624.fa.aln.treefile.rooting.0.rearrange.0	0	0	2	1	0	0	0	0	0	0	0	0	0	1	0	0	0	0	0
	iqtree_OG0002625.fa.marker001.OG0002625.fa.aln.treefile.rooting.0.rearrange.0	0	0	1	0	0	0	0	0	0	0	0	1	0	1	0	0	0	4	0
	iqtree_OG0002626.fa.marker001.OG0002626.fa.aln.treefile.rooting.0.rearrange.0	0	0	1	0	0	1	0	0	0	0	0	0	0	1	0	1	0	0	0
	iqtree_OG0002627.fa.marker001.OG0002627.fa.aln.treefile.rooting.0.rearrange.0	0	0	3	1	0	0	0	0	0	1	0	0	0	0	0	0	0	0	1
	iqtree_OG0002628.fa.marker001.OG0002628.fa.aln.treefile.rooting.0.rearrange.0	0	0	1	0	0	0	0	0	0	1	0	0	0	0	2	0	0	0	0
	iqtree_OG0002629.fa.marker001.OG0002629.fa.aln.treefile.rooting.0.rearrange.0	0	0	0	0	0	1	0	0	0	0	0	0	0	0	1	0	0	0	0
	iqtree_OG0002630.fa.marker001.OG0002630.fa.aln.treefile.rooting.0.rearrange.0	0	0	1	0	0	0	0	0	0	1	2	0	1	0	0	0	0	0	0
	iqtree_OG0002632.fa.marker001.OG0002632.fa.aln.treefile.rooting.0.rearrange.0	0	0	1	1	0	0	0	0	0	1	0	1	0	0	0	0	0	0	0
	iqtree_OG0002633.fa.marker001.OG0002633.fa.aln.treefile.rooting.0.rearrange.0	0	0	2	1	0	0	0	0	0	2	0	0	0	0	0	0	0	0	0
	iqtree_OG0002634.fa.marker001.OG0002634.fa.aln.treefile.rooting.0.rearrange.0	0	0	1	0	0	1	0	0	0	0	0	0	0	0	0	0	0	0	0
	iqtree_OG0002635.fa.marker001.OG0002635.fa.aln.treefile.rooting.0.rearrange.0	0	0	2	1	0	0	0	1	1	0	0	0	0	0	0	0	0	0	0
	iqtree_OG0002638.fa.marker001.OG0002638.fa.aln.treefile.rooting.0.rearrange.0	0	0	1	1	0	2	0	0	2	0	0	0	0	0	0	0	0	0	1
	iqtree_OG0002639.fa.marker001.OG0002639.fa.aln.treefile.rooting.0.rearrange.0	0	0	1	1	0	0	2	0	0	0	0	1	0	0	0	0	0	0	0
	iqtree_OG0002640.fa.marker001.OG0002640.fa.aln.treefile.rooting.0.rearrange.0	0	0	1	1	0	0	0	0	0	1	0	0	0	0	0	0	0	0	0
	iqtree_OG0002642.fa.marker001.OG0002642.fa.aln.treefile.rooting.0.rearrange.0	0	0	0	1	0	0	0	0	0	1	0	0	0	0	0	0	0	0	0
	iqtree_OG0002643.fa.marker001.OG0002643.fa.aln.treefile.rooting.0.rearrange.0	0	0	1	1	0	0	0	0	0	1	0	0	0	0	0	0	0	0	2
	iqtree_OG0002645.fa.marker001.OG0002645.fa.aln.treefile.rooting.0.rearrange.0	0	0	0	0	0	0	0	0	0	3	0	0	0	0	0	0	0	0	3
	iqtree_OG0002646.fa.marker001.OG0002646.fa.aln.treefile.rooting.0.rearrange.0	0	0	1	1	0	0	0	0	0	1	0	0	0	0	0	0	0	0	0
	iqtree_OG0002649.fa.marker001.OG0002649.fa.aln.treefile.rooting.0.rearrange.0	0	0	1	1	0	0	0	0	1	1	0	1	0	0	0	0	0	0	0
	iqtree_OG0002651.fa.marker001.OG0002651.fa.aln.treefile.rooting.0.rearrange.0	0	0	1	0	0	0	0	0	0	1	0	1	0	0	0	0	0	1	2
	iqtree_OG0002652.fa.marker001.OG0002652.fa.aln.treefile.rooting.0.rearrange.0	2	0	2	0	0	0	0	0	0	1	0	0	0	0	0	0	0	0	0
	iqtree_OG0002654.fa.marker001.OG0002654.fa.aln.treefile.rooting.0.rearrange.0	0	0	2	1	0	0	0	0	0	1	0	0	0	0	0	0	0	0	0
	iqtree_OG0002655.fa.marker001.OG0002655.fa.aln.treefile.rooting.0.rearrange.0	0	0	0	0	0	1	0	0	0	0	0	0	0	0	0	0	0	0	0
	iqtree_OG0002656.fa.marker001.OG0002656.fa.aln.treefile.rooting.0.rearrange.0	0	0	1	0	0	0	0	0	2	1	0	0	0	0	0	0	0	1	0
	iqtree_OG0002657.fa.marker001.OG0002657.fa.aln.treefile.rooting.0.rearrange.0	0	0	2	1	0	0	0	0	0	0	0	1	0	1	1	1	0	0	0
	iqtree_OG0002658.fa.marker001.OG0002658.fa.aln.treefile.rooting.0.rearrange.0	0	0	1	1	0	0	2	0	0	0	0	1	0	0	2	0	0	0	0
	iqtree_OG0002660.fa.marker001.OG0002660.fa.aln.treefile.rooting.0.rearrange.0	0	0	3	0	0	1	0	0	1	1	0	0	0	0	0	0	0	0	0
	iqtree_OG0002661.fa.marker001.OG0002661.fa.aln.treefile.rooting.0.rearrange.0	0	0	3	0	0	0	0	0	2	0	0	0	0	0	3	0	0	0	0
	iqtree_OG0002662.fa.marker001.OG0002662.fa.aln.treefile.rooting.0.rearrange.0	0	0	0	1	0	0	0	0	0	2	0	1	0	0	0	0	0	0	0
[truncated: 7,469 more rows]
