# Supplementary material for: The Gynandropsis gynandra genome provides insights into whole-genome duplications and the evolution of C4 photosynthesis in Cleomaceae
Source: Plant Cell. 2023 Jan 24;35(5):1334–59. doi: 10.1093/plcell/koad018 (PMC10118270; doi:10.1093/plcell/koad018)
Supplement: koad018_Supplementary_Data [file koad018_supplementary_data.zip › TPC2022LSB01103DR1_Supplemental_Data_Set_3_POST_ACCEPT.xlsx]

## Sheet: ANOVA_LSD
	Supplemental Data. Hoang et al. (2023). Plant Cell.
	ANOVA Fisher LSD test results for Figures 4C-F
	#Figure 4C
	ANOVA LSD for Ks_5_species_WGD_gene_pairs
	Mean Square Error: 0.3261488
	species, means and individual ( 95 %) CI
		Ks_value	std	r	LCL	UCL	Min	Max
	A_thaliana	1.22435	0.533629	2412	1.20156	1.24715	0.00387694	2.99133
	B_rapa	0.742098	0.567711	19718	0.734127	0.75007	0.0110281	2.9988
	C_violaceae	1.85112	0.574741	1054	1.81664	1.8856	0.00262228	2.99759
	G_gynandra	0.873406	0.57818	4326	0.856387	0.890425	0.00657428	2.99895
	T_hassleriana	0.748996	0.586794	7490	0.736062	0.76193	0.0127489	2.99591
	Alpha: 0.05 ; DF Error: 34995
	Critical Value of t: 1.960032
	Alpha: 0.05 ; DF Error: 34995
	Critical Value of t: 1.960032
	Groups according to probability of means differences and alpha level( 0.05 )
	Treatments with the same letter are not significantly different.
		Ks_value	groups
	C_violaceae	1.85112	a
	A_thaliana	1.22435	b
	G_gynandra	0.873406	c
	T_hassleriana	0.748996	d
	B_rapa	0.742098	d
	#Figure 4D
	ANOVA LSD for Ka/Ks_5_species_WGD_gene_pairs
	Mean Square Error: 0.01984671
	species, means and individual ( 95 %) CI
		Ka/Ks	std	r	LCL	UCL	Min	Max
	A_thaliana	0.153101	0.101373	2632	0.147719	0.158483	0.00201943	0.73535
	B_rapa	0.200992	0.151789	20248	0.199051	0.202932	0.00121628	2.86228
	C_violaceae	0.133843	0.133807	1931	0.127559	0.140126	0.00172644	2.25882
	G_gynandra	0.176323	0.131692	4955	0.172401	0.180246	0.0013146	1.64437
	T_hassleriana	0.183803	0.130409	8212	0.180756	0.18685	0.00126252	1.58792
	Alpha: 0.05 ; DF Error: 37973
	Critical Value of t: 1.960026
	Groups according to probability of means differences and alpha level( 0.05 )
	Treatments with the same letter are not significantly different.
		Ka/Ks	groups
	B_rapa	0.200992	a
	T_hassleriana	0.183803	b
	G_gynandra	0.176323	c
	A_thaliana	0.153101	d
	C_violaceae	0.133843	e
	#Figure 4E
	ANOVA LSD Test for Ks_Gg_Th_other_modes_gene_pairs
	Mean Square Error: 0.7114638
	species, means and individual ( 95 %) CI
		Ks_value	std	r	LCL	UCL	Min	Max
	Gg_Dispersed	1.02222	0.858881	9432	1.0052	1.03924	0.0001025	2.99953
	Gg_Proximal	0.53456	0.649581	558	0.464571	0.604549	0.00267218	2.94688
	Gg_Tandem	0.689982	0.707984	845	0.633108	0.746857	0.00202811	2.88088
	Gg_Transposed	1.04491	0.830567	3795	1.01807	1.07175	0.00151919	2.99965
	Th_Dispersed	1.36891	0.879581	6472	1.34836	1.38946	0.0014803	2.99894
	Th_Proximal	0.527248	0.65494	329	0.4361	0.618397	0.00300871	2.88409
	Th_Tandem	0.714739	0.696409	949	0.661071	0.768407	0.00136494	2.94426
	Th_Transposed	1.47613	0.870061	1722	1.43629	1.51597	0.00273377	2.99782
	Alpha: 0.05 ; DF Error: 24094
	Critical Value of t: 1.960062
	Groups according to probability of means differences and alpha level( 0.05 )
	Treatments with the same letter are not significantly different.
		Ks_value	groups
	Th_Transposed	1.47613	a
	Th_Dispersed	1.36891	b
	Gg_Transposed	1.04491	c
	Gg_Dispersed	1.02222	c
	Th_Tandem	0.714739	d
	Gg_Tandem	0.689982	d
	Gg_Proximal	0.53456	e
	Th_Proximal	0.527248	e
	#Figure 4F
	ANOVA LSD Test for Ka/Ks_Gg_Th_other_modes_gene_pairs
	Mean Square Error: 0.05356683
	species, means and individual ( 95 %) CI
		copy_number	std	r	LCL	UCL	Min	Max
	Gg_Dispersed	0.277456	0.28943	18740	0.274143	0.28077	0.000811388	2.95613
	Gg_Proximal	0.448922	0.356798	605	0.430479	0.467365	0.0161014	2.51284
	Gg_Tandem	0.378298	0.357169	954	0.363611	0.392985	0.0167815	2.85558
	Gg_Transposed	0.259055	0.240187	7317	0.253752	0.264358	0.000929979	2.90432
	Th_Dispersed	0.177512	0.14198	16512	0.173981	0.181042	0.00389835	2.23508
	Th_Proximal	0.402416	0.330643	365	0.378672	0.426161	0.0089393	2.8413
	Th_Tandem	0.343687	0.281895	1059	0.329747	0.357627	0.00708734	2.73644
	Th_Transposed	0.164158	0.10959	4989	0.157735	0.17058	0.00114238	1.68051
	Alpha: 0.05 ; DF Error: 50533
	Critical Value of t: 1.960011
	Groups according to probability of means differences and alpha level( 0.05 )
	Treatments with the same letter are not significantly different.
		Ka/Ks	groups
	Gg_Proximal	0.448922	a
	Th_Proximal	0.402416	b
	Gg_Tandem	0.378298	b
	Th_Tandem	0.343687	c
	Gg_Dispersed	0.277456	d
	Gg_Transposed	0.259055	e
	Th_Dispersed	0.177512	f
	Th_Transposed	0.164158	g

## Sheet: p0.05_FDR0.3
	Supplemental Data. Hoang et al. (2023). Plant Cell.
	KEGG metabolic pathway enrichment analysis of duplicated genes in G. gynandra and T. hassleriana
													cutoff: p 0.05, FDR 0.3
	Category	Term	Count	%	PValue	Genes	List Total	Pop Hits	Pop Total	Fold Enrichment	FDR
	Gg_WGD	ath04075:Plant hormone signal transduction	95	1.8734	0.00016436	AT4G00880, AT5G06839, AT1G06390, AT4G24210, AT2G33860, AT3G23150, AT3G05120, AT4G34810, AT4G35900, AT5G51760, AT1G32640, AT5G54510, AT2G36210, AT3G57040, AT1G16510, AT1G72450, AT5G03280, AT3G60690, AT1G72770, AT3G12250, AT2G46370, AT3G16857, AT5G20900, AT1G08320, AT1G07430, AT2G46690, AT1G09530, AT2G26040, AT1G75080, AT4G34770, AT4G14560, AT1G80390, AT5G67260, AT1G67710, AT2G33310, AT1G10940, AT2…	1193	291	5136	1.40545	0.0134797
	Gg_WGD	ath00020:Citrate cycle (TCA cycle)	29	0.571879	0.000205798	AT1G10670, AT3G58750, AT5G50850, AT4G26910, AT5G65750, AT5G66760, AT1G24180, AT1G59900, AT5G65690, AT2G44350, AT2G20420, AT5G09660, AT5G40650, AT3G27380, AT5G09600, AT3G55410, AT1G65930, AT1G34430, AT5G43330, AT3G60100, AT1G01090, AT3G25860, AT5G03290, AT4G37870, AT1G48030, AT5G08300, AT3G47520, AT3G13930, AT1G04410	1193	64	5136	1.95075	0.0134797
	Gg_WGD	ath04144:Endocytosis	55	1.0846	0.000965748	AT3G07940, AT3G09920, AT4G26750, AT3G05520, AT2G19830, AT2G15310, AT4G18800, AT5G59840, AT5G54310, AT1G52280, AT5G03520, AT1G21980, AT5G44560, AT1G16920, AT2G17840, AT4G09720, AT1G59610, AT3G60860, AT2G35210, AT1G17730, AT5G11710, AT1G73030, AT5G39500, AT2G27600, AT3G11130, AT1G13180, AT3G53610, AT4G39990, AT1G01960, AT1G21630, AT5G46750, AT5G65270, AT1G13980, AT3G07960, AT5G46630, AT5G22780, AT1…	1193	158	5136	1.49862	0.042171
	Gg_WGD	ath00270:Cysteine and methionine metabolism	44	0.867679	0.00224206	AT3G02470, AT5G26600, AT3G01120, AT1G10070, AT4G01850, AT3G59760, AT5G27650, AT1G70310, AT3G49700, AT5G15950, AT3G22740, AT5G49160, AT4G13610, AT5G09660, AT1G23820, AT5G13280, AT4G35640, AT4G14880, AT5G36160, AT5G43330, AT1G10060, AT5G53850, AT5G18930, AT3G61510, AT1G62380, AT3G03630, AT2G38400, AT5G17920, AT3G25900, AT3G63250, AT4G37770, AT4G08040, AT2G19590, AT5G65800, AT4G13940, AT1G01480, AT4…	1193	124	5136	1.52762	0.0734276
	Gg_WGD	ath03050:Proteasome	25	0.492999	0.00335608	AT5G19990, AT2G32730, AT1G29150, AT5G66140, AT1G53850, AT1G53750, AT2G05840, AT4G31300, AT2G20580, AT5G09900, AT3G05530, AT1G64520, AT5G40580, AT4G24820, AT5G23540, AT3G22110, AT3G22630, AT3G14290, AT4G19006, AT4G29040, AT1G16470, AT1G45000, AT1G20200, AT5G38650, AT2G27020	1193	61	5136	1.76439	0.0879293
	Gg_WGD	ath04712:Circadian rhythm - plant	17	0.33524	0.00978177	AT5G67380, AT3G50000, AT2G32950, AT1G09570, AT5G24470, AT5G23280, AT1G65480, AT5G47080, AT5G61380, AT2G44680, AT1G22770, AT1G01060, AT2G25930, AT2G23070, AT1G09530, AT2G46790, AT5G57360	1193	39	5136	1.87659	0.213569
	Gg_WGD	ath01200:Carbon metabolism	80	1.5776	0.0142846	AT1G12550, AT3G24360, AT3G04790, AT3G52990, AT4G26910, AT4G26270, AT3G25530, AT1G24180, AT1G64190, AT5G65690, AT2G35120, AT2G44350, AT2G20420, AT5G61410, AT5G09660, AT5G07440, AT4G14880, AT4G38970, AT1G65930, AT2G26080, AT4G24620, AT3G60100, AT1G01090, AT5G03290, AT2G44160, AT5G08300, AT3G12780, AT5G38410, AT4G32840, AT2G43750, AT4G33010, AT4G35630, AT1G32060, AT3G55440, AT3G58750, AT5G50850, AT3…	1193	273	5136	1.26157	0.267327
	Gg_tandem	ath00380:Tryptophan metabolism	13	1.46067	5.35242e-06	AT4G31500, AT5G25980, AT2G30770, AT3G43600, AT1G74100, AT1G24100, AT4G35160, AT2G20610, AT1G48910, AT1G47600, AT1G21430, AT5G20960, AT5G54160	203	64	5136	5.13916	0.000556652
	Gg_tandem	ath01100:Metabolic pathways	117	13.1461	0.00125051	AT1G05260, AT1G67980, AT5G63990, AT3G02610, AT3G54690, AT3G60730, AT4G28410, AT1G76690, AT3G48560, AT3G04120, AT2G32860, AT5G15140, AT5G25980, AT1G65570, AT3G21240, AT5G63980, AT2G38680, AT1G14700, AT1G08080, AT2G43590, AT1G24100, AT1G17260, AT2G20610, AT3G62760, AT1G47600, AT3G09260, AT1G74040, AT5G48930, AT3G49120, AT3G55120, AT4G01950, AT5G64100, AT2G30770, AT3G19620, AT2G38380, AT1G69940, AT1…	203	2402	5136	1.23237	0.0650264
	Gg_tandem	ath00960:Tropane, piperidine and pyridine alkaloid biosynthesis	7	0.786517	0.00249197	AT2G29360, AT1G31690, AT1G07450, AT4G14940, AT1G07440, AT5G06060, AT4G28410	203	36	5136	4.91954	0.0779463
	Gg_tandem	ath00966:Glucosinolate biosynthesis	6	0.674157	0.00299793	AT1G74100, AT4G13770, AT1G24100, AT4G31500, AT2G20610, AT1G16410	203	26	5136	5.83858	0.0779463
	Gg_tandem	ath00940:Phenylpropanoid biosynthesis	13	1.46067	0.00423099	AT5G48930, AT3G49120, AT3G49110, AT1G05260, AT3G21240, AT1G67980, AT5G64100, AT3G21230, AT2G39420, AT5G09640, AT2G38380, AT2G38390, AT5G54160	203	128	5136	2.56958	0.0880045
	Gg_tandem	ath01110:Biosynthesis of secondary metabolites	67	7.52809	0.00699991	AT3G03980, AT2G29360, AT4G31940, AT4G31500, AT1G61680, AT1G05260, AT1G67980, AT3G53160, AT4G28410, AT2G36770, AT5G55120, AT1G78950, AT1G76690, AT5G05860, AT3G48560, AT2G01180, AT3G04120, AT2G32860, AT3G49110, AT5G15140, AT1G15550, AT3G21240, AT2G36460, AT1G22360, AT1G24100, AT2G16280, AT2G20610, AT1G53240, AT3G09260, AT2G07050, AT1G15080, AT1G74040, AT1G06410, AT5G54160, AT5G48930, AT3G49120, AT5…	203	1280	5136	1.32432	0.121332
	Gg_proximal	ath00960:Tropane, piperidine and pyridine alkaloid biosynthesis	9	1.4658	1.07174e-05	AT2G29360, AT2G42490, AT3G43670, AT1G07450, AT4G31990, AT2G29330, AT2G29340, AT2G29310, AT1G62810	161	36	5136	7.97516	0.00107174
	Gg_proximal	ath00950:Isoquinoline alkaloid biosynthesis	6	0.977199	0.000472176	AT2G20340, AT2G42490, AT3G43670, AT4G31990, AT4G28680, AT1G62810	161	22	5136	8.70017	0.0236088
	Gg_proximal	ath00410:beta-Alanine metabolism	7	1.14007	0.00310291	AT2G14170, AT4G29720, AT2G42490, AT3G43670, AT3G60510, AT1G62810, AT3G59050	161	47	5136	4.75116	0.10343
	Gg_proximal	ath00350:Tyrosine metabolism	6	0.977199	0.00834477	AT2G20340, AT2G42490, AT3G43670, AT4G31990, AT4G28680, AT1G62810	161	41	5136	4.66838	0.208619
	Gg_transposed	ath01200:Carbon metabolism	103	1.96978	2.65708e-06	AT5G42250, AT1G55880, AT4G26910, AT5G48230, AT2G34590, AT2G36530, AT4G20930, AT5G36880, AT1G50460, AT2G01140, AT1G74030, AT2G22480, AT4G38970, AT3G04120, AT3G52200, AT2G19900, AT1G17650, AT5G03690, AT3G13110, AT5G38410, AT1G47840, AT4G32520, AT4G37930, AT3G49160, AT1G17745, AT5G24400, AT4G35090, AT5G26780, AT1G24280, AT5G58330, AT2G21330, AT3G16910, AT3G52930, AT3G51840, AT4G35640, AT3G27380, AT2…	1290	273	5136	1.50214	0.000350735
	Gg_transposed	ath00010:Glycolysis / Gluconeogenesis	48	0.917958	0.000327415	AT1G64710, AT5G51820, AT5G42250, AT5G24760, AT1G09780, AT3G52990, AT2G34590, AT5G14500, AT2G36530, AT5G56350, AT4G36250, AT2G21330, AT1G22170, AT5G36880, AT1G43670, AT1G54100, AT1G50460, AT3G16910, AT3G52930, AT2G01140, AT1G77120, AT1G74030, AT3G16950, AT3G17940, AT4G37840, AT2G22480, AT4G38970, AT1G12000, AT3G04120, AT5G52920, AT5G15140, AT5G47810, AT3G52200, AT2G36580, AT4G23730, AT5G66530, AT3…	1290	119	5136	1.60594	0.0216094
	Gg_transposed	ath01110:Biosynthesis of secondary metabolites	367	7.01855	0.000569622	AT5G67030, AT5G20980, AT2G30390, AT5G24300, AT3G01120, AT5G43860, AT5G16120, AT1G08250, AT1G59960, AT4G14090, AT5G42650, AT2G18700, AT3G17390, AT3G21770, AT4G02780, AT5G14500, AT2G20340, AT1G74550, AT1G71160, AT5G36880, AT1G27680, AT1G50460, AT5G05340, AT4G18440, AT2G01140, AT3G17940, AT4G38970, AT2G42010, AT4G36430, AT3G02580, AT3G53130, AT5G15140, AT1G17650, AT5G26030, AT5G48880, AT3G52160, AT2…	1290	1280	5136	1.14154	0.0250634
	Gg_transposed	ath00630:Glyoxylate and dicarboxylate metabolism	33	0.631096	0.00135622	AT4G26970, AT5G47760, AT4G35090, AT5G26780, AT5G48230, AT1G68010, AT2G35120, AT5G35630, AT5G36880, AT3G14130, AT3G16910, AT4G18360, AT3G16950, AT3G17820, AT2G22780, AT2G41220, AT2G26080, AT5G16570, AT1G17650, AT1G70580, AT1G22020, AT2G05710, AT3G47520, AT5G56720, AT5G38410, AT3G48990, AT4G32520, AT4G35830, AT4G37930, AT1G23310, AT4G16155, AT4G33010, AT1G04410	1290	78	5136	1.68444	0.0379031
	Gg_transposed	ath00710:Carbon fixation in photosynthetic organisms	30	0.573723	0.00143572	AT5G19550, AT3G04790, AT1G68750, AT3G60750, AT2G30970, AT5G58330, AT2G21330, AT1G72330, AT1G43670, AT3G52930, AT2G01140, AT2G22780, AT4G38970, AT3G04120, AT5G44520, AT5G25880, AT2G42600, AT2G19900, AT2G13560, AT3G01850, AT1G70580, AT5G03690, AT3G47520, AT5G56720, AT5G38410, AT3G14940, AT1G79750, AT1G42970, AT1G23310, AT1G04410	1290	69	5136	1.73104	0.0379031
	Gg_transposed	ath00500:Starch and sucrose metabolism	60	1.14745	0.0032951	AT4G22590, AT5G24300, AT3G21370, AT2G18700, AT5G49720, AT2G32290, AT3G18080, AT4G09020, AT1G27680, AT1G50460, AT4G18240, AT4G15210, AT4G37840, AT1G05610, AT3G43190, AT1G78090, AT5G19220, AT1G65610, AT2G39930, AT5G58090, AT2G40840, AT3G29320, AT3G43860, AT2G44480, AT1G26560, AT3G20440, AT3G60140, AT5G11110, AT3G46970, AT5G42740, AT1G47840, AT3G09260, AT5G51820, AT5G45300, AT4G02280, AT5G64860, AT1…	1290	171	5136	1.39698	0.0724921
	Gg_transposed	ath03430:Mismatch repair	15	0.286862	0.0161228	AT5G45400, AT2G06510, AT1G08130, AT1G63160, AT3G18580, AT3G02920, AT4G02070, AT1G65070, AT4G09140, AT1G21690, AT5G08020, AT5G63960, AT1G77470, AT3G18524, AT1G18090	1290	32	5136	1.86628	0.271292
	Gg_transposed	ath00260:Glycine, serine and threonine metabolism	27	0.516351	0.016442	AT3G48170, AT1G17745, AT1G09780, AT5G26780, AT1G31230, AT1G68010, AT2G35120, AT4G19710, AT1G22170, AT1G54100, AT3G16950, AT2G26080, AT3G54640, AT4G02610, AT3G19480, AT1G74920, AT1G18640, AT1G70580, AT1G22020, AT4G11640, AT3G08590, AT4G32520, AT3G50520, AT4G37930, AT1G23310, AT4G16155, AT4G33010	1290	70	5136	1.53568	0.271292
	Gg_transposed	ath00450:Selenocompound metabolism	10	0.191241	0.019655	AT1G08490, AT5G43780, AT3G55400, AT5G20980, AT3G01120, AT1G64660, AT3G22890, AT2G17420, AT2G41680, AT1G19920	1290	18	5136	2.21189	0.288273
	Gg_dispersed	ath03018:RNA degradation	27	1.234	3.05328e-05	AT1G08370, AT5G14580, AT3G25430, AT2G17510, AT4G29220, AT5G35910, AT1G26230, AT5G02270, AT1G75660, AT5G35430, AT5G04895, AT3G44240, AT3G13860, AT1G27820, AT4G32175, AT2G33210, AT3G07750, AT3G25440, AT1G61470, AT5G42540, AT1G55870, AT5G61580, AT3G03710, AT1G03905, AT3G60500, AT1G60080, AT1G03360	512	113	5136	2.39685	0.00338914
	Gg_dispersed	ath00590:Arachidonic acid metabolism	9	0.411335	0.000387816	AT2G43350, AT2G31570, AT5G13520, AT1G63460, AT2G25080, AT4G11600, AT2G48150, AT4G39640, AT4G29210	512	20	5136	4.51406	0.0215238
	Gg_dispersed	ath00600:Sphingolipid metabolism	11	0.502742	0.000742878	AT1G07380, AT5G49900, AT5G58980, AT4G36480, AT5G23670, AT1G27980, AT3G56310, AT1G05590, AT2G38010, AT3G55260, AT1G65590	512	32	5136	3.44824	0.0274865
	Gg_dispersed	ath00430:Taurine and hypotaurine metabolism	6	0.274223	0.00265412	AT3G17760, AT5G17330, AT1G65960, AT2G02010, AT4G39640, AT4G29210	512	11	5136	5.47159	0.0580207
	Gg_dispersed	ath01240:Biosynthesis of cofactors	38	1.73675	0.00308427	AT4G26850, AT3G11945, AT5G41480, AT5G17310, AT5G48950, AT5G14220, AT5G46290, AT5G14760, AT3G02870, AT4G01690, AT2G18250, AT2G40490, AT5G60340, AT4G23900, AT5G05980, AT5G63310, AT4G22930, AT1G48320, AT1G23800, AT3G48000, AT3G07270, AT2G28880, AT3G47390, AT3G14930, AT3G55630, AT5G26710, AT1G01290, AT4G20960, AT2G18950, AT5G65780, AT5G64050, AT1G17710, AT1G73010, AT3G10160, AT5G04620, AT5G01670, AT4…	512	236	5136	1.6152	0.0580207
	Gg_dispersed	ath03008:Ribosome biogenesis in eukaryotes	20	0.914077	0.00313625	AT5G22100, AT3G57940, AT3G55620, AT1G15420, AT5G14050, AT3G50100, AT1G10490, AT5G42540, AT3G03920, AT3G01610, AT3G21540, AT5G67240, AT5G60340, AT5G05540, AT1G75660, AT2G43190, AT5G11240, AT5G37350, AT1G06720, AT2G24990	512	98	5136	2.04719	0.0580207
	Gg_dispersed	ath03020:RNA polymerase	13	0.59415	0.00415293	AT3G49000, AT5G41010, AT3G23780, AT4G25180, AT3G52090, AT5G09380, AT5G45140, AT1G29940, AT4G21710, AT5G59180, AT4G16265, AT1G61700, AT2G29540	512	52	5136	2.50781	0.0658537
	Gg_dispersed	ath00260:Glycine, serine and threonine metabolism	15	0.685558	0.00796838	AT1G14810, AT2G17265, AT3G04520, AT1G31710, AT2G13360, AT1G70580, AT2G42490, AT5G38530, AT4G27070, AT1G08630, AT3G08590, AT4G32520, AT5G28237, AT4G12290, AT1G23310	512	70	5136	2.14955	0.104305
	Gg_dispersed	ath00310:Lysine degradation	9	0.411335	0.0090949	AT2G22740, AT5G09790, AT2G17900, AT4G15180, AT4G35987, AT5G24330, AT1G23800, AT3G48000, AT2G35160	512	31	5136	2.9123	0.104305
	Gg_dispersed	ath01230:Biosynthesis of amino acids	37	1.69104	0.00939682	AT2G13810, AT4G29220, AT1G32440, AT3G57560, AT1G14810, AT3G22960, AT5G66120, AT1G71920, AT5G10330, AT5G11880, AT4G27070, AT2G01140, AT4G39120, AT1G44820, AT4G33680, AT5G16290, AT2G29690, AT3G55870, AT5G61580, AT2G19940, AT5G65780, AT3G04520, AT5G10920, AT2G17265, AT1G70580, AT4G38220, AT5G10240, AT1G48850, AT5G38530, AT1G08630, AT2G31810, AT3G47340, AT3G08590, AT4G32520, AT5G28237, AT1G23310, AT1…	512	244	5136	1.52113	0.104305
	Gg_dispersed	ath00650:Butanoate metabolism	7	0.319927	0.0108281	AT3G17760, AT5G17330, AT1G65960, AT4G11820, AT2G31810, AT2G02010, AT5G16290	512	20	5136	3.51094	0.109266
	Gg_dispersed	ath00860:Porphyrin metabolism	12	0.548446	0.0135081	AT5G26710, AT2G40490, AT4G18480, AT5G18660, AT3G44880, AT1G08520, AT5G14220, AT1G44446, AT4G01690, AT2G44520, AT5G64050, AT3G14930	512	53	5136	2.27123	0.12495
	Gg_dispersed	ath00410:beta-Alanine metabolism	11	0.502742	0.0152956	AT3G17760, AT5G12200, AT2G42490, AT5G17330, AT1G65960, AT1G23800, AT3G48000, AT2G02010, AT4G12290, AT1G31710, AT3G17810	512	47	5136	2.34774	0.130601
	Gg_dispersed	ath00230:Purine metabolism	16	0.731261	0.0233031	AT4G04955, AT4G17050, AT5G67520, AT1G14250, AT1G16350, AT2G35040, AT3G03900, AT1G31220, AT5G60340, AT4G23900, AT2G38280, AT5G63310, AT1G79470, AT2G21790, AT4G34890, AT2G26230	512	87	5136	1.84483	0.182935
	Gg_dispersed	ath00790:Folate biosynthesis	8	0.365631	0.0248167	AT3G55630, AT5G41480, AT3G10160, AT5G05980, AT1G01290, AT3G07270, AT1G16540, AT2G28880	512	30	5136	2.675	0.182935
	Gg_dispersed	ath00250:Alanine, aspartate and glutamate metabolism	11	0.502742	0.026369	AT3G17760, AT1G70580, AT5G17330, AT5G10240, AT1G65960, AT5G14760, AT3G47340, AT2G02010, AT1G23310, AT5G10920, AT2G13360	512	51	5136	2.1636	0.182935
	Gg_dispersed	ath00511:Other glycan degradation	6	0.274223	0.0342423	AT5G49900, AT1G05590, AT3G11040, AT3G55260, AT1G65590, AT2G28100	512	19	5136	3.16776	0.223582
	Gg_dispersed	ath01100:Metabolic pathways	259	11.8373	0.0419227	AT2G13810, AT5G17330, AT1G65960, AT4G15180, AT1G14250, AT5G18660, AT2G35040, AT4G29220, AT2G35160, AT4G01690, AT3G06810, AT1G14810, AT1G31710, AT2G42490, AT5G13520, AT1G52760, AT4G17910, AT2G01140, AT5G35790, AT2G21790, AT5G26710, AT4G04955, AT5G25980, AT1G01290, AT3G28710, AT5G14850, AT3G28715, AT4G21990, AT3G04520, AT2G13360, AT4G08990, AT2G43350, AT1G49340, AT5G12200, AT1G69770, AT1G26120, AT2…	512	2402	5136	1.08164	0.257924
	Gg_dispersed	ath03410:Base excision repair	9	0.411335	0.0457934	AT1G09815, AT2G31450, AT5G57970, AT1G19480, AT1G15970, AT3G50880, AT4G12740, AT1G08130, AT1G75090	512	41	5136	2.20198	0.257924
	Gg_dispersed	ath00770:Pantothenate and CoA biosynthesis	8	0.365631	0.0464728	AT2G18250, AT5G12200, AT2G31810, AT1G23800, AT3G48000, AT5G65780, AT5G16290, AT3G17810	512	34	5136	2.36029	0.257924
	Th_WGD	ath04075:Plant hormone signal transduction	114	1.80152	0.000514031	AT4G00880, AT3G23030, AT3G23150, AT4G34810, AT4G35900, AT5G25350, AT1G32640, AT5G54510, AT3G57040, AT2G38310, AT2G14580, AT4G38850, AT5G03280, AT3G60690, AT1G72770, AT3G12250, AT4G33720, AT5G20900, AT2G46690, AT1G07430, AT2G26040, AT1G75080, AT4G17870, AT5G67260, AT2G33310, AT1G49190, AT3G61830, AT5G08590, AT4G29080, AT4G35230, AT4G18710, AT1G04310, AT5G03730, AT3G16500, AT5G20730, AT4G38860, AT3…	1538	291	5136	1.30822	0.0467176
	Th_WGD	ath04145:Phagosome	40	0.632111	0.000713246	AT1G34260, AT5G19770, AT1G08450, AT4G02620, AT3G58730, AT5G61790, AT2G34250, AT4G20890, AT4G35020, AT1G75840, AT3G14270, AT1G20090, AT5G62700, AT1G75780, AT2G21410, AT2G28520, AT3G51300, AT1G52280, AT1G20010, AT4G11150, AT4G38510, AT1G09210, AT4G39080, AT2G17800, AT5G45970, AT3G01390, AT1G64200, AT3G60540, AT4G09720, AT1G12840, AT1G19910, AT1G78900, AT2G21880, AT4G38920, AT1G50010, AT5G50460, AT3…	1538	83	5136	1.60935	0.0467176
	Th_WGD	ath00564:Glycerophospholipid metabolism	45	0.711125	0.00142591	AT1G62430, AT1G13560, AT3G58830, AT4G01950, AT5G42870, AT2G38110, AT1G32200, AT2G38670, AT5G20060, AT2G06925, AT4G26770, AT5G41080, AT1G74210, AT5G60620, AT5G08030, AT4G38570, AT4G11850, AT3G10370, AT2G44810, AT1G75020, AT5G40610, AT2G01180, AT1G06520, AT4G15130, AT4G25970, AT1G15110, AT3G57650, AT3G02600, AT3G55030, AT1G68000, AT3G60620, AT1G71697, AT4G09760, AT2G32260, AT3G03530, AT4G22340, AT1…	1538	99	5136	1.51791	0.0495916
	Th_WGD	ath04144:Endocytosis	66	1.04298	0.00151425	AT2G31680, AT3G09920, AT4G05330, AT2G19830, AT4G18800, AT5G59840, AT1G30825, AT4G11850, AT5G54310, AT1G52280, AT5G03520, AT1G21980, AT5G17060, AT3G46060, AT5G44560, AT1G16920, AT5G22950, AT2G17840, AT4G09720, AT1G59610, AT4G05000, AT4G27690, AT5G11710, AT4G35790, AT1G10900, AT5G39500, AT2G27600, AT3G11130, AT3G12580, AT1G13180, AT4G19003, AT3G53610, AT4G39990, AT3G15730, AT1G21630, AT5G46750, AT5…	1538	158	5136	1.39494	0.0495916
	Th_WGD	ath04016:MAPK signaling pathway - plant	56	0.884956	0.00877361	AT3G25250, AT5G44790, AT3G23150, AT1G32640, AT5G25350, AT2G38470, AT4G01250, AT2G38310, AT2G14580, AT4G01370, AT5G03280, AT1G72770, AT5G63310, AT4G33720, AT1G07430, AT1G63700, AT2G26040, AT4G17870, AT1G78290, AT3G61510, AT5G08590, AT2G43790, AT3G45640, AT1G01480, AT4G11280, AT1G04310, AT5G03730, AT3G11410, AT1G20620, AT2G32510, AT1G09000, AT5G63650, AT4G35090, AT4G08500, AT3G43810, AT5G66880, AT5…	1538	139	5136	1.34537	0.222235
	Th_WGD	ath04712:Circadian rhythm - plant	20	0.316056	0.0101787	AT5G02810, AT5G67380, AT4G08920, AT3G50000, AT1G09570, AT5G24470, AT1G65480, AT5G47080, AT5G61380, AT1G68050, AT2G44680, AT4G11110, AT2G46830, AT5G60100, AT1G01060, AT2G25930, AT2G23070, AT1G09530, AT2G46790, AT2G46340	1538	39	5136	1.71251	0.222235
	Th_WGD	ath03050:Proteasome	28	0.442478	0.0119733	AT5G19990, AT5G45620, AT2G32730, AT1G56450, AT3G27430, AT1G29150, AT5G66140, AT1G53750, AT5G05780, AT2G05840, AT1G21720, AT4G31300, AT5G09900, AT4G38630, AT3G05530, AT1G64520, AT5G40580, AT4G24820, AT3G22110, AT3G22630, AT3G14290, AT3G60820, AT4G19006, AT4G29040, AT1G16470, AT1G45000, AT5G38650, AT2G27020	1538	61	5136	1.53284	0.224071
	Th_WGD	ath00562:Inositol phosphate metabolism	34	0.537295	0.0159852	AT3G09920, AT1G34260, AT3G08510, AT3G07960, AT3G55440, AT1G34120, AT5G16760, AT1G60890, AT2G40116, AT5G63990, AT1G17340, AT5G64000, AT3G02870, AT5G66020, AT3G14270, AT4G38570, AT4G39800, AT2G21170, AT3G10550, AT2G22240, AT5G58670, AT5G20840, AT1G21980, AT5G58690, AT1G09870, AT5G63980, AT1G68000, AT3G03530, AT1G01460, AT1G10900, AT5G58700, AT4G18010, AT3G14205, AT4G33770	1538	79	5136	1.43721	0.261758
	Th_WGD	ath03010:Ribosome	127	2.00695	0.0196305	AT3G23390, AT1G57660, AT3G05560, AT2G40510, AT5G61170, AT3G13580, AT3G62870, AT5G62300, AT2G20060, AT1G26910, AT1G74270, AT5G59240, AT3G07110, AT1G08360, AT1G32990, AT2G34480, AT2G32060, AT2G19740, AT3G06700, AT3G04400, AT5G28060, AT2G20450, AT1G26880, AT5G39740, AT5G56940, AT5G03850, AT3G44590, AT3G04770, AT3G53740, AT5G14320, AT5G09490, AT5G56670, AT3G13120, AT5G39850, AT5G35530, AT4G34555, AT3…	1538	361	5136	1.1748	0.285733
	Th_tandem	ath01110:Biosynthesis of secondary metabolites	76	8.50112	5.82116e-06	AT2G34630, AT4G31940, AT1G61680, AT5G24140, AT3G53160, AT5G65690, AT5G28020, AT5G36880, AT3G61220, AT1G78950, AT5G04530, AT2G06050, AT3G25180, AT5G36160, AT5G23960, AT3G02580, AT3G06860, AT2G37790, AT3G23940, AT1G45191, AT1G47290, AT5G42180, AT5G13930, AT1G24100, AT2G44480, AT2G16280, AT3G60140, AT3G12780, AT3G09260, AT2G24210, AT2G29340, AT1G74040, AT1G20500, AT4G37970, AT5G54160, AT5G48930, AT3…	192	1280	5136	1.58828	0.000459872
	Th_tandem	ath00380:Tryptophan metabolism	11	1.23043	0.000105101	AT1G74100, AT1G24100, AT4G35160, AT5G25980, AT1G47600, AT4G35090, AT1G21430, AT2G30770, AT5G20960, AT3G43600, AT5G54160	192	64	5136	4.59766	0.00415148
	Th_tandem	ath00902:Monoterpenoid biosynthesis	4	0.447427	0.00158649	AT3G61220, AT1G61680, AT3G25830, AT2G24210	192	7	5136	15.2857	0.0408616
	Th_tandem	ath01100:Metabolic pathways	110	12.3043	0.00231746	AT2G34630, AT5G49720, AT5G24140, AT3G02610, AT2G38152, AT5G36880, AT5G04530, AT3G14310, AT2G06050, AT4G32470, AT5G23960, AT3G02580, AT5G44840, AT5G25980, AT3G23940, AT1G47290, AT5G13930, AT2G43590, AT1G24100, AT3G12780, AT1G47600, AT5G12040, AT1G69930, AT3G09260, AT1G74040, AT2G29420, AT5G48930, AT3G49120, AT4G01950, AT5G64100, AT4G35090, AT5G14200, AT2G30770, AT4G26010, AT2G02930, AT2G38380, AT3…	192	2402	5136	1.22502	0.0408616
	Th_tandem	ath00999:Biosynthesis of various plant secondary metabolites	9	1.00671	0.00258618	AT2G44480, AT4G27830, AT3G60140, AT4G31940, AT3G60120, AT3G09260, AT5G20950, AT3G03640, AT1G45191	192	65	5136	3.70385	0.0408616
	Th_tandem	ath00040:Pentose and glucuronate interconversions	11	1.23043	0.00651163	AT4G35670, AT5G44840, AT3G59850, AT2G37790, AT1G69940, AT3G14310, AT3G15720, AT2G43880, AT3G07820, AT2G43890, AT4G33220	192	108	5136	2.72454	0.0857365
	Th_tandem	ath00909:Sesquiterpenoid and triterpenoid biosynthesis	5	0.559284	0.00941964	AT5G23960, AT1G78955, AT1G78950, AT5G24140, AT5G24160	192	23	5136	5.81522	0.106307
	Th_tandem	ath00480:Glutathione metabolism	10	1.11857	0.0138595	AT2G47730, AT1G10370, AT2G29490, AT2G02930, AT5G17220, AT5G02790, AT1G27130, AT1G69930, AT3G03190, AT2G29420	192	103	5136	2.59709	0.115211
	Th_tandem	ath00966:Glucosinolate biosynthesis	5	0.559284	0.0145836	AT1G74100, AT4G13770, AT1G24100, AT5G14200, AT1G16410	192	26	5136	5.14423	0.115211
	Th_tandem	ath00460:Cyanoamino acid metabolism	8	0.894855	0.0145836	AT2G44480, AT4G27830, AT3G60140, AT3G60120, AT3G09260, AT5G20950, AT3G03640, AT1G45191	192	70	5136	3.05714	0.115211
	Th_tandem	ath00940:Phenylpropanoid biosynthesis	11	1.23043	0.0201464	AT5G09640, AT5G48930, AT3G49120, AT2G38380, AT2G38390, AT5G64100, AT4G26010, AT3G24503, AT5G42180, AT5G54160, AT4G37970	192	128	5136	2.29883	0.135915
	Th_tandem	ath00592:alpha-Linolenic acid metabolism	6	0.671141	0.0206453	AT3G06860, AT1G17420, AT1G20500, AT2G06050, AT1G20510, AT4G13010	192	43	5136	3.73256	0.135915
	Th_tandem	ath00904:Diterpenoid biosynthesis	4	0.447427	0.0411257	AT1G30040, AT1G80330, AT3G25180, AT1G44090	192	21	5136	5.09524	0.227305
	Th_tandem	ath04075:Plant hormone signal transduction	18	2.01342	0.0415323	AT2G28085, AT5G18010, AT4G34810, AT3G56850, AT2G40940, AT3G19690, AT2G38120, AT3G20770, AT4G38840, AT5G13320, AT3G16857, AT4G33720, AT5G13370, AT4G33730, AT1G50060, AT5G18080, AT3G11410, AT4G16110	192	291	5136	1.65464	0.227305
	Th_tandem	ath00100:Steroid biosynthesis	5	0.559284	0.0431591	AT3G02580, AT5G13710, AT5G24140, AT5G24160, AT1G47290	192	36	5136	3.71528	0.227305
	Th_transposed	ath01110:Biosynthesis of secondary metabolites	291	6.63626	0.000378575	AT3G03780, AT3G02570, AT5G20980, AT2G30390, AT5G16120, AT1G59960, AT5G42650, AT3G17390, AT3G21770, AT2G20900, AT3G06810, AT5G14500, AT1G74550, AT1G71160, AT1G27680, AT1G50460, AT5G54190, AT3G17940, AT3G02580, AT5G51810, AT3G53130, AT5G26710, AT5G15140, AT3G52160, AT3G57050, AT2G19590, AT3G20440, AT5G11110, AT3G19450, AT2G27760, AT2G31810, AT3G52600, AT3G47340, AT4G32520, AT5G59770, AT4G26530, AT1…	995	1280	5136	1.17351	0.0237911
	Th_transposed	ath00940:Phenylpropanoid biosynthesis	42	0.957811	0.000380657	AT4G25980, AT5G48930, AT2G30490, AT1G14550, AT5G40150, AT5G16120, AT1G68850, AT1G67980, AT3G21230, AT3G21770, AT2G35380, AT1G65060, AT2G39420, AT2G22420, AT1G24110, AT1G74550, AT2G43480, AT1G49570, AT1G77420, AT5G57840, AT4G33420, AT4G31760, AT4G11290, AT2G40890, AT4G19010, AT5G15180, AT1G15950, AT5G22410, AT5G26310, AT3G21240, AT2G37130, AT5G17820, AT1G30870, AT5G24070, AT3G19450, AT2G39040, AT2…	995	128	5136	1.69372	0.0237911
	Th_transposed	ath00071:Fatty acid degradation	19	0.433295	0.00190369	AT1G06290, AT3G06860, AT5G42250, AT5G24760, AT1G65520, AT5G47720, AT5G48230, AT4G23850, AT5G65110, AT3G06810, AT1G44170, AT4G34240, AT4G36250, AT3G48000, AT1G77120, AT4G16210, AT2G04350, AT1G77590, AT4G14440	995	47	5136	2.08669	0.0793205
	Th_transposed	ath00941:Flavonoid biosynthesis	12	0.27366	0.00417751	AT3G51240, AT2G30490, AT5G48930, AT5G57840, AT3G55120, AT5G08640, AT2G19070, AT1G67980, AT5G42800, AT2G40890, AT1G61720, AT4G22880	995	25	5136	2.47767	0.130547
	Th_transposed	ath00280:Valine, leucine and isoleucine degradation	19	0.433295	0.00671958	AT3G06850, AT3G49680, AT1G03090, AT5G47720, AT4G31810, AT5G48230, AT3G06810, AT1G44170, AT4G34240, AT5G09300, AT1G50110, AT1G48030, AT4G36250, AT4G20930, AT5G65940, AT3G48000, AT1G06550, AT4G16210, AT1G71170	995	52	5136	1.88605	0.150669
	Th_transposed	ath02010:ABC transporters	23	0.524515	0.00723213	AT3G21090, AT3G53510, AT5G19410, AT3G28345, AT3G52310, AT1G59870, AT1G66950, AT2G13610, AT2G37360, AT3G53480, AT1G17840, AT4G25450, AT1G27940, AT4G15233, AT3G13220, AT4G15215, AT1G51460, AT3G16340, AT5G13580, AT5G58270, AT2G29940, AT1G53270, AT2G07680	995	68	5136	1.74591	0.150669
	Th_transposed	ath00450:Selenocompound metabolism	9	0.205245	0.01324	AT1G08490, AT3G03780, AT3G55400, AT5G20980, AT1G64660, AT3G22890, AT5G17920, AT3G57050, AT1G19920	995	18	5136	2.5809	0.234334
	Th_transposed	ath00903:Limonene and pinene degradation	5	0.114025	0.0149974	AT1G44170, AT4G34240, AT4G36250, AT3G48000, AT4G16210	995	6	5136	4.30151	0.234334
	Th_transposed	ath00945:Stilbenoid, diarylheptanoid and gingerol biosynthesis	6	0.13683	0.0169505	AT2G30490, AT5G48930, AT5G57840, AT2G19070, AT1G67980, AT2G40890	995	9	5136	3.44121	0.235424
	Th_transposed	ath04146:Peroxisome	26	0.59293	0.0247249	AT5G43140, AT1G06290, AT5G23310, AT4G03410, AT5G19750, AT2G28190, AT4G35090, AT3G56350, AT5G65110, AT5G43280, AT5G08470, AT4G14305, AT4G18360, AT2G42770, AT2G04350, AT5G17380, AT3G12800, AT5G14590, AT3G24570, AT4G04470, AT4G23850, AT1G29260, AT3G14420, AT1G03000, AT2G26350, AT1G77590	995	88	5136	1.52508	0.292955
	Th_transposed	ath00310:Lysine degradation	12	0.27366	0.0257801	AT1G44170, AT4G34240, AT5G13960, AT1G48030, AT4G36250, AT5G09790, AT5G47720, AT5G24330, AT5G48230, AT3G48000, AT4G16210, AT5G04940	995	31	5136	1.99812	0.292955
	Th_dispersed	ath00430:Taurine and hypotaurine metabolism	6	0.359712	0.000437908	AT3G17760, AT5G17330, AT1G65960, AT2G02010, AT4G39640, AT4G29210	346	11	5136	8.09669	0.0242074
	Th_dispersed	ath00220:Arginine biosynthesis	10	0.59952	0.000465527	AT5G11520, AT5G19550, AT1G70580, AT1G72330, AT4G08900, AT4G31990, AT3G47450, AT2G22910, AT2G30970, AT3G57560	346	36	5136	4.12331	0.0242074
	Th_dispersed	ath00250:Alanine, aspartate and glutamate metabolism	11	0.659472	0.00175343	AT5G11520, AT5G19550, AT3G17760, AT1G70580, AT3G27740, AT5G17330, AT1G65960, AT1G72330, AT4G31990, AT2G30970, AT2G02010	346	51	5136	3.20163	0.0425236
	Th_dispersed	ath03030:DNA replication	10	0.59952	0.00183555	AT1G44900, AT5G27740, AT1G63160, AT5G46280, AT4G02060, AT5G44635, AT2G24490, AT3G02920, AT2G16440, AT2G07690	346	43	5136	3.45208	0.0425236
	Th_dispersed	ath03020:RNA polymerase	11	0.659472	0.0020444	AT3G57080, AT5G57980, AT3G59600, AT4G25180, AT2G15430, AT5G09380, AT3G25940, AT3G54490, AT3G22320, AT1G60620, AT3G13940	346	52	5136	3.14006	0.0425236
	Th_dispersed	ath00785:Lipoic acid metabolism	4	0.239808	0.00271394	AT4G31050, AT2G20860, AT5G08415, AT1G04640	346	5	5136	11.8751	0.0470417
	Th_dispersed	ath00513:Various types of N-glycan biosynthesis	8	0.479616	0.00451726	AT3G21160, AT1G71990, AT4G18230, AT1G51590, AT1G30000, AT1G49710, AT1G26810, AT3G19280	346	32	5136	3.71098	0.0671136
	Th_dispersed	ath00565:Ether lipid metabolism	7	0.419664	0.0064116	AT1G55180, AT5G04040, AT3G05630, AT3G57140, AT5G25370, AT3G16785, AT2G42010	346	26	5136	3.99644	0.0833508
	Th_dispersed	ath00510:N-Glycan biosynthesis	9	0.539568	0.010497	AT3G21160, AT4G18230, AT1G51590, AT5G38460, AT2G16530, AT1G30000, AT2G39630, AT1G20575, AT2G44660	346	46	5136	2.90425	0.121298
	Th_dispersed	ath01210:2-Oxocarboxylic acid metabolism	11	0.659472	0.025041	AT5G11520, AT5G19550, AT1G70580, AT1G72330, AT2G05710, AT4G31990, AT2G22910, AT2G30970, AT4G35830, AT3G57560, AT1G74040	346	74	5136	2.20653	0.260426
