# Supplementary material for: The Gynandropsis gynandra genome provides insights into whole-genome duplications and the evolution of C4 photosynthesis in Cleomaceae
Source: Plant Cell. 2023 Jan 24;35(5):1334–59. doi: 10.1093/plcell/koad018 (PMC10118270; doi:10.1093/plcell/koad018)
Supplement: koad018_Supplementary_Data [file koad018_supplementary_data.zip › TPC2022LSB01103DR1_Supplemental_Data_Set_4_POST_ACCEPT.xlsx]

## Sheet: C4_genes_SynFind
	Supplemental Data. Hoang et al. (2023). Plant Cell.
	Synteny analysis of genes related to C4 photosynthesis by SynFind
		Gene name	At gene ID matched	ORG: Cleome violacea (query)	C_violacea_query	A_thaliana	C_violacea	G_gynandra	T_hassleriana
	1	AAT1	AT4G21120.1	Clevi.0007s1206.1	1	1	1	1	1
	2	AAT3	AT4G31990.3	Clevi.0001s1792.1	1	1	1	1	1
	3	ALAAT1/2	AT1G72330.1,AT1G17290.1	Clevi.0013s1069.1	1	2	1	2	1
	4	AspAT	AT2G30970.1	Clevi.0006s2158.1	1	1	1	1	1
	5	BCA2	AT5G14740.1,AT3G01500.3	Clevi.0042s0792.1	1	2	1	2	2
	6	BCA4	AT1G70410.2,AT1G23730.2	Clevi.0014s0746.1	1	2	1	2	3
	7	BCA6	AT1G58180.2	Clevi.0002s0593.1	1	1	1	1	1
	8	c-NAD-MDH1	AT1G04410.1,AT5G43330.1	Clevi.0006s1821.1	1	2	2	3	3
	9	DCT	AT5G64290.1	Clevi.0005s2228.1	1	1	1	2	2
	10	DIC1	AT2G22500.1	Clevi.0022s0669.1	1	1	2	1	3
	11	DIC2	AT4G24570.1	Clevi.0014s1403.1	1	1	1	1	1
	12	DIC3	AT5G09470.1	Clevi.0005s2236.1	1	1	2	2	3
	13	DiT1	AT5G12860.2	Clevi.0008s1081.1	1	1	1	2	1
	14	FD-GOGAT1	AT5G04140.1	Clevi.0011s0953.1	1	1	1	2	1
	15	FD-GOGAT2	AT2G41220.1	Clevi.0009s1578.1	1	1	1	1	1
	16	GLDP1	AT4G33010.1,AT2G26080.1	Clevi.0001s1636.1	1	2	2	2	1
	17	GLDP1	0	Clevi.0008s0949.1	1	0	2	2	1
	18	MDH	AT3G47520.1	Clevi.0005s1852.1	1	1	1	2	1
	19	mMDH1	AT3G15020.1,AT1G53240.1	Clevi.0018s0407.1	1	2	1	2	2
	20	NAD-ME1	0	Clevi.0032s0332.1	1	0	1	2	1
	21	NAD-ME2	AT4G00570.1	Clevi.0006s1302.1	1	1	1	2	2
	22	NADP-ME1	AT2G19900.1	Clevi.0001s2181.1	1	1	1	1	1
	23	NADP-ME2	AT5G11670.1,AT5G25880.1	Clevi.0008s0904.1	1	2	1	2	1
	24	NHD2	AT3G19490.1,AT1G49810.1	Clevi.0060s0043.1	1	2	1	1	1
	25	PCK	AT5G65690.4,AT4G37870.1	Clevi.0005s2417.1	1	2	2	2	2
	26	PEPC1	AT3G14940.1,AT1G53310.1	Clevi.0018s0416.1	1	2	1	2	2
	27	PEPC2	AT2G42600.1	Clevi.0009s1389.1	1	1	1	2	2
	28	PIP1;2/PIP1;3	AT2G45960.1,AT3G61430.1,AT1G01620.1	Clevi.0009s0969.1	1	3	3	4	4
	29	PIP1;5	AT4G23400.1	Clevi.0007s1516.1	1	1	2	2	1
	30	PIP2;2	AT2G37170.1,AT3G53420.1	Clevi.0009s1687.1	1	2	1	1	2
	31	PIP2;3	AT2G37170.1,AT3G53420.1	Clevi.0009s1688.1	1	2	1	1	2
	32	PIP2;5	AT3G54820.1	Clevi.0167s0014.1	1	1	1	2	1
	33	PIP2;8	AT4G35100.1,AT2G16850.1	Clevi.0022s0209.1	1	2	1	2	2
	34	PMDH1	AT2G22780.1	Clevi.0022s0627.1	1	1	1	1	1
	35	PMDH2	AT5G09660.1	Clevi.0005s2263.1	1	1	2	3	3
	36	PPCK1	AT1G08650.1	Clevi.0012s1042.1	1	1	1	2	1
	37	PPCK2	AT3G04530.1	Clevi.0003s2163.1	1	1	1	1	1
	38	PPDK	AT4G15530.1	Clevi.0010s1105.1	1	1	1	1	1
	39	PPT	-	Clevi.0021s0226.1	1	0	1	2	1
	40	RAF1	AT3G04550.1	Clevi.0003s2164.1	1	1	1	2	1
	41	RBCS-1	AT1G67090.1,AT5G38410.1	Clevi.0004s2193.1	1	2	1	2	1
	42	RBCS-2	0	Clevi.0014s1012.1	1	0	2	2	1
	43	TPT	AT5G46110.1	Clevi.0007s0924.1	1	1	1	2	2

## Sheet: Random_testing
	Supplemental Data. Hoang et al. (2023). Plant Cell.
	Random testing against the 43 C4 photosynthesis-related genes
	Randomly Sampled set	For each 43 gene set
		SUM Gg/Th gene copy ratio	MIN ratio	MAX ratio
	Set 43 C4 genes	55.75	0.333333	2
	1	40.9	0.333333	2
	2	40.6667	0.333333	2
	3	43.6667	0.333333	2
	4	50.3333	0.333333	3
	5	44.9167	0.5	2
	6	43.1667	0.333333	3
	7	42.6667	0.5	2
	8	47.25	0.25	2
	9	45.6667	0.333333	3
	10	42.7667	0.333333	2
	11	47.5	0.5	2
	12	50.25	0.333333	3
	13	49.4167	0.25	2.5
	14	47.1667	0.5	2
	15	46.8333	0.5	3
	16	46	0.333333	3
	17	48.8333	0.5	2
	18	44.5833	0.25	2
	19	47.8333	0.333333	2					SUM Gg/Th gene count
	20	46.1667	0.333333	3
	21	41	0.333333	2
	22	47.3333	0.333333	2
	23	43.5833	0.333333	3
	24	47.3333	0.333333	3
	25	45.8333	0.5	2
	26	40.3333	0.333333	2
	27	43.0833	0.333333	2
	28	43.5	0.5	2
	29	51.5833	0.25	2
	30	44.3333	0.25	3
	31	43.1833	0.5	2
	32	44.1667	0.5	2
	33	47.75	0.5	2
	34	47.1667	0.333333	2
	35	47.1667	0.333333	3
	36	40.1667	0.333333	2
	37	43.1667	0.333333	3
	38	44.1667	0.333333	2
	39	40.4	0.333333	2
	40	44.5	0.5	4
	41	42.3333	0.333333	2
	42	45.55	0.333333	2
	43	45.15	0.333333	2
	44	44.6667	0.4	2
	45	44.1333	0.5	3
	46	49.25	0.333333	2
	47	49	0.333333	3
	48	45.5833	0.333333	4
	49	44.6667	0.333333	2
	50	44	0.333333	2
	51	41.5	0.333333	2
	52	42.3333	0.333333	2
	53	41.65	0.333333	2
	54	49.1667	0.5	2
	55	46.5833	0.333333	2
	56	44.6667	0.333333	2.5
	57	43.5	0.333333	2
	58	51.3333	0.333333	4
	59	45.6667	0.5	2
	60	47	0.333333	4
	61	45	0.333333	2
	62	45.6667	0.5	2
	63	44.3333	0.5	2
	64	46	0.5	3
	65	38.1667	0.333333	2
	66	48.75	0.25	3
	67	46.5833	0.333333	2
	68	47	0.333333	3
	69	39.6667	0.333333	3
	70	42.6667	0.5	2
	71	40.25	0.333333	2
	72	45.4667	0.333333	2
	73	44.6667	0.333333	2
	74	38.25	0.25	2
	75	41	0.5	2
	76	41.8333	0.333333	2
	77	40	0.333333	2
	78	49	0.333333	3
	79	52.35	0.5	3
	80	46.8333	0.333333	2
	81	45.4	0.333333	2
	82	45.6667	0.5	3
	83	43.3333	0.333333	2
	84	42.6667	0.333333	2
	85	46.8333	0.333333	2
	86	48.6833	0.5	3
	87	48.8333	0.333333	4
	88	47.6667	0.5	2
	89	40.1667	0.333333	2
	90	48.0167	0.333333	3
	91	53.4167	0.5	3
	92	43.85	0.333333	2
	93	44.1667	0.333333	3
	94	42.1667	0.333333	2
	95	44.7667	0.333333	3
	96	47.5667	0.4	2
	97	44.5	0.333333	2
	98	48.4167	0.5	3
	99	43.1667	0.5	2
	100	46.3333	0.333333	2.5
	101	40	0.333333	2
	102	42.8833	0.25	2
	103	44.8333	0.5	2
	104	47.8333	0.25	2
	105	45.5833	0.5	3
	106	43	0.333333	3
	107	41.4167	0.25	2
	108	47.6667	0.5	3
	109	46	0.5	2
	110	45.4167	0.5	2
	111	50.8333	0.333333	3
	112	45.8333	0.333333	2
	113	47.7333	0.4	3
	114	41.3333	0.333333	2
	115	45.6667	0.333333	3
	116	44.6667	0.5	2
	117	39.8333	0.333333	2
	118	48	0.5	2
	119	43.8333	0.5	2
	120	42	0.333333	2
	121	47.15	0.25	2
	122	47.0833	0.333333	3
	123	47	0.333333	2
	124	42.9167	0.5	2
	125	44.8	0.333333	2
	126	40.9833	0.333333	2
	127	42.6667	0.333333	2
	128	44.3333	0.5	2
	129	46.75	0.333333	2
	130	43.8333	0.333333	2
	131	44.7	0.5	2
	132	43.75	0.333333	2.5
	133	50.8	0.5	3
	134	42.75	0.25	2
	135	55.1667	0.333333	3
	136	46.3333	0.333333	2
	137	43.75	0.333333	2
	138	43.5333	0.5	2
	139	43.8333	0.25	2
	140	41.4	0.25	2
	141	39.5	0.333333	2
	142	46.8333	0.5	3
	143	45.5	0.5	2
	144	41	0.333333	2
	145	42.6667	0.333333	3
	146	43.5	0.333333	2
	147	37.3333	0.333333	2
	148	47.5	0.333333	2
	149	46.3333	0.333333	3
	150	44.5833	0.25	2
	151	45.3333	0.333333	2
	152	47.6667	0.333333	2
	153	46.5	0.333333	2
	154	49	0.5	2
	155	47.4167	0.5	2
	156	43.0667	0.333333	2
	157	39.3333	0.333333	2
	158	42.6667	0.5	3
	159	44.3333	0.5	2
	160	43.25	0.5	2
	161	46.2667	0.333333	3
	162	55.8333	0.333333	3
	163	47.6667	0.5	3
	164	41.1667	0.333333	2
	165	50.8333	0.333333	3
	166	42.9	0.4	2
	167	43.2667	0.5	3
	168	48.8333	0.333333	2
	169	39.3333	0.333333	2
	170	41.8333	0.333333	2
	171	47.25	0.25	3
	172	42.1667	0.333333	2
	173	44.6667	0.333333	2
	174	47.3333	0.5	2
	175	39.3167	0.25	2
	176	51.6667	0.5	3
	177	44.9	0.5	2
	178	45.6667	0.5	2
	179	45.1667	0.333333	2
	180	46.9833	0.4	2
	181	47.8333	0.5	3
	182	52	0.5	2
	183	40.9167	0.25	2
	184	45.1833	0.25	2
	185	48	0.5	3
	186	47.1667	0.333333	2
	187	42.8333	0.5	2
	188	44.3333	0.333333	2
	189	50.5	0.333333	4
	190	44.0833	0.25	4
	191	42.8333	0.333333	3
	192	43.6	0.333333	2
	193	45	0.5	2
	194	50	0.5	3
	195	43.5	0.5	2
	196	45.1667	0.333333	2.5
	197	45.9833	0.333333	2
	198	47.3	0.5	2
	199	42	0.333333	2
	200	42.1667	0.333333	2
	201	41.9333	0.333333	2
	202	45.8333	0.5	2
	203	46	0.5	3
	204	47.6333	0.333333	2
	205	45.6667	0.5	2
	206	47.1667	0.5	2
	207	47.3333	0.5	3
	208	44.4167	0.5	2
	209	42.5833	0.25	2
	210	41	0.5	2
	211	47.3	0.333333	3
	212	43.7667	0.5	2
	213	45.1667	0.5	2
	214	45	0.5	2
	215	43.6667	0.5	2
	216	41.5833	0.333333	2
	217	47.2667	0.333333	2
	218	48	0.5	4
	219	49.8333	0.333333	3
	220	45.5	0.5	3
	221	42.5833	0.333333	3
	222	45.9333	0.5	2.5
	223	46.5	0.333333	3
	224	43.9167	0.5	2
	225	45.5833	0.5	3
	226	41.4167	0.25	2
	227	42.1667	0.333333	2
	228	42.8833	0.333333	2
	229	50.1667	0.5	3
	230	46.9167	0.25	3
	231	39.8333	0.333333	2
	232	43.6667	0.5	3
	233	44.6667	0.333333	3
	234	44.2333	0.4	2
	235	49	0.333333	3
	236	44.1667	0.333333	2
	237	42	0.5	2
	238	42.1667	0.333333	4
	239	44.5	0.5	3
	240	48.3333	0.25	2
	241	46.1667	0.333333	2
	242	43.2333	0.333333	2
	243	41.5833	0.25	2
	244	48.1667	0.333333	3
	245	42.8333	0.5	2
	246	40.0833	0.333333	2
	247	47.5833	0.5	2
	248	44	0.5	2
	249	42	0.5	2
	250	42.5167	0.333333	2
	251	43.3333	0.333333	2
	252	41	0.5	3
	253	45.3333	0.5	2
	254	45	0.333333	3
	255	44.5167	0.5	2
	256	45.4167	0.333333	2
	257	40.5667	0.333333	2
	258	47.5	0.333333	3
	259	44.8333	0.333333	2
	260	44.5	0.25	2
	261	45.1667	0.333333	2
	262	42.5833	0.25	2
	263	47.0333	0.333333	3
	264	54.3333	0.5	3
	265	40.1667	0.333333	2
	266	45.3333	0.333333	2
	267	44.9167	0.333333	2
	268	43.9167	0.333333	2
	269	45.8333	0.333333	2
	270	53.6667	0.333333	2
	271	46.0833	0.333333	2
	272	45.3	0.333333	2
	273	43.5	0.5	2
	274	42.3333	0.333333	2
	275	45.7667	0.5	2
	276	46.6667	0.5	2
	277	44.1	0.5	2
	278	46.1667	0.333333	2
	279	48.8333	0.5	3
	280	41.5	0.333333	2
	281	44.9167	0.333333	4
	282	48.1667	0.5	4
	283	43.6667	0.333333	4
	284	46	0.333333	2
	285	49.75	0.333333	3
	286	47.6667	0.5	2
	287	39.6667	0.333333	2
	288	49.0833	0.25	3
	289	42.6667	0.333333	2
	290	44.4167	0.25	2
	291	50.5	0.333333	3
	292	48.5	0.5	2
	293	45.1667	0.333333	3
	294	44.6	0.5	3
	295	43.1667	0.333333	2
	296	41.2667	0.333333	2
	297	43.1667	0.25	2
	298	44.6667	0.333333	2
	299	45.1667	0.5	2
	300	42.75	0.333333	2
	301	49.1667	0.5	3
	302	45.5	0.5	2
	303	51.3333	0.333333	3
	304	40.3333	0.5	2
	305	47.1667	0.333333	3
	306	41.7333	0.4	2
	307	46.5	0.333333	2
	308	44	0.5	2
	309	46.5	0.333333	2
	310	45.5833	0.25	2
	311	45.1667	0.5	2
	312	50	0.333333	3
	313	54.0167	0.333333	3
	314	43.8333	0.333333	2
	315	45.8333	0.333333	3
	316	47	0.5	3
	317	42.9333	0.333333	2
	318	48.6667	0.5	2
	319	40	0.333333	2
	320	47.6667	0.333333	3
	321	42.0333	0.4	2
	322	44.8333	0.5	2
	323	41.5833	0.333333	2
	324	45.75	0.333333	3
	325	42.1667	0.333333	2
	326	45.1667	0.5	2
	327	47.1667	0.333333	2
	328	45.6667	0.5	2
	329	45.7667	0.5	3
	330	46.3333	0.333333	2
	331	43.6667	0.333333	2
	332	43.25	0.333333	2
	333	46.65	0.333333	2
	334	43.6667	0.333333	2
	335	46.4	0.333333	3
	336	44.8333	0.333333	3
	337	49.0833	0.333333	4
	338	45.5	0.333333	2
	339	46.4167	0.5	2
	340	44.75	0.333333	3
	341	41.5	0.333333	2
	342	45.1667	0.333333	2
	343	47.3333	0.333333	3
	344	45.6667	0.5	3
	345	45.0833	0.5	3
	346	46.3333	0.333333	2
	347	45.6667	0.333333	2
	348	47.3333	0.5	2
	349	45.2667	0.333333	3
	350	43	0.25	2
	351	48	0.333333	3
	352	45.3333	0.5	3
	353	49.5	0.5	2.5
	354	45.2333	0.4	2
	355	43.5833	0.333333	2
	356	43	0.5	2
	357	49.8333	0.333333	3
	358	46.6667	0.333333	2
	359	45.4167	0.5	2
	360	45.3333	0.5	2
	361	45.9167	0.5	2
	362	39.75	0.333333	2
	363	41	0.333333	2
	364	45.1667	0.5	2
	365	42.8333	0.333333	3
	366	45.4167	0.333333	2
	367	40.6667	0.333333	2
	368	41.4333	0.333333	2
	369	47	0.5	2
	370	43.1667	0.333333	2
	371	48.1667	0.5	2
	372	45.6667	0.333333	2
	373	38.5	0.333333	2
	374	44.8333	0.333333	2.5
	375	45.6667	0.5	2
	376	39.9167	0.333333	2
	377	45.6667	0.5	3
	378	43.9	0.4	2
	379	45.1667	0.333333	2
	380	46	0.333333	2
	381	44.6667	0.333333	2
	382	36.75	0.333333	2
	383	44.6667	0.333333	2
	384	50.1	0.5	2
	385	40.9167	0.25	2
	386	45.1333	0.333333	3
	387	41.3333	0.333333	2
	388	46.8333	0.5	3
	389	45	0.333333	2
	390	42.25	0.25	3
	391	45.3833	0.5	2
	392	46.9167	0.5	2
	393	48.75	0.333333	4
	394	49	0.333333	2
	395	42.8333	0.333333	2
	396	46.1	0.333333	2
	397	42.5833	0.333333	2
	398	40.2	0.333333	2
	399	43.3333	0.333333	2
	400	44.3333	0.5	2
	401	41.5833	0.333333	2
	402	41.8333	0.333333	3
	403	46.3333	0.5	4
	404	45.9167	0.333333	2
	405	49.4167	0.333333	4
	406	44.0667	0.333333	2
	407	45.25	0.5	2
	408	45.6	0.333333	2
	409	47.0833	0.333333	2
	410	49.8333	0.333333	3
	411	45.1667	0.5	2
	412	47.0833	0.5	3
	413	43.5833	0.5	2
	414	51.5833	0.5	3
	415	41.1833	0.333333	2
	416	52.3333	0.333333	3
	417	48.8333	0.5	2
	418	44.1667	0.5	2
	419	47.5	0.5	2
	420	45.3333	0.5	2
	421	46.5833	0.333333	2
	422	47.4167	0.333333	2
	423	47.1667	0.5	3
	424	42.5333	0.333333	3
	425	43.6667	0.333333	3
	426	45.6333	0.333333	3
	427	46.5	0.5	2
	428	40.2333	0.4	2
	429	43.8333	0.5	2
	430	45	0.333333	2.5
	431	43.4333	0.5	2
	432	47.1667	0.333333	3
	433	41.1667	0.333333	2
	434	40.8333	0.333333	2
	435	41.6667	0.333333	2
	436	42	0.333333	2
	437	47.5	0.5	2
	438	42.4167	0.333333	2
	439	44.8333	0.333333	2
	440	42.9667	0.333333	3
	441	46.3333	0.333333	2
	442	47.1667	0.5	2
	443	45.1667	0.333333	2
	444	45.25	0.333333	2
	445	47.4	0.4	3
	446	46.25	0.25	2
	447	46.1833	0.5	2
	448	43.6667	0.333333	3
	449	40.2833	0.2	2
	450	45	0.5	2
	451	45.3333	0.5	2
	452	41	0.333333	2
	453	41.5	0.333333	2
	454	45.5	0.333333	2
	455	41.4167	0.5	2
	456	42.3333	0.333333	2
	457	41.9	0.333333	2
	458	41.6667	0.333333	2
	459	44.25	0.25	3
	460	45.75	0.5	3
	461	48.2333	0.333333	2
	462	48	0.5	3
	463	46.9167	0.333333	3
	464	50	0.333333	2
	465	43.5	0.333333	2
	466	50.6667	0.5	3
	467	45.1667	0.5	2
	468	42.9333	0.25	2
	469	45.3333	0.333333	2
	470	43.8333	0.333333	2
	471	45.4333	0.333333	2
	472	47.4167	0.333333	2
	473	41.75	0.333333	2
	474	47.3	0.333333	3
	475	42.6667	0.333333	2
	476	47.6667	0.333333	2
	477	44.8333	0.333333	2
	478	50.6667	0.5	3
	479	45.3333	0.333333	2
	480	48.3333	0.333333	3
	481	46.3333	0.333333	2
	482	44.8333	0.333333	2
	483	46.3333	0.333333	3
	484	43.6667	0.5	2
	485	40.25	0.333333	2
	486	43.6667	0.333333	3
	487	41.1667	0.333333	4
	488	42.5667	0.333333	2
	489	50.6	0.5	3
	490	44.5833	0.5	2
	491	41.5	0.333333	2
	492	44.8333	0.333333	3
	493	44.3333	0.5	2
	494	44.6667	0.5	2
	495	40.4667	0.4	2
	496	42.25	0.5	2
	497	43.85	0.5	3
	498	41.5	0.333333	4
	499	44.5	0.333333	2
	500	42.9167	0.333333	2
	501	44.1333	0.333333	2
	502	44.6667	0.333333	2
	503	44.8333	0.333333	2
	504	44.2333	0.4	2
	505	45.0667	0.333333	2
	506	42.1667	0.333333	3
	507	40.3333	0.5	2
	508	42.6667	0.333333	2
	509	44	0.333333	3
	510	49.0833	0.333333	3
	511	40	0.333333	2
	512	42.85	0.333333	2
	513	43.5833	0.25	2
	514	46.05	0.333333	2
	515	41.2667	0.5	2
	516	42.1667	0.5	2
	517	44	0.5	2
	518	43.6667	0.4	3
	519	44.5333	0.25	2
	520	45.1667	0.5	2
	521	44.4	0.4	2
	522	43.8333	0.333333	4
	523	42.4333	0.5	2
	524	42.5	0.333333	2
	525	45.8333	0.5	2
	526	41.5	0.25	2
	527	48.3333	0.333333	4
	528	48.4333	0.5	2
	529	47.25	0.333333	2
	530	43.4167	0.333333	2
	531	46.5	0.333333	2
	532	48.7667	0.333333	2
	533	40.1667	0.333333	2
	534	41.7667	0.5	2
	535	44.7333	0.4	2
	536	41.5667	0.333333	2
	537	41.3333	0.333333	2
	538	41	0.333333	2
	539	48	0.333333	2
	540	46.6667	0.333333	3
	541	45.3333	0.5	2
	542	42.85	0.5	2
	543	40.5167	0.333333	2
	544	46.25	0.333333	3
	545	48.1667	0.333333	3
	546	38.8	0.333333	1.5
	547	37.5833	0.333333	2
	548	48.75	0.5	4
	549	43.9167	0.333333	3
	550	43.6667	0.333333	2
	551	47	0.333333	2
	552	43.6667	0.5	2
	553	46.5	0.5	3
	554	44.3333	0.333333	2
	555	45.0833	0.5	2
	556	39.5	0.333333	2
	557	42.1667	0.333333	2
	558	50.4167	0.5	4
	559	45.3333	0.5	3
	560	47.1667	0.333333	4
	561	45.1667	0.5	3
	562	49.25	0.333333	4
	563	48.75	0.5	3
	564	42.45	0.333333	2
	565	47	0.333333	3
	566	38.5	0.333333	2
	567	49.6667	0.333333	2
	568	46.6667	0.5	2
	569	45.5	0.333333	3
	570	45.8333	0.5	3
	571	44.1667	0.25	3
	572	43.6667	0.333333	2
	573	41.3333	0.5	2
	574	43.7333	0.333333	2
	575	40.3167	0.333333	3
	576	43.6667	0.333333	2
	577	44.3333	0.5	3
	578	41.25	0.333333	2
	579	44.5	0.5	2
	580	43.8667	0.2	2
	581	46.0833	0.333333	2
	582	45	0.333333	2
	583	46.5	0.333333	2
	584	48.5	0.5	2
	585	41.8333	0.333333	2
	586	46.0833	0.5	3
	587	43.8333	0.5	2
	588	40.1667	0.333333	2
	589	43	0.333333	2
	590	48.8333	0.333333	3
	591	42.1667	0.333333	2
	592	51.8333	0.333333	3
	593	38.6667	0.333333	3
	594	40.5	0.333333	2
	595	49.5	0.333333	2
	596	39.5	0.333333	2
	597	50	0.5	3
	598	42	0.333333	2
	599	45.9167	0.5	2
	600	44.2333	0.4	2
	601	49.1667	0.333333	2
	602	40.1667	0.333333	2
	603	43.1667	0.5	3
	604	45.6667	0.333333	2
	605	49.8333	0.5	2
	606	41.8333	0.333333	2
	607	43.3333	0.5	3
	608	45.1667	0.333333	2
	609	45.7333	0.333333	2
	610	44.4667	0.5	2
	611	41.25	0.5	2
	612	39.25	0.333333	2
	613	47.1667	0.333333	2
	614	47.6333	0.333333	3
	615	42	0.333333	2
	616	46.8333	0.333333	2
	617	48	0.333333	3
	618	43.5833	0.333333	2
	619	47.9833	0.333333	2
	620	44.25	0.333333	4
	621	42	0.333333	2
	622	46.25	0.25	3
	623	44.1667	0.5	2
	624	41.8333	0.333333	3
	625	44.1667	0.5	2
	626	44.5	0.333333	2
	627	41.3333	0.333333	2
	628	40	0.333333	2
	629	50	0.333333	2
	630	46.9167	0.5	2
	631	43	0.333333	2
	632	49.1667	0.5	2
	633	47.1667	0.5	2
	634	46	0.333333	2
	635	38.6667	0.333333	1.5
	636	46.3667	0.2	2
	637	47.0833	0.333333	4
	638	40.8333	0.5	2
	639	50.2667	0.333333	4
	640	46.0833	0.333333	2
	641	48	0.5	2
	642	43.3333	0.5	2
	643	43.5	0.25	2
	644	43.8333	0.5	2
	645	50	0.333333	3
	646	43	0.5	3
	647	46	0.333333	3
	648	42	0.333333	2
	649	46.5	0.5	2
	650	40.75	0.333333	2
	651	46.1	0.333333	2
	652	43.5833	0.25	2
	653	48	0.5	3
	654	38.7333	0.333333	2
	655	40.8333	0.333333	2
	656	37.1667	0.333333	2
	657	40.05	0.4	3
	658	44.9	0.333333	3
	659	43.9167	0.25	3
	660	50.7333	0.4	2
	661	48	0.333333	3
	662	45.1667	0.333333	2
	663	45.5	0.333333	2
	664	40.5833	0.333333	2
	665	43.8667	0.2	2
	666	43.8333	0.333333	3
	667	40.6667	0.333333	2
	668	44.0833	0.5	2
	669	43.4167	0.5	2
	670	37.3333	0.333333	2
	671	39	0.333333	2
	672	41.25	0.25	3
	673	40.3667	0.333333	2
	674	40.6667	0.333333	2
	675	50.75	0.5	3
	676	42.3167	0.333333	3
	677	44.7333	0.333333	3
	678	43.55	0.333333	3
	679	48.4167	0.5	3
	680	38.8167	0.333333	2
	681	45.3333	0.333333	3
	682	43.5	0.5	2
	683	50.3333	0.333333	3
	684	47	0.333333	2
	685	45.5833	0.5	2
	686	43.6667	0.333333	2
	687	57	0.333333	3
	688	43.3333	0.333333	2
	689	42.8333	0.333333	2
	690	47.1667	0.333333	2
	691	47.5	0.333333	2
	692	41.6833	0.333333	2
	693	46	0.333333	3
	694	41.6667	0.5	2
	695	45.8167	0.4	2
	696	44.8333	0.5	2
	697	42.5833	0.333333	2
	698	39	0.333333	2
	699	46.5	0.5	2
	700	44.0333	0.333333	2
	701	42.8333	0.333333	2
	702	45.5	0.333333	3
	703	44	0.5	3
	704	44.4	0.4	2
	705	47	0.5	4
	706	47.9333	0.5	3
	707	44.0833	0.25	2
	708	45.8333	0.333333	3
	709	40.25	0.333333	2
	710	44.6667	0.5	2
	711	42.0167	0.333333	2
	712	44	0.333333	2
	713	42.0833	0.333333	2
	714	39	0.333333	2
	715	42.5	0.333333	2
	716	45.9	0.4	2
	717	44.5833	0.5	3
	718	44.1	0.333333	3
	719	42.1667	0.25	3
	720	49.25	0.5	3
	721	46.5833	0.25	3
	722	41.9167	0.25	2
	723	43.3333	0.5	3
	724	39.1833	0.25	2
	725	50.0833	0.5	4
	726	41.8333	0.333333	2
	727	45.1667	0.333333	3
	728	45.0833	0.5	3
	729	43.3333	0.333333	4
	730	46.6667	0.5	2
	731	44.3333	0.5	2
	732	38.6667	0.333333	3
	733	43.9167	0.333333	2
	734	46.4	0.4	3
	735	45.5833	0.333333	2
	736	47.5833	0.5	3
	737	46	0.333333	3
	738	43.7667	0.333333	4
	739	42.8333	0.333333	3
	740	42.4667	0.5	3
	741	47.1667	0.333333	2
	742	40.5	0.333333	2
	743	42.5	0.333333	2
	744	47.8333	0.333333	3
	745	46.3333	0.333333	2
	746	44.1667	0.5	2
	747	43	0.5	2
	748	45.3	0.333333	2
	749	40.4167	0.333333	2
	750	42.5167	0.333333	3
	751	47.25	0.5	3
	752	42.1667	0.333333	2
	753	43.8333	0.5	2
	754	44.5833	0.333333	2
	755	50.5	0.5	3
	756	43.6667	0.333333	2
	757	46.6667	0.333333	3
	758	47.6667	0.5	3
	759	44.9	0.333333	2
	760	41.6667	0.5	2
	761	45.5	0.5	3
	762	43	0.333333	3
	763	49.1667	0.5	2
	764	46.4167	0.5	2
	765	50.1667	0.5	2
	766	44.5	0.333333	2
	767	47.9167	0.333333	3
	768	42.3333	0.333333	2
	769	46.1667	0.5	2
	770	48.3333	0.5	2
	771	45.8333	0.333333	2
	772	48.4167	0.333333	4
	773	45.8333	0.5	2
	774	47.1667	0.333333	3
	775	44.25	0.5	3
	776	42.2667	0.333333	2
	777	47.5	0.333333	2
	778	45.3333	0.333333	2
	779	46.75	0.5	3
	780	45.3333	0.333333	2
	781	48.3333	0.5	2
	782	40.5667	0.333333	2
	783	42.7667	0.333333	2
	784	44.65	0.25	3
	785	45	0.333333	2
	786	44.6667	0.333333	2
	787	41.3	0.5	2
	788	47.1667	0.5	2
	789	43.1667	0.333333	2
	790	46.25	0.5	3
	791	42	0.333333	2
	792	48	0.5	3
	793	44.5833	0.333333	2
	794	42.4167	0.5	2
	795	49.25	0.25	2
	796	51.5	0.333333	3
	797	43	0.333333	3
	798	40.75	0.25	2
	799	39.25	0.333333	2.5
	800	41.6667	0.333333	2
	801	48.5	0.333333	2
	802	44.2667	0.333333	2
	803	43.25	0.333333	2
	804	42.9167	0.333333	2
	805	43.8333	0.333333	2
	806	44.3333	0.5	2
	807	44.25	0.5	4
	808	40.45	0.2	2
	809	43.8167	0.333333	2
	810	43.2667	0.5	2
	811	42.85	0.5	2
	812	41.6833	0.25	2
	813	45.2667	0.5	2
	814	40.6667	0.5	2
	815	51.3333	0.333333	3
	816	45.5	0.333333	4
	817	42.1667	0.333333	3
	818	44.1	0.333333	2
	819	44	0.333333	2
	820	43.75	0.5	2
	821	49.4167	0.5	3
	822	42.4667	0.5	2
	823	41.9167	0.5	2
	824	48.8333	0.5	2
	825	45	0.333333	2
	826	41.1667	0.333333	3
	827	44.6667	0.5	2
	828	49.9333	0.5	3
	829	46.5	0.333333	3
	830	45.8167	0.333333	3
	831	43.7857	0.285714	2
	832	43.9167	0.333333	2
	833	46.8	0.5	2
	834	47.1667	0.333333	3
	835	44.4667	0.333333	2
	836	44	0.333333	2
	837	42.7667	0.5	2
	838	42.75	0.5	2
	839	43.0833	0.25	2
	840	43.5	0.333333	2
	841	41.8333	0.333333	2
	842	49.1667	0.333333	3
	843	43.1667	0.5	2
	844	44.1667	0.333333	3
	845	51.5	0.333333	4
	846	48.3333	0.333333	2
	847	43.4333	0.333333	2
	848	46.5833	0.333333	3
	849	39.2333	0.333333	2
	850	46.9167	0.5	2
	851	48.75	0.5	3
	852	37.5833	0.333333	2
	853	39.5833	0.25	2
	854	52.1667	0.5	3
	855	44.4167	0.333333	2
	856	43.5	0.4	2
	857	42.8333	0.5	2
	858	44.6667	0.333333	3
	859	40.5667	0.333333	2
	860	39.6667	0.333333	2
	861	52.25	0.5	2
	862	46	0.333333	2
	863	48.6333	0.333333	2
	864	52.0333	0.2	4
	865	49.5	0.333333	3
	866	45.5833	0.25	2
	867	42.1667	0.333333	2
	868	48	0.5	2
	869	46.1667	0.5	3
	870	49.3333	0.5	3
	871	44	0.333333	2
	872	51.0833	0.333333	3
	873	43.1333	0.333333	2
	874	47.5833	0.333333	3
	875	43.7333	0.333333	3
	876	41.8333	0.333333	2
	877	38.1667	0.333333	2
	878	39.8333	0.333333	2
	879	43.1667	0.333333	3
	880	40.5833	0.25	2
	881	44.8333	0.25	2
	882	38.5	0.333333	3
	883	43.9167	0.5	3
	884	41.5833	0.333333	3
	885	46.4167	0.5	2
	886	41.8333	0.333333	3
	887	45.3333	0.333333	2
	888	45.8167	0.333333	3
	889	41.1667	0.333333	2
	890	42.3333	0.5	2
	891	45.0833	0.333333	3
	892	41.5	0.333333	2
	893	42.1667	0.333333	2
	894	43.0167	0.333333	3
	895	42.8333	0.333333	3
	896	44.8333	0.333333	3
	897	48.75	0.333333	2
	898	46.9	0.333333	3
	899	44.8333	0.5	2
	900	43.1667	0.5	2
	901	45.2333	0.4	2
	902	45.5	0.5	2
	903	48.8333	0.333333	2
	904	45.3333	0.333333	2
	905	47.5	0.5	2
	906	45.3333	0.333333	2
	907	45.6667	0.333333	2
	908	40.5	0.333333	3
	909	45.8333	0.333333	3
	910	44.8333	0.333333	2
	911	47.7	0.4	3
	912	45.4167	0.25	4
	913	39.8333	0.5	1.5
	914	42.0833	0.333333	2
	915	39.4667	0.333333	2
	916	38.6667	0.333333	2
	917	43.9167	0.333333	3
	918	40.75	0.333333	3
	919	43.3333	0.333333	2
	920	47.3333	0.5	2
	921	44.3	0.5	2
	922	43.25	0.5	2
	923	45	0.5	2
	924	47.25	0.5	3
	925	50.8333	0.5	3
	926	44.1667	0.5	2
	927	44.0667	0.4	2
	928	44.75	0.25	3
	929	39	0.333333	2
	930	47.75	0.5	2
	931	47.5	0.5	2
	932	42.5	0.333333	2
	933	46.3333	0.333333	2
	934	41.5667	0.333333	2
	935	47.8333	0.333333	2
	936	47	0.5	2
	937	46	0.5	3
	938	49.75	0.333333	4
	939	45.25	0.333333	2
	940	43.8333	0.333333	3
	941	43.8333	0.333333	2
	942	39.6667	0.333333	2
	943	42.3333	0.333333	3
	944	48.25	0.5	2
	945	45.5	0.5	2
	946	41.2667	0.5	2
	947	45.6667	0.333333	3
	948	46.25	0.333333	2
	949	45.8333	0.5	2
	950	40.6667	0.333333	3
	951	42.0833	0.5	4
	952	43	0.333333	2
	953	45.6667	0.5	2
	954	47.5667	0.4	4
	955	43.8333	0.5	4
	956	39.5	0.333333	2
	957	44.0833	0.333333	3
	958	49.8333	0.333333	3
	959	48.1667	0.5	3
	960	46.5833	0.5	2
	961	48.1667	0.333333	2
	962	49.25	0.25	3
	963	44	0.5	3
	964	42.4333	0.5	2
	965	43.4667	0.5	2
	966	42.5833	0.333333	2
	967	40.7	0.333333	2
	968	41.0833	0.5	2
	969	43.0667	0.333333	2
	970	45.3333	0.333333	2
	971	43.9167	0.333333	3
	972	47.9167	0.25	2
	973	45.9167	0.25	2
	974	52	0.333333	3
	975	38.6667	0.333333	2
	976	45.7667	0.5	2
	977	52.8333	0.5	3
	978	44.8333	0.5	2
	979	43.4167	0.5	2
	980	42.8333	0.333333	2
	981	43.8333	0.333333	2
	982	43.5	0.5	3
	983	41.6667	0.333333	2
	984	44.5	0.5	2
	985	41.5833	0.5	2
	986	40.0833	0.25	2
	987	44.75	0.25	3
	988	52.5	0.333333	3
	989	43.5	0.333333	2
	990	47.5	0.333333	3
	991	46.25	0.333333	2
	992	48.5	0.333333	2
	993	44.5	0.333333	2
	994	46	0.333333	2
	995	44	0.333333	2
	996	40.4167	0.333333	2
	997	45.6667	0.5	3
	998	45	0.5	2
	999	48.25	0.333333	3
	1000	50.9667	0.333333	3

## Sheet: Dup_modes_of_syntenic_genes
	Supplemental Data. Hoang et al. (2023). Plant Cell.
	Duplication modes of syntenic genes related to C4 photosynthesis across three Cleomaceae genomes identified by SynFind
	72 G. gynandra genes						43 C. violacea genes				61 T. hassleriana genes
	Gene name	Gene ID	Duplication mode	Corresponding At gene			Gene ID	Duplication mode			Gene ID	Duplication mode
	AAT1	Gyn_10X_HIC_v5_00024533.mRNA1	WGD_genes	AT4G21120.1			Clevi.0007s1206.1	WGD_genes			XM_010539516.1	WGD_genes
	AAT3	Gyn_10X_HIC_v5_00019810.mRNA1	proximal_genes	AT4G31990.3			Clevi.0001s1792.1	tandem_genes			XM_010528814.1	dispersed_genes
	ALAAT1/2	Gyn_10X_HIC_v5_00022400.mRNA1	dispersed_genes	AT1G72330.1,AT1G17290.1			Clevi.0013s1069.1	dispersed_genes			XM_010539351.1	dispersed_genes
	ALAAT1/2	Gyn_10X_HIC_v5_00004930.mRNA1	transposed_genes	AT1G72330.1,AT1G17290.1			Clevi.0006s2158.1	transposed_genes			XM_010523784.2	dispersed_genes
	AspAT	Gyn_10X_HIC_v5_00003483.mRNA1	transposed_genes	AT2G30970.1			Clevi.0042s0792.1	dispersed_genes			XM_010553599.1	WGD_genes
	BCA2	Gyn_10X_HIC_v5_00009823.mRNA1	WGD_genes	AT5G14740.1,AT3G01500.3			Clevi.0014s0746.1	dispersed_genes			XM_010526004.1	WGD_genes
	BCA2	Gyn_10X_HIC_v5_00022821.mRNA1	WGD_genes	AT5G14740.1,AT3G01500.3			Clevi.0002s0593.1	transposed_genes			XM_010554338.1	WGD_genes
	BCA4	Gyn_10X_HIC_v5_00002957.mRNA1	WGD_genes	AT1G70410.2,AT1G23730.2			Clevi.0006s1821.1	WGD_genes			XM_010553270.1	WGD_genes
	BCA4	Gyn_10X_HIC_v5_00029450.mRNA1	WGD_genes	AT1G70410.2,AT1G23730.2			Clevi.0005s2228.1	tandem_genes			XM_010534864.1	WGD_genes
	BCA6	Gyn_10X_HIC_v5_00012348.mRNA1	transposed_genes	AT1G58180.2			Clevi.0022s0669.1	WGD_genes			XM_010545770.1	transposed_genes
	c-NAD-MDH1	Gyn_10X_HIC_v5_00009209.mRNA1	WGD_genes	AT1G04410.1,AT5G43330.1			Clevi.0014s1403.1	dispersed_genes			XM_010524177.1	WGD_genes
	c-NAD-MDH1	Gyn_10X_HIC_v5_00003316.mRNA1	WGD_genes	AT1G04410.1,AT5G43330.1			Clevi.0005s2236.1	WGD_genes			XM_010558605.1	WGD_genes
	c-NAD-MDH1	Gyn_10X_HIC_v5_00027958.mRNA1	WGD_genes	AT1G04410.1,AT5G43330.1			Clevi.0008s1081.1	dispersed_genes			XM_010534336.1	WGD_genes
	DCT	Gyn_10X_HIC_v5_00000405.mRNA1	tandem_genes	AT5G64290.1			Clevi.0011s0953.1	transposed_genes			XM_010522560.2	WGD_genes
	DCT	Gyn_10X_HIC_v5_00016072.mRNA1	WGD_genes	AT5G64290.1			Clevi.0009s1578.1	transposed_genes			XM_010548042.2	WGD_genes
	DIC1	Gyn_10X_HIC_v5_00020893.mRNA1	dispersed_genes	AT2G22500.1			Clevi.0001s1636.1	WGD_genes			XM_010557101.2	WGD_genes
	DIC2	Gyn_10X_HIC_v5_00029947.mRNA1	dispersed_genes	AT4G24570.1			Clevi.0008s0949.1	WGD_genes			XM_010528361.2	WGD_genes
	DIC3	Gyn_10X_HIC_v5_00016062.mRNA1	transposed_genes	AT5G09470.1			Clevi.0005s1852.1	transposed_genes			XM_010522455.2	dispersed_genes
	DiT1	Gyn_10X_HIC_v5_00001203.mRNA1	WGD_genes	AT5G12860.2			Clevi.0018s0407.1	transposed_genes			XM_010522474.2	WGD_genes
	DiT1	Gyn_10X_HIC_v5_00017030.mRNA1	WGD_genes	AT5G12860.2			Clevi.0032s0332.1	transposed_genes			XM_010548047.1	WGD_genes
	FD-GOGAT1	Gyn_10X_HIC_v5_00011499.mRNA1	WGD_genes	AT5G04140.1			Clevi.0006s1302.1	dispersed_genes			XM_010537778.2	transposed_genes
	FD-GOGAT1	Gyn_10X_HIC_v5_00024073.mRNA1	WGD_genes	AT5G04140.1			Clevi.0001s2181.1	dispersed_genes			XM_010545235.2	transposed_genes
	FD-GOGAT2	Gyn_10X_HIC_v5_00018415.mRNA1	transposed_genes	AT2G41220.1			Clevi.0008s0904.1	dispersed_genes			XM_010527172.2	transposed_genes
	GLDP1	Gyn_10X_HIC_v5_00019968.mRNA1	WGD_genes	AT4G33010.1,AT2G26080.1			Clevi.0060s0043.1	Singleton			XM_010527760.2	WGD_genes
	GLDP1	Gyn_10X_HIC_v5_00029108.mRNA1	WGD_genes	AT4G33010.1,AT2G26080.1			Clevi.0005s2417.1	WGD_genes			XM_010521549.2	WGD_genes
	GLDP1	Gyn_10X_HIC_v5_00016943.mRNA1	transposed_genes	AT4G33010.1,AT2G26080.1			Clevi.0018s0416.1	dispersed_genes			XM_010552298.2	transposed_genes
	MDH	Gyn_10X_HIC_v5_00016337.mRNA1	WGD_genes	AT3G47520.1			Clevi.0009s1389.1	dispersed_genes			XM_010520950.1	transposed_genes
	MDH	Gyn_10X_HIC_v5_00000724.mRNA1	WGD_genes	AT3G47520.1			Clevi.0009s0969.1	WGD_genes			XM_010544003.2	transposed_genes
	mMDH1	Gyn_10X_HIC_v5_00007952.mRNA1	dispersed_genes	AT3G15020.1,AT1G53240.1			Clevi.0007s1516.1	WGD_genes			XM_010552822.2	transposed_genes
	mMDH1	Gyn_10X_HIC_v5_00004289.mRNA1	tandem_genes	AT3G15020.1,AT1G53240.1			Clevi.0009s1687.1	tandem_genes			XM_010524733.2	WGD_genes
	NAD-ME1	Gyn_10X_HIC_v5_00027505.mRNA1	transposed_genes	AT2G13560			Clevi.0009s1688.1	tandem_genes			XM_010546075.2	WGD_genes
	NAD-ME1	Gyn_10X_HIC_v5_00016336.mRNA1	dispersed_genes	AT2G13560			Clevi.0167s0014.1	transposed_genes			XM_010528134.2	dispersed_genes
	NAD-ME2	Gyn_10X_HIC_v5_00009707.mRNA1	WGD_genes	AT4G00570.1			Clevi.0022s0209.1	transposed_genes			XM_010537922.1	dispersed_genes
	NAD-ME2	Gyn_10X_HIC_v5_00003051.mRNA1	WGD_genes	AT4G00570.1			Clevi.0022s0627.1	WGD_genes			XM_010540318.2	Singleton
	NADP-ME1	Gyn_10X_HIC_v5_00028561.mRNA1	transposed_genes	AT2G19900.1			Clevi.0005s2263.1	WGD_genes			XM_010557127.1	dispersed_genes
	NADP-ME2	Gyn_10X_HIC_v5_00016798.mRNA1	WGD_genes	AT5G11670.1,AT5G25880.1			Clevi.0012s1042.1	transposed_genes			XM_010520865.1	tandem_genes
	NADP-ME2	Gyn_10X_HIC_v5_00001104.mRNA1	transposed_genes	AT5G11670.1,AT5G25880.1			Clevi.0003s2163.1	transposed_genes			XM_010544006.1	WGD_genes
	NHD2	Gyn_10X_HIC_v5_00027291.mRNA1	proximal_genes	AT3G19490.1,AT1G49810.1			Clevi.0010s1105.1	Singleton			XM_010553815.2	WGD_genes
	PCK	Gyn_10X_HIC_v5_00015955.mRNA1	WGD_genes	AT5G65690.4,AT4G37870.1			Clevi.0021s0226.1	dispersed_genes			XM_010525758.2	WGD_genes
	PCK	Gyn_10X_HIC_v5_00020869.mRNA1	WGD_genes	AT5G65690.4,AT4G37870.1			Clevi.0003s2164.1	Singleton			XM_010555097.2	WGD_genes
	PEPC1	Gyn_10X_HIC_v5_00007944.mRNA1	WGD_genes	AT3G14940.1,AT1G53310.1			Clevi.0004s2193.1	dispersed_genes			XM_010546436.2	WGD_genes
	PEPC1	Gyn_10X_HIC_v5_00004255.mRNA1	WGD_genes	AT3G14940.1,AT1G53310.1			Clevi.0014s1012.1	WGD_genes			XM_010525440.1	WGD_genes
	PEPC2	Gyn_10X_HIC_v5_00018698.mRNA1	WGD_genes	AT2G42600.1			Clevi.0007s0924.1	dispersed_genes			XM_010558243.2	WGD_genes
	PEPC2	Gyn_10X_HIC_v5_00026241.mRNA1	WGD_genes	AT2G42600.1							XM_010535353.2	WGD_genes
	PIP1;2/PIP1;3	Gyn_10X_HIC_v5_00019101.mRNA1	WGD_genes	AT2G45960.1,AT3G61430.1,AT1G01620.1							XM_010531445.2	WGD_genes
	PIP1;2/PIP1;3	Gyn_10X_HIC_v5_00025932.mRNA1	WGD_genes	AT2G45960.1,AT3G61430.1,AT1G01620.1							XM_010555022.1	WGD_genes
	PIP1;2/PIP1;3	Gyn_10X_HIC_v5_00009667.mRNA1	WGD_genes	AT2G45960.1,AT3G61430.1,AT1G01620.1							XM_010557516.2	WGD_genes
	PIP1;2/PIP1;3	Gyn_10X_HIC_v5_00003061.mRNA1	WGD_genes	AT2G45960.1,AT3G61430.1,AT1G01620.1							XM_010549810.1	WGD_genes
	PIP1;5	Gyn_10X_HIC_v5_00011853.mRNA1	dispersed_genes	AT4G23400.1							XM_010528589.2	WGD_genes
	PIP1;5	Gyn_10X_HIC_v5_00024758.mRNA1	transposed_genes	AT4G23400.1							XM_010533283.2	transposed_genes
	PIP2;2	Gyn_10X_HIC_v5_00026791.mRNA1	tandem_genes	AT2G37170.1,AT3G53420.1							XM_010522258.1	WGD_genes
	PIP2;5	Gyn_10X_HIC_v5_00026627.mRNA1	WGD_genes	AT3G54820.1							XM_010548055.1	WGD_genes
	PIP2;5	Gyn_10X_HIC_v5_00018165.mRNA1	WGD_genes	AT3G54820.1							XM_010555476.1	WGD_genes
	PIP2;8	Gyn_10X_HIC_v5_00020348.mRNA1	WGD_genes	AT4G35100.1,AT2G16850.1							XM_010521659.1	transposed_genes
	PIP2;8	Gyn_10X_HIC_v5_00028612.mRNA1	WGD_genes	AT4G35100.1,AT2G16850.1							XM_010550595.2	Singleton
	PMDH1	Gyn_10X_HIC_v5_00020862.mRNA1	transposed_genes	AT2G22780.1							XM_010533983.2	transposed_genes
	PMDH2	Gyn_10X_HIC_v5_00016048.mRNA1	WGD_genes	AT5G09660.1							XM_010521658.1	Singleton
	PMDH2	Gyn_10X_HIC_v5_00000319.mRNA1	WGD_genes	AT5G09660.1							XM_010530177.2	dispersed_genes
	PPCK1	Gyn_10X_HIC_v5_00006940.mRNA1	proximal_genes	AT1G08650.1							XM_010552964.2	dispersed_genes
	PPCK1	Gyn_10X_HIC_v5_00012435.mRNA1	dispersed_genes	AT1G08650.1							XM_010520562.1	WGD_genes
	PPCK2	Gyn_10X_HIC_v5_00010274.mRNA1	transposed_genes	AT3G04530.1							XM_010530867.2	WGD_genes
	PPDK	Gyn_10X_HIC_v5_00028147.mRNA1	Singleton	AT4G15530.1
	PPT	Gyn_10X_HIC_v5_00021887.mRNA1	transposed_genes	AT5G33320
	PPT	Gyn_10X_HIC_v5_00004127.mRNA1	transposed_genes	AT5G33320
	RAF1	Gyn_10X_HIC_v5_00010273.mRNA1	WGD_genes	AT3G04550.1
	RAF1	Gyn_10X_HIC_v5_00023122.mRNA1	WGD_genes	AT3G04550.1
	RBCS-1	Gyn_10X_HIC_v5_00013123.mRNA1	dispersed_genes	AT1G67090.1,AT5G38410.1
	RBCS-1	Gyn_10X_HIC_v5_00006894.mRNA1	dispersed_genes	AT1G67090.1,AT5G38410.1
	RBCS-2	Gyn_10X_HIC_v5_00002736.mRNA1	WGD_genes	AT1G67090
	RBCS-2	Gyn_10X_HIC_v5_00006527.mRNA1	WGD_genes	AT5G38410
	TPT	Gyn_10X_HIC_v5_00015716.mRNA1	WGD_genes	AT5G46110.1
	TPT	Gyn_10X_HIC_v5_00024406.mRNA1	WGD_genes	AT5G46110.1
