# Supplementary material for: The Gynandropsis gynandra genome provides insights into whole-genome duplications and the evolution of C4 photosynthesis in Cleomaceae
Source: Plant Cell. 2023 Jan 24;35(5):1334–59. doi: 10.1093/plcell/koad018 (PMC10118270; doi:10.1093/plcell/koad018)
Supplement: koad018_Supplementary_Data [file koad018_supplementary_data.zip › TPC2022LSB01103DR1_Supplemental_Data_Set_5_POST_ACCEPT.xlsx]

## Sheet: Gg_genes_expresssion
	Supplemental Data. Hoang et al. (2023). Plant Cell.
	Expression level of G. gynandra genes in the transcriptome atlas reported in Külahoglu et al. (2014)																		DAG: days after germination
																			Mean values of three replicates were used
	Gene ID	Leaf_0	Leaf_1	Leaf_2	Leaf_3	Leaf_4	Leaf_5	Stem	Root	Stamen	Petal	Carpel	Sepal	Seed_1	Seed_3	Seedling_DAG2	Seedling_DAG6
	Gyn_10X_HIC_v5_00014831.mRNA1	12.148	11.97	12.159	20.7577	32.394	55.036	15.807	9.56367	24.852	20.2187	15.5677	23.4793	10.895	15.1067	37.1817	44.3493
	Gyn_10X_HIC_v5_00009063.mRNA1	25.372	28.664	28.376	31.1437	32.755	31.8093	15.7493	0.719667	3.61367	3.276	33.954	8.02633	6.84367	3.99767	29.9157	25.7473
	Gyn_10X_HIC_v5_00025581.mRNA1	27.2967	32.0473	32.4523	27.3367	20.489	20.7897	21.4417	20.3983	13.07	31.4837	22.314	36.0313	13.116	45.7173	14.5953	18.7713
	Gyn_10X_HIC_v5_00003343.mRNA1	74.4907	69.338	72.312	70.176	70.6023	71.0093	103.527	122.163	140.855	116.674	81.497	107.608	71.9067	65.3357	85.28	104.419
	Gyn_10X_HIC_v5_00018796.mRNA1	12.4667	17.767	19.2847	21.7623	18.331	18.2573	11.92	26.1517	26.9093	19.866	14.226	14.5597	12.8497	14.5157	34.849	23.104
	Gyn_10X_HIC_v5_00015350.mRNA1	0.0746667	0.103	0.159	0.327333	1.00067	1.63333	0.235	0.497667	2.11433	0.884333	0.497333	3.378	0	0.0153333	0.921333	0.710667
	Gyn_10X_HIC_v5_00017816.mRNA1	19.2407	21.1007	21.481	18.2487	15.7407	14.0887	14.7303	11.156	3.47033	5.02733	16.8647	10.6443	14.923	9.75967	11.6133	11.4593
	Gyn_10X_HIC_v5_00024912.mRNA1	3.75867	4.23667	3.087	3.11	2.348	2.99433	2.93233	2.44733	2.841	15.9043	4.15967	2.25033	5.307	6.139	1.85333	2.138
	Gyn_10X_HIC_v5_00030062.mRNA1	5.283	5.316	4.67533	3.77133	3.034	2.60833	3.541	2.306	1.67867	3.065	4.476	3.326	3.306	7.73467	2.62333	2.50767
	Gyn_10X_HIC_v5_00006667.mRNA1	12.6593	11.5853	11.2373	8.79067	9.17133	9.90867	10.788	9.64633	18.1943	9.752	10.6093	12.469	15.699	3.059	11.2093	11.1907
	Gyn_10X_HIC_v5_00013820.mRNA1	69.3013	67.56	67.5723	61.8947	61.8863	65.7517	89.0103	94.5843	123.753	141.429	70.2993	112.578	77.4393	150.843	67.5907	60.1027
	Gyn_10X_HIC_v5_00027103.mRNA1	24.1153	24.0253	19.7493	11.5047	3.89433	0.825667	4.419	2.768	2.23233	0.126	9.41133	0.965333	2.76433	0.0333333	1.50733	0.958
	Gyn_10X_HIC_v5_00026950.mRNA1	47.522	53.4543	44.1693	30.4893	11.7203	3.262	21.6433	9.50033	1.54033	0.170667	21.715	1.829	8.47033	0	6.649	3.526
	Gyn_10X_HIC_v5_00009469.mRNA1	0.0903333	0.0653333	0.100333	0.166333	0.075	0	0.063	0.0396667	0.12	0	0.136333	0.0133333	0.0966667	0.200333	0.0116667	0.0413333
	Gyn_10X_HIC_v5_00023868.mRNA1	63.0213	62.998	56.619	56.236	55.0517	54.9503	85.4227	89.113	128.62	87.1663	72.3763	94.3053	115.127	147.592	77.539	80.794
	Gyn_10X_HIC_v5_00019422.mRNA1	12.2833	11.587	9.535	11.2937	12.0097	12.074	11.4187	4.25933	6.02267	2.62933	5.94033	3.57533	26.348	0.737333	23.4583	20.075
	Gyn_10X_HIC_v5_00001359.mRNA1	5.14467	5.20667	5.40567	5.05167	3.995	6.23967	6.157	3.776	4.84333	5.54633	5.53	7.10567	8.82967	5.785	6.15033	9.022
	Gyn_10X_HIC_v5_00026483.mRNA1	1158.61	1528.82	1480.95	1223.36	792.333	573.24	569.293	545.153	143.948	368.155	631.938	419.504	322.827	645.617	345.819	191.077
	Gyn_10X_HIC_v5_00007947.mRNA1	10.844	9.68	9.69467	7.80433	6.22167	5.66033	8.89533	3.65133	1.68133	5.28333	9.49767	4.464	8.74967	3.387	6.754	7.05567
	Gyn_10X_HIC_v5_00007108.mRNA1	5.871	5.00533	4.03	4.59067	4.52267	4.44933	7.807	9.38833	9.89733	12.8193	8.695	8.04167	8.02933	10.7033	5.27033	5.897
	Gyn_10X_HIC_v5_00010164.mRNA1	7.29867	6.75467	6.743	7.357	8.30967	10.0087	6.52533	9.233	17.1483	17.3203	12.3317	9.38333	9.206	5.59933	7.698	8.23267
	Gyn_10X_HIC_v5_00021605.mRNA1	0.02	0	0.026	0.0416667	0.122333	0.212667	0.293333	0.0476667	1.60367	1.26133	106.416	15.873	125.63	0.223333	0.274333	0.311333
	Gyn_10X_HIC_v5_00005391.mRNA1	3.80967	3.332	3.52567	2.96867	2.422	1.893	2.71433	2.165	1.744	2.292	3.23133	2.147	3.43067	6.22367	2.027	2.772
	Gyn_10X_HIC_v5_00003958.mRNA1	3.166	3.72567	3.44033	3.30767	2.81567	2.682	1.96667	2.21767	1.33767	1.69667	2.19033	2.063	2.173	1.75533	2.507	2.76333
	Gyn_10X_HIC_v5_00006007.mRNA1	0.00766667	0.00533333	0	0	0	0	0.035	5.86267	0.0166667	0	0	0.065	0.106667	0.103667	0.107333	0.157
	Gyn_10X_HIC_v5_00030462.mRNA1	12.3487	12.1817	11.658	12.5853	13.79	13.0027	11.8543	47.15	19.1943	14.6743	14.5917	19.6667	31.007	21.896	19.6987	19.0973
	Gyn_10X_HIC_v5_00019007.mRNA1	21.1523	21.8577	30.736	43.5503	55.6117	60.751	29.5613	135.035	96.9557	39.0223	44.2653	60.425	95.814	134.997	157.028	129.333
	Gyn_10X_HIC_v5_00017483.mRNA1	518.308	720.158	744.311	658.301	471.277	338.668	348.184	326.665	58.5127	132.424	253.071	171.09	219.451	380.226	213.297	131.153
	Gyn_10X_HIC_v5_00006996.mRNA1	15.269	26.146	37.7613	53.6743	62.4893	57.4677	10.954	2.834	2.44467	17.1873	14.3277	6.20533	14.4333	2.84467	45.68	28.528
	Gyn_10X_HIC_v5_00011466.mRNA1	0	0	0	0	0	0	0	0	140.013	0	0.372333	1.219	0	0	0.0436667	0
	Gyn_10X_HIC_v5_00013968.mRNA1	39.404	38.5977	41.4163	34.6873	33.04	35.0027	36.2803	33.932	30.754	46.4743	38.0297	36.4527	46.613	30.824	30.8697	33.709
	Gyn_10X_HIC_v5_00021601.mRNA1	0.312	0.309333	0.259333	0.263333	0.280333	0.297	0.521667	0.460333	2.36067	1.02067	0.296	0.663667	0.773	0.755333	0.470667	0.84
	Gyn_10X_HIC_v5_00003337.mRNA1	7.37867	5.15567	6.692	3.826	2.54533	2.19167	7.444	2.02733	1.666	3.63133	9.88267	4.65633	2.69433	0.371333	3.33967	4.18233
	Gyn_10X_HIC_v5_00022140.mRNA1	4.63733	3.964	2.98567	3.17733	3.59333	3.633	6.94733	5.376	4.68367	4.596	3.03367	3.09833	1.74	1.64033	3.30767	3.591
	Gyn_10X_HIC_v5_00025616.mRNA1	47.3127	50.6573	59.2763	51.114	43.922	43.991	49.48	37.826	35.9837	56.905	39.7003	48.2937	29.8843	21.2267	39.054	36.4857
	Gyn_10X_HIC_v5_00000854.mRNA1	0	0	0	0	0	0	0	0	0	0	0	0	0	0	0	0
	Gyn_10X_HIC_v5_00019403.mRNA1	22.7873	40.5807	55.192	73.0607	79.5343	84.7937	13.0247	11.735	13.573	25.7427	26.288	18.205	7.89067	10.0407	52.943	45.8803
	Gyn_10X_HIC_v5_00005745.mRNA1	0	0	0	0	0	0	0	0	0	0	0	0	0	0	0	0
	Gyn_10X_HIC_v5_00017321.mRNA1	0.0936667	0	0	0	0	0	0	0	0.041	0	0	0	4.56767	0	0	0
	Gyn_10X_HIC_v5_00024483.mRNA1	0	0	0	0	0.022	0	0	0	0	0	0	0	0	0	0	0
	Gyn_10X_HIC_v5_00018050.mRNA1	6.06167	5.147	3.807	2.20067	1.50867	1.45933	8.348	19.4393	0.691	0.411667	4.02	3.369	2.111	2.92533	5.87533	8.447
	Gyn_10X_HIC_v5_00004728.mRNA1	1.65533	1.607	1.06933	1.43967	1.41133	1.54733	1.75467	1.046	1.771	0.762333	1.16033	0.883333	4.429	5.38733	1.338	1.45
	Gyn_10X_HIC_v5_00001774.mRNA1	0	0	0	0	0	0	0	0	0	0	0	0	0	0.04	0	0
	Gyn_10X_HIC_v5_00023171.mRNA1	0.139667	0.193667	0.058	0.167333	0	0.183667	0.18	0.0266667	0	0.139667	0	0	0.642	0	0.2	0
	Gyn_10X_HIC_v5_00015286.mRNA1	27.429	33.0903	33.2397	29.1257	25.279	27.569	28.39	18.5513	38.779	40.6177	20.0247	41.9353	55.4887	77.8383	27.6043	38.076
	Gyn_10X_HIC_v5_00005410.mRNA1	35.7673	13.2223	13.947	10.8637	6.52033	9.168	86.125	64.304	90.8163	47.2413	22.1857	79.934	18.29	0.356333	17.098	20.728
	Gyn_10X_HIC_v5_00006701.mRNA1	0.0933333	0.0796667	0	0.0803333	0.0783333	0	0.051	2.56833	294.853	1600.06	25.8407	438.528	0	0	1.75333	4.95967
	Gyn_10X_HIC_v5_00010330.mRNA1	2.859	2.596	3.04933	2.48833	2.155	2.463	3.95333	6.4	5.38667	7.08667	3.12667	7.169	9.92633	9.356	3.45533	3.047
	Gyn_10X_HIC_v5_00024880.mRNA1	5.243	8.411	9.66067	11.7667	18.2707	14.094	5.835	12.2927	62.9223	8.48167	10.342	24.7597	6.06867	3.35367	11.2327	6.76567
	Gyn_10X_HIC_v5_00027768.mRNA1	0.0383333	0.0176667	0	0.0323333	0	0.0426667	0	0.021	0.0686667	0	0	0	0.063	0.0423333	0	0
	Gyn_10X_HIC_v5_00014637.mRNA1	3.66233	3.42767	2.71833	2.74333	3.94767	4.19567	4.31833	4.40733	6.60933	5.50667	2.77833	2.745	6.23833	21.3537	4.466	4.62167
	Gyn_10X_HIC_v5_00007013.mRNA1	38.591	33.2353	33.706	29.2543	23.76	20.3687	46.2033	12.4143	5.52733	17.2883	36.9983	15.1743	13.5073	2.06033	23.8473	27.0627
	Gyn_10X_HIC_v5_00004167.mRNA1	20.2547	16.889	14.2297	14.7073	10.6967	9.42833	21.568	23.3633	26.757	20.239	20.3003	26.566	59.7	173.601	21.2293	19.8043
	Gyn_10X_HIC_v5_00014210.mRNA1	0.0776667	0.413667	0.461	0.740667	0.339333	0.132333	0.225667	0	0.139333	0	0.227667	0.197333	0.0673333	0	0.185667	0.232
	Gyn_10X_HIC_v5_00005170.mRNA1	0.809	2.76567	2.978	5.101	6.22433	11.965	0.0946667	1.08533	0.341	6.13367	0	2.10933	0.474	0.0183333	15.789	5.43733
	Gyn_10X_HIC_v5_00016858.mRNA1	1.69	2.08633	4.52167	7.529	6.84367	4.98233	12.1847	5.57767	2.127	10.849	3.957	7.99533	0.0413333	0	8.69	9.71567
	Gyn_10X_HIC_v5_00014243.mRNA1	0	0	0	0	0	0	0	0	0.138	0	0	0	0	0	0	0.086
	Gyn_10X_HIC_v5_00000040.mRNA1	5.85533	4.99833	4.81933	3.47767	1.99	1.058	3.88733	0.787667	0.321	0	1.29467	0.35	2.722	0.405333	2.28833	1.91433
	Gyn_10X_HIC_v5_00013780.mRNA1	17.4673	19.5127	21.725	26.2777	51.6023	74.567	66.151	30.8723	149.328	69.7653	30.8607	54.885	135.001	35.9377	44.9033	35.516
	Gyn_10X_HIC_v5_00003127.mRNA1	0.0183333	0.0626667	0.042	0.092	0	0.043	0.0266667	33.9513	341.948	268.289	3.55033	36.1423	0.115667	0.046	0.291333	0
	Gyn_10X_HIC_v5_00011842.mRNA1	16.491	22.0197	16.4797	14.2637	6.40567	3.90933	10.9257	10.199	7.487	8.964	7.01233	9.393	3.60967	8.19967	7.20467	7.40033
	Gyn_10X_HIC_v5_00023978.mRNA1	0.344667	0.458333	0.588	0.997333	0.645667	0.551	0.679333	0.467333	0.264667	0	0.908333	0.365667	0.475	0.464333	0.607	0.74
	Gyn_10X_HIC_v5_00003982.mRNA1	5.74	8.806	9.501	4.705	1.93767	0.427333	0.356667	0.0283333	0.667667	0	28.1787	3.236	0.06	0	0	0.0103333
	Gyn_10X_HIC_v5_00010128.mRNA1	0	0.075	0.0836667	0	0	0	0	0.0533333	0	0	0	0.0563333	0	0	0	0
	Gyn_10X_HIC_v5_00029589.mRNA1	8.692	8.038	9.72967	8.63133	9.54267	10.7403	11.2607	12.792	32.411	22.066	8.93433	12.853	11.0573	8.05733	11.2917	11.7117
	Gyn_10X_HIC_v5_00014672.mRNA1	0	0.0183333	0	0.019	0	0	0	0	0.0233333	0	0.163667	0	0	0.0523333	0	0
	Gyn_10X_HIC_v5_00028647.mRNA1	12.2987	10.1987	12.065	15.5323	21.2597	21.9013	20.8537	9.02167	13.2237	10.639	12.773	15.423	15.4193	17.5193	25.7737	21.432
	Gyn_10X_HIC_v5_00014717.mRNA1	0.221	0.173667	0.155333	0.174333	0.181667	0.157	0.313333	0.269667	0.315333	0.361667	0.296333	0.321	0.371	0.223333	0.199667	0.205
	Gyn_10X_HIC_v5_00007420.mRNA1	1.98533	2.18367	2.06467	2.02067	2.87433	3.377	2.14633	0.0306667	5.81633	2.837	3.502	5.24533	1.04733	0.0906667	3.34867	6.08667
	Gyn_10X_HIC_v5_00012287.mRNA1	2.69267	1.95867	4.19533	2.188	2.868	3.01867	1.49867	2.05633	1.46467	0.512333	1.56233	1.00833	2.45067	3.638	1.997	2.50467
	Gyn_10X_HIC_v5_00025664.mRNA1	15.6963	15.9123	16.9473	16.8793	17.9623	16.8593	14.3333	18.414	25.0063	30.4183	11.4813	16.4143	22.9677	25.9377	18.0127	18.5287
	Gyn_10X_HIC_v5_00007955.mRNA1	0	0	0	0	0	0	0	0	0	0	0	0	0	0	0	0
	Gyn_10X_HIC_v5_00015089.mRNA1	20.063	18.7843	17.8113	15.6243	14.5993	12.4857	15.354	16.11	18.5333	16.3617	19.795	16.2193	26.1813	88.7127	15.4107	15.3727
	Gyn_10X_HIC_v5_00002840.mRNA1	0.624333	0.787	0.769	1.193	1.12867	1.321	1.68667	0.822	3.68033	1.34033	4.18233	3.039	24.327	1.73067	3.393	4.466
	Gyn_10X_HIC_v5_00024946.mRNA1	2.20833	1.78333	1.541	1.609	1.415	1.842	1.35	0.484667	2.256	3.30133	4.21267	1.62133	2.11533	1.02633	2.03567	1.58433
	Gyn_10X_HIC_v5_00014598.mRNA1	0.0526667	0.201	0.00266667	0	0.0343333	0.113667	0	0	0.141	0	0.246	0.00266667	0.0253333	0.011	0.215333	0.054
	Gyn_10X_HIC_v5_00022810.mRNA1	1.316	1.29967	1.645	2.43167	2.13467	1.409	3.62467	1.69733	1.06567	1.00033	3.80867	2.08033	1.48133	11.8653	2.94267	1.492
	Gyn_10X_HIC_v5_00022384.mRNA1	22.6	21.6713	22.7733	23.0583	26.3287	29.1383	25.6233	14.1327	6.953	14.6347	23.746	15.1067	9.57	9.641	27.2457	26.8817
	Gyn_10X_HIC_v5_00022248.mRNA1	0.871667	0.562667	0.951667	1.66333	5.817	8.577	4.11267	15.661	108.42	8.491	2.861	22.6383	5.76967	1.56167	9.798	13.957
	Gyn_10X_HIC_v5_00014904.mRNA1	66.2403	59.1937	56.0967	57.904	65.3413	77.0077	81.688	134.067	139.79	107.785	79.6843	99.216	60.079	108.799	175.976	153.473
	Gyn_10X_HIC_v5_00013183.mRNA1	0.058	0.009	0.0726667	0	0	0.0196667	0.00466667	0.0426667	0.12	0	0	0.022	0	0.117667	0.047	0.103333
	Gyn_10X_HIC_v5_00000487.mRNA1	41.5347	37.7427	44.863	52.5863	68.3543	84.5427	76.188	48.5613	61.2763	237.492	43.179	90.7107	47.039	40.0507	89.456	70.9343
	Gyn_10X_HIC_v5_00020381.mRNA1	0	0.0703333	0	0	0	0	0	0	0	0	0	0	0	0	0	0.069
	Gyn_10X_HIC_v5_00002226.mRNA1	0.0283333	0.027	0.0666667	0.082	0.096	0	0	0.114667	0	0.329	0.147	0.0793333	2.99567	1.98367	0.114	0.0713333
	Gyn_10X_HIC_v5_00027662.mRNA1	227.314	265.462	230.913	145.927	79.572	69.4347	83.342	81.3373	23.0193	22.6693	109.133	64.2067	70.691	231.472	42.7227	77.9417
	Gyn_10X_HIC_v5_00001427.mRNA1	0.083	0.138333	0.153667	0.056	0.0166667	0.0436667	0.0453333	0.0536667	3.59733	0.267	0.237333	0.0363333	0.0223333	0.878667	0.0406667	0.0206667
	Gyn_10X_HIC_v5_00028476.mRNA1	71.6973	93.8193	86.49	64.7107	39.2347	33.273	46.6003	26.4123	84.979	28.7943	23.8693	31.5103	38.9007	92.1767	14.4707	16.443
	Gyn_10X_HIC_v5_00026808.mRNA1	55.18	51.7163	49.592	43.9503	39.328	38.1577	58.518	65.2997	49.424	64.3577	54.169	62.537	47.6527	15.0013	46.2117	38.952
	Gyn_10X_HIC_v5_00000959.mRNA1	1.30667	0.582667	0.408667	0.221667	0.171333	0.093	0.544667	1.132	0.203667	0.315	0.422	5.87367	8.70133	0.095	0.647333	0.611
	Gyn_10X_HIC_v5_00004032.mRNA1	0.115667	0.201667	0.370333	0.547333	1.24067	1.58767	0.255333	9.85433	0.395333	0.05	0.396333	0.800333	0.092	0.0413333	1.44833	1.43933
	Gyn_10X_HIC_v5_00021638.mRNA1	19.4727	20.1797	21.357	23.91	27.6013	31.4667	31.4753	30.2007	45.7677	38.242	21.474	33.6663	16.736	4.78333	32.7757	24.7147
	Gyn_10X_HIC_v5_00009645.mRNA1	0.09	0.119667	0	0	0	0.0853333	0	0.0583333	1.09933	0	0	0.025	152.647	346.277	0	0.133333
	Gyn_10X_HIC_v5_00007440.mRNA1	5.245	5.20667	9	10.0727	18.7183	26.6993	25.643	215.95	228.734	594.259	35.2413	642.772	7.47233	0.134667	47.5763	107.755
	Gyn_10X_HIC_v5_00006634.mRNA1	0.421667	0.442667	0.821333	0.438333	0.453	1.01667	1.05167	0.702	2.52633	1.52067	0	1.68567	0.634667	2.14733	0.614	0.503
	Gyn_10X_HIC_v5_00028733.mRNA1	267.503	345.636	325.75	273.405	185.2	128.247	107.78	118.893	46.2317	76.19	164.542	103.321	80.4447	168.448	83.3997	69.305
	Gyn_10X_HIC_v5_00019994.mRNA1	36.6437	43.4447	56.9527	58.2447	54.888	44.884	17.101	1.22133	23.893	22.844	38.488	24.2373	21.9563	3.44367	80.13	51.5
	Gyn_10X_HIC_v5_00015188.mRNA1	7.457	5.378	5.12367	4.96567	6.33267	6.94333	9.06633	12.8283	7.636	3.67	4.611	11.0043	3.68433	1.101	9.873	14.522
	Gyn_10X_HIC_v5_00016368.mRNA1	0	0	0	0	0	0	0	0	0	0	0	0	0	0	0	0
	Gyn_10X_HIC_v5_00019539.mRNA1	11.4973	13.492	16.3007	15.4	13.7443	13.966	14.229	24.309	20.6277	46.5633	14.2523	27.8297	12.212	12.272	15.6207	13.8843
	Gyn_10X_HIC_v5_00020019.mRNA1	7.84733	6.08167	7.47833	6.30533	10.842	10.871	8.047	10.6643	75.482	86.5697	11.7683	15.3623	11.5857	11.1943	10.2743	17.4093
	Gyn_10X_HIC_v5_00002360.mRNA1	0.121333	0.057	0.167333	0.0543333	0.164	0.228667	0.139667	0.087	0	0.140333	0	0.0713333	0.534333	0.0746667	0.101667	0.0343333
	Gyn_10X_HIC_v5_00011086.mRNA1	45.952	44.3803	38.6633	45.9703	48.909	56.934	59.8453	60.205	66.714	94.899	46.5167	90.835	58.625	16.2007	51.0097	49.0957
	Gyn_10X_HIC_v5_00029292.mRNA1	23.6733	44.896	43.6957	35.0727	15.1193	5.369	13.217	8.78833	2.01167	0.579333	16.777	1.77533	4.144	1.935	7.593	4.54
	Gyn_10X_HIC_v5_00029605.mRNA1	10.3047	10.544	10.216	11.259	13.2027	14.367	10.52	20.1203	36.637	70.3173	11.4723	18.0067	19.642	25.4757	17.1233	16.7707
	Gyn_10X_HIC_v5_00030773.mRNA1	0.0763333	0.200667	0.438	0.162333	0.160333	0.348667	0	0.0116667	0.0376667	0	0.19	0.0166667	0.089	0.00366667	0.266667	0.140333
	Gyn_10X_HIC_v5_00004894.mRNA1	50.8187	104.913	131.241	154.293	114.43	76.3657	37.9413	8.78667	305.994	2143.74	119.376	625.941	110.01	17.8473	226.818	128.541
	Gyn_10X_HIC_v5_00003721.mRNA1	3.287	2.007	3.674	3.80967	3.00667	4.71467	5.67767	8.25267	5.21633	5.898	7.33767	4.95933	3.66	0.651	4.85133	5.268
	Gyn_10X_HIC_v5_00012018.mRNA1	13.6773	12.615	11.3757	11.061	11.5183	13.1853	14.473	3.86767	3.88733	5.24167	10.186	5.66767	6.68167	5.26167	7.07367	7.70267
	Gyn_10X_HIC_v5_00011361.mRNA1	0	0	0.00566667	0	0.00433333	0	0	0	0	0	0	0	0	0	0	0
	Gyn_10X_HIC_v5_00010967.mRNA1	0.100667	0.118	0.0733333	0.213333	0.475	0.621667	0.051	0.178667	0.369333	0.138667	0.141	0.267	0.252	0.026	0.281667	0.452333
	Gyn_10X_HIC_v5_00008344.mRNA1	22.2093	21.139	19.5183	15.155	9.856	7.47133	19.0113	13.286	9.95833	10.065	16.7303	12.75	10.7717	6.98367	10.3403	9.04133
	Gyn_10X_HIC_v5_00027535.mRNA1	4.23233	3.147	2.643	2.806	2.84967	3.42433	4.25633	12.4017	13.3813	16.7603	4.39267	7.523	5.594	5.533	3.658	5.375
	Gyn_10X_HIC_v5_00014908.mRNA1	0.677667	0.881333	1.83067	4.35567	12.4397	25.4097	0.476333	0.319667	19.6337	6.48433	2.60567	18.8253	31.515	1.40267	7.20933	8.136
	Gyn_10X_HIC_v5_00012680.mRNA1	7.414	0.927667	0.375333	0.284	0.364667	0.331333	4.89067	0.159	1.355	0.355333	1.46067	11.317	0.286667	0.126667	4.03433	6.383
	Gyn_10X_HIC_v5_00004730.mRNA1	9.47733	8.11567	7.737	8.95367	11.8903	17.0337	12.0077	20.158	43.8143	23.1663	14.4147	18.8743	45.2293	90.6843	28.0097	22.8463
	Gyn_10X_HIC_v5_00030421.mRNA1	52.8727	57.503	57.973	51.0327	56.1253	72.4	62.9137	66.4407	130.693	48.6413	54.372	76.0323	44.2997	36.7797	74.976	147.919
	Gyn_10X_HIC_v5_00011966.mRNA1	0	0	0	0.00566667	0	0.043	0.510333	382.456	0.37	0.210333	0.443667	0.186667	0.283	0	0.322	0
	Gyn_10X_HIC_v5_00027111.mRNA1	63.0653	75.7147	61.369	44.626	18.1723	9.35267	17.4403	9.29833	2.59867	0.785	21.632	8.29367	8.38967	0.175	8.84233	8.61033
	Gyn_10X_HIC_v5_00017956.mRNA1	33.15	41.0363	34.5953	21.426	8.83133	3.83233	10.144	6.971	2.00833	0.873667	16.097	5.54967	3.94233	3.15967	4.26033	4.352
	Gyn_10X_HIC_v5_00014090.mRNA1	8.25033	7.40033	7.08033	7.05533	7.209	7.88733	11.5383	18.2883	40.5853	44.0103	13.6887	16.7873	20.5827	12.3233	14.5103	15.1327
	Gyn_10X_HIC_v5_00023132.mRNA1	21.2533	17.7583	14.007	13.1733	14.2587	9.01233	19.7123	18.0697	21.748	7.42033	28.431	15.41	14.721	9.26967	11.3903	18.6847
	Gyn_10X_HIC_v5_00009262.mRNA1	13.7803	14.5607	18.063	17.927	18.7343	19.4483	33.1413	32.3897	61.744	64.5757	20.7987	37.773	23.2967	28.2697	25.114	25.278
	Gyn_10X_HIC_v5_00016102.mRNA1	0.0303333	0.0656667	0.0256667	0.0323333	0.0593333	0.043	0.0243333	0	0	0	0.280667	0.0133333	0.0553333	0.0146667	0.0366667	0
	Gyn_10X_HIC_v5_00006837.mRNA1	0.626333	0.562333	1.02033	1.197	0.833667	0.862667	0.581333	0.574	5.891	0	0.251333	0.627667	3.09733	36.9427	0.261333	0
	Gyn_10X_HIC_v5_00026473.mRNA1	63.2993	73.6987	67.3247	48.038	24.5567	16.0833	30.5527	28.2337	4.362	7.28767	34.8077	18.8467	22.078	68.826	11.2633	17.851
	Gyn_10X_HIC_v5_00027263.mRNA1	7.04567	5.671	5.78	5.91267	5.695	5.53433	7.84467	8.31233	12.0267	7.40267	11.024	9.70333	13.286	14.5413	6.08933	5.632
	Gyn_10X_HIC_v5_00005072.mRNA1	0	0	0	0	0	0	0	0	0	0	0	0	0	0	0	0
	Gyn_10X_HIC_v5_00007382.mRNA1	0	0	0	0	0	0	0	0	0	0	0	0	7.32833	0	0	0
	Gyn_10X_HIC_v5_00030217.mRNA1	0	0	0.0353333	0	0	0	0	0	0	0	0	0	0	0.0546667	0	0
	Gyn_10X_HIC_v5_00028635.mRNA1	10.1177	10.5457	11	9.59733	10.56	10.4013	13.672	13.7133	21.759	17.3923	12.1527	16.3197	21.2137	17.9543	12.759	14.9847
	Gyn_10X_HIC_v5_00029286.mRNA1	2.132	1.06733	1.29333	0.524	0.322667	0.188667	2.967	0.439667	1.75933	0.122	1.87433	3.44633	0.162333	0	1.04733	0.332
	Gyn_10X_HIC_v5_00030836.mRNA1	2.778	3.13033	2.41	3.33967	2.48867	3.56067	6.522	5.09567	4.94433	4.81633	1.85667	4.293	10.6783	20.7913	1.69033	1.805
	Gyn_10X_HIC_v5_00023215.mRNA1	0.032	0.072	0	0	0	0	0	0	5.751	0	0	0	0	0	0.0586667	0.0276667
	Gyn_10X_HIC_v5_00026428.mRNA1	11.45	12.5487	9.952	7.97133	4.17567	2.63267	2.86933	4.63233	2.23067	0.781667	9.42633	4.05533	3.747	1.04833	1.923	2.857
	Gyn_10X_HIC_v5_00012949.mRNA1	26.561	29.5793	30.5513	31.2743	29.5627	31.7583	24.188	13.5863	20.8793	32.1307	26.208	29.2867	19.856	16.921	28.9363	26.563
	Gyn_10X_HIC_v5_00018836.mRNA1	0	0	0	0	0	0	0	0	0	0	0	0	0	0	0	0
	Gyn_10X_HIC_v5_00015410.mRNA1	0.284	0.228333	0.186667	0.168667	0.284667	0.308333	2.33533	6.024	0.098	0	0.224333	0.38	0.162333	0.714667	0.634333	0.622667
	Gyn_10X_HIC_v5_00003839.mRNA1	0	0.051	0	0	0	0	0	0	0	0	0	0	0	0	0	0
	Gyn_10X_HIC_v5_00016169.mRNA1	0	0	0	0	0.0336667	0	0	0.0216667	0	0	0	0.0276667	0	0.0436667	0.0273333	0.0413333
	Gyn_10X_HIC_v5_00019825.mRNA1	30.587	23.1143	22.347	18.3743	16.044	13.6647	34.367	30.2933	27.605	24.379	33.539	33.741	67.8953	6.581	26.5857	28.1543
	Gyn_10X_HIC_v5_00004548.mRNA1	110.991	129.661	116.381	98.293	57.9273	49.1613	55.1867	45.151	35.1493	21.0863	63.1717	42.2773	45.8577	143.957	27.1863	27.2827
	Gyn_10X_HIC_v5_00027744.mRNA1	0	0	0	0	0	0	0	0	0	0	0	0	0	0	0	0
	Gyn_10X_HIC_v5_00029208.mRNA1	21.687	17.067	17.6777	16.3457	24.03	23.7077	45.9283	101.69	24.449	4.14167	34.1223	28.183	15.3427	22.9957	37.249	53.0117
	Gyn_10X_HIC_v5_00004852.mRNA1	0.43	0.48	0.147	0.201	0.193333	0.422667	0.0653333	0.0566667	0.200333	0	0	0.171667	0	0.0296667	0.0233333	0.0343333
	Gyn_10X_HIC_v5_00012216.mRNA1	4.57667	3.15133	3.33167	3.09	4.60733	5.08533	6.80533	69.932	41.9133	14.6593	14.7447	21.5627	10.5407	33.531	17.23	18.815
	Gyn_10X_HIC_v5_00010566.mRNA1	0.0623333	0.0676667	0.179	0.161667	0	0	0.172	13.1133	0.592667	0	0	0.275	0.365333	0.273333	0.0673333	0.069
	Gyn_10X_HIC_v5_00007862.mRNA1	51.5883	37.049	60.0403	69.9143	122.458	210.37	260.491	59.0017	77.6473	14.0647	186.768	236.639	4.156	0.367333	201.276	505.173
	Gyn_10X_HIC_v5_00022268.mRNA1	30.7703	35.375	23.8297	14.3257	6.02533	3.51967	35.606	11.3187	4.65	1.319	28.4403	7.02533	5.20667	1.57633	9.158	7.98667
	Gyn_10X_HIC_v5_00008091.mRNA1	0	0	0.0546667	0.14	0.611667	0.257667	0	0.125	0.452	0	0	0.047	0.165	0	0.167	0.079
	Gyn_10X_HIC_v5_00010150.mRNA1	2.209	2.01733	1.24767	1.537	0.936667	1.02733	1.14533	0.635667	0.277333	0.399	1.92767	1.20933	0.690333	1.36367	0.681333	1.727
	Gyn_10X_HIC_v5_00004158.mRNA1	3.74867	4.57533	6.97033	24.2647	54.331	100.471	8.909	3.70733	8.04	6.01833	2.38367	16.7927	5.855	7.76	58.661	47.976
	Gyn_10X_HIC_v5_00000930.mRNA1	11.0907	9.91567	9.65633	8.91667	9.60267	7.51867	16.1023	8.71333	26.0713	20.1523	11.3283	14.1073	9.24433	5.52967	9.63133	9.70433
	Gyn_10X_HIC_v5_00003904.mRNA1	29.165	32.0143	30.2447	23.913	17.6407	14.28	16.98	14.7933	12.976	14.6267	18.1597	14.3507	22.0937	18.0473	11.4857	11.9413
	Gyn_10X_HIC_v5_00002427.mRNA1	15.8493	13.281	11.5047	10.815	11.375	10.458	20.2787	9.248	17.657	13.705	15.2	11.7833	19.7087	9.417	13.8047	12.076
	Gyn_10X_HIC_v5_00026280.mRNA1	0.472333	0.71	0.810333	0.37	0.499667	1.69767	0.310667	0.465	1.03067	1.58867	1.962	0.773	0.713667	0.165	0.613667	0.877
	Gyn_10X_HIC_v5_00024833.mRNA1	0.281	0.625	0.853333	0.358333	0.118333	0	0.162333	0.152667	0.763333	0.0823333	3.32367	64.875	25.94	0.023	0	0.0206667
	Gyn_10X_HIC_v5_00010597.mRNA1	29.8733	30.629	28.9843	28.4983	25.4267	23.3433	25.8343	22.741	16.8363	30.3857	25.5033	23.2627	35.4147	18.6073	25.1447	23.7177
	Gyn_10X_HIC_v5_00007145.mRNA1	16.6037	19.5313	26.7013	50.5513	88.9697	130.843	19.8077	7.58867	63.8757	170.677	29.5797	73	12.375	6.52833	77.944	90.3627
	Gyn_10X_HIC_v5_00002335.mRNA1	143.011	134.48	110.166	74.1063	45.1583	28.3483	23.6457	2.79433	0	0	0	0.175	0.0973333	0	0.194	0.412333
	Gyn_10X_HIC_v5_00013920.mRNA1	129.413	176.728	150.698	117.709	72.8333	56.3963	61.0463	58.255	10.1633	21.3593	72.3847	37.7757	48.428	69.0907	31.0067	38.9683
	Gyn_10X_HIC_v5_00013896.mRNA1	0.188	0.201	0.177	0.234333	0.0966667	0.313667	0.0436667	4.021	0.923	0.067	0.266667	0.518	0.637333	0.315	0.436667	0.34
	Gyn_10X_HIC_v5_00009735.mRNA1	21.2163	29.5437	29.0557	27.3003	24.649	23.1353	10.3757	7.44167	7.22433	10.2813	11.386	11.6767	7.69267	20.318	13.7597	11.3903
	Gyn_10X_HIC_v5_00018692.mRNA1	0	0	0	0	0	0	0	0	0	0	0	0	0	0	0	0
	Gyn_10X_HIC_v5_00011007.mRNA1	19.221	19.9967	18.4937	18.997	17.9537	15.093	37.0257	56.83	26.3633	10.613	22.1097	23.8087	14.348	20.341	20.4813	20.8107
	Gyn_10X_HIC_v5_00008129.mRNA1	2.84767	2.93933	3.96167	2.29633	2.10267	1.406	5.08367	3.99267	2.736	2.65967	2.54967	3.329	2.657	3.093	1.34667	2.99133
	Gyn_10X_HIC_v5_00006228.mRNA1	2.65467	2.17533	1.851	2.25433	1.979	1.84	3.28933	3.568	14.2487	14.2537	17.8283	11.868	0.689	0.129667	1.47767	0.274333
	Gyn_10X_HIC_v5_00016855.mRNA1	10.567	11.47	6.16933	4.82567	2.15233	0.170667	1.073	1.317	0.467667	0	5.119	0.444667	0.411	0	0.826333	0
	Gyn_10X_HIC_v5_00001193.mRNA1	0.0413333	0.0483333	0.0776667	0.0153333	0.117333	0.0133333	0.317667	0.0476667	0.101333	0	0.206333	0.18	0.0523333	0	0.0506667	0.0616667
	Gyn_10X_HIC_v5_00030382.mRNA1	0.276333	0.251667	0.406	0.421333	0.698	0.535333	0.34	0.429333	1.58233	0.556333	0.442333	0.702	9.40833	3.03267	0.412	0.790667
	Gyn_10X_HIC_v5_00015781.mRNA1	33.9967	41.3163	45.8443	40.869	35.9133	33.617	22.1387	16.9573	10.468	48.108	25.0927	24.8013	22.4663	6.43833	27.165	24.4273
	Gyn_10X_HIC_v5_00005371.mRNA1	22.3633	24.3847	19.914	13.7127	6.43567	3.956	5.99167	3.89167	2.729	0.523333	11.006	4.80333	5.47	2.05733	3.07567	2.53333
	Gyn_10X_HIC_v5_00004438.mRNA1	31.135	29.4817	35.6257	45.4053	59.1903	62.871	40.345	178.185	63.4677	104.457	73.3117	101.984	76.2083	84.3703	67.3507	93.2373
	Gyn_10X_HIC_v5_00028229.mRNA1	0.716	0.492	0.524667	0.822	1.15533	1.752	5.23833	0.615333	2.60067	1.404	0	2.34067	1397.12	4348.76	4.948	10.4067
	Gyn_10X_HIC_v5_00006290.mRNA1	136.578	163.64	109.391	74.5087	30.9003	16.5677	21.4623	76.3803	21.4273	7.919	61.64	27.9327	66.01	69.154	40.344	48.791
	Gyn_10X_HIC_v5_00008491.mRNA1	8.43267	6.88933	8.89867	8.75967	7.38367	4.73267	7.88533	5.31967	10.2673	16.8097	8.51667	12.1427	1.82633	0.377333	10.537	9.82433
	Gyn_10X_HIC_v5_00027442.mRNA1	0.290333	0.441	0.304333	0.523667	0.380667	0.482667	0.377667	0.553333	0.676667	1.54833	0.856	0.574	1.01	0.525667	0.588667	0.467667
	Gyn_10X_HIC_v5_00003409.mRNA1	19.9287	26.203	35.8857	45.1267	50.5653	49.8053	19.746	10.3477	14.1613	21.697	21.7853	15.7033	18.7963	49.022	52.595	61.6697
	Gyn_10X_HIC_v5_00029684.mRNA1	4.21033	3.29767	3.08833	3.00667	3.17567	4.43667	9.95833	7.421	8.12633	0.604	3.41267	3.73	4.362	4.10367	3.657	3.52133
	Gyn_10X_HIC_v5_00000726.mRNA1	5.023	4.26533	3.02733	3.00867	3.87933	3.84	4.132	8.706	15.5757	6.68033	4.61733	5.85767	15.376	12.088	5.46733	6.96867
	Gyn_10X_HIC_v5_00029480.mRNA1	0.923	0.512333	0.780667	0.64	8.95967	1.83233	0.162333	13.1967	0.233	0.0913333	0.476667	7.678	1.974	0.333667	0.557333	0.317
	Gyn_10X_HIC_v5_00006175.mRNA1	0	0.202667	0.104	0	0	0.151	0	0.0413333	0	0	0	0	0	0.298	0	0
	Gyn_10X_HIC_v5_00029405.mRNA1	80.295	99.3637	108.481	100.687	85.1817	74.9837	96.1497	30.6	26.9467	61.694	44.8613	34.4123	35.8883	44.813	80.8227	74.3767
	Gyn_10X_HIC_v5_00013765.mRNA1	27.5153	30.1877	33.55	37.2647	43.137	48.189	25.488	34.813	46.3967	60.967	25.75	28.7887	32.0923	74.9183	37.5453	31.067
	Gyn_10X_HIC_v5_00029827.mRNA1	0.477667	0.47	0.200333	0.399667	0.560667	0.193	0.365667	0.613333	0.342667	0.29	0	0.133667	1.37767	0.934	0.284667	0.244333
	Gyn_10X_HIC_v5_00024132.mRNA1	14.2363	15.237	13.4663	9.39033	7.01767	3.04133	13.6407	172.511	4.789	1.057	10.8933	2.581	12.4237	10.4263	5.42633	5.55233
	Gyn_10X_HIC_v5_00000608.mRNA1	0	0	0	0	0	0	0	0	0.353333	0	0	0	0	0	0	0
	Gyn_10X_HIC_v5_00004165.mRNA1	0	0	0	0	0	0	0	0	0.182	0	0	0	0	0	0	0
	Gyn_10X_HIC_v5_00005984.mRNA1	16.5937	16.3193	21.0587	14.6977	12.995	11.4603	20.4017	20.0433	14.603	18.405	19.144	19.537	15.6467	9.59633	13.8413	10.313
	Gyn_10X_HIC_v5_00005598.mRNA1	14.9673	15.8957	16.0493	15.484	17.2153	17.5383	20.0113	23.872	44.6037	32.0077	16.814	23.784	34.467	47.904	20.5703	18.655
	Gyn_10X_HIC_v5_00007624.mRNA1	38.211	37.071	38.2533	40.368	47.342	44.8077	48.8413	50.8453	46.0887	60.9743	31.9043	42.4277	45.0223	12.9963	45.329	35.242
	Gyn_10X_HIC_v5_00012075.mRNA1	0.437333	0.494667	0.235667	0.196667	0.346333	0.418	0.446667	0.319333	0.499	1.17233	0.680333	0.377667	0.267	0.91	0.373	0.113667
	Gyn_10X_HIC_v5_00029297.mRNA1	0.007	0.006	0	0.0113333	0	0.0116667	0	0.0116667	5.88567	3.68867	1.22633	0.258333	0.552	0.03	0.0336667	0
	Gyn_10X_HIC_v5_00015438.mRNA1	14.157	24.5093	37.9243	62.225	76.992	90.5267	9.06933	3.38933	10.4857	11.885	15.457	11.7157	3.95433	12.96	50.733	26.0193
	Gyn_10X_HIC_v5_00019705.mRNA1	28.494	27.7217	27.3197	24.6257	25.4987	27.763	43.3857	48.1323	63.1537	57.2423	36.451	45.1017	75.6047	239.339	32.8083	34.697
	Gyn_10X_HIC_v5_00012245.mRNA1	0.04	0.0116667	0	0.017	0.111667	0.113333	0.0726667	0.021	0.0753333	0	0	0.0163333	0	0	0.031	0
	Gyn_10X_HIC_v5_00023244.mRNA1	21.9037	17.0637	24.5137	31.2233	103.099	159.82	36.7223	56.521	257.239	67.5583	28.0063	122.362	70.3933	51.8193	56.2143	35.3973
	Gyn_10X_HIC_v5_00018216.mRNA1	14.625	15.152	13.745	12.3547	12.8827	15.2687	16.8063	21.375	93.853	4.26767	22.5937	30.5377	14.6937	24.893	15.682	19.821
	Gyn_10X_HIC_v5_00018018.mRNA1	9.56033	18.39	17.2317	15.7453	10.4267	10.268	0.710667	1.303	1.72233	0	6.09667	0.140333	18.4497	0.206667	4.53667	0.735667
	Gyn_10X_HIC_v5_00029491.mRNA1	11.9213	5.96467	7.77067	5.17567	5.76467	6.881	11.3377	1.37967	1.47467	1.16633	15.0257	3.402	0.459667	0.121333	11.5093	7.87167
	Gyn_10X_HIC_v5_00012958.mRNA1	25.8343	24.4767	24.4617	17.522	11.7693	8.72667	26.6193	21.2553	31.9397	181.054	34.863	50.2303	17.4553	9.00867	11.7833	11.4757
	Gyn_10X_HIC_v5_00023272.mRNA1	4.50433	4.068	3.73367	3.98133	4.66767	5.065	7.095	6.833	19.646	10.2487	5.72633	7.844	4.265	0.706	5.35533	5.82567
	Gyn_10X_HIC_v5_00009064.mRNA1	7.17867	7.26933	6.54867	6.67833	6.91133	7.83533	5.27867	6.251	6.32233	8.085	8.02433	7.76167	11.3917	17.5003	6.88667	8.23333
	Gyn_10X_HIC_v5_00027087.mRNA1	107.808	90.0093	93.3097	96.5627	99.3567	104.926	121.329	63.2887	44.1647	192.884	22.828	75.8973	1.21367	4.15367	138.737	43.5267
	Gyn_10X_HIC_v5_00008792.mRNA1	17.998	23.0183	16.9133	13.9117	10.152	6.617	12.261	9.309	5.82767	7.676	11.4107	11.719	5.35533	17.8897	4.24033	6.77067
	Gyn_10X_HIC_v5_00008805.mRNA1	5.01267	4.95833	4.935	4.48	4.768	4.72533	4.973	6.81467	5.04867	3.68267	6.96867	4.56933	4.95233	9.568	5.06333	5.166
	Gyn_10X_HIC_v5_00016959.mRNA1	33.6337	27.0557	32.3557	40.412	42.4883	40.5137	99.4193	20.3077	16.798	13.2083	37.0887	26.7367	19.869	12.2337	30.4823	23.1053
	Gyn_10X_HIC_v5_00015299.mRNA1	3.786	3.808	3.60267	3.221	5.141	4.56967	5.22833	16.0167	29.1447	19.7497	7.25033	12.1403	8.381	12.051	4.46533	6.83133
	Gyn_10X_HIC_v5_00026977.mRNA1	43.8687	37.7457	39.1317	41.348	48.2177	53.3957	73.5697	73.5983	45.014	71.5527	41.6887	60.4427	35.186	17.3107	72.304	79.418
	Gyn_10X_HIC_v5_00006806.mRNA1	0.411333	0.280333	0.0976667	0.421333	0.470667	0.709333	0.424667	0.358333	0.481667	0.393333	0	0.131	1.279	0.295333	0.436	0.194667
	Gyn_10X_HIC_v5_00018835.mRNA1	9.00767	9.131	9.24633	7.787	5.86667	6.34433	8.675	9.63033	6.902	9.32	7.32567	8.97767	9.13533	15.5487	4.49367	4.83433
	Gyn_10X_HIC_v5_00028570.mRNA1	3.72467	2.648	4.65533	2.87733	3.30867	4.18633	2.993	3.04667	5.47833	1.23967	0	2.47833	2.54567	7.502	4.97033	5.08733
	Gyn_10X_HIC_v5_00026759.mRNA1	0	0	0	0	0	0	0	0	0	0	0	0	0	0	0	0
	Gyn_10X_HIC_v5_00016245.mRNA1	0.904667	1.18067	3.076	8.84767	19.2213	31.4353	6.96367	0.312	25.375	45.3053	2.57067	32.7313	1.01133	0.0976667	107.536	39.2283
	Gyn_10X_HIC_v5_00010240.mRNA1	0.0796667	0.104667	0.0526667	0.0566667	0.0376667	0	0.058	0	0	0	0	0.027	0	0.063	0	0
	Gyn_10X_HIC_v5_00001467.mRNA1	3.19333	1.73133	2.837	2.26133	2.366	2.002	4.81567	9.71267	8.56	12.0257	4.218	3.878	5.40333	5.85133	2.12433	3.348
	Gyn_10X_HIC_v5_00015637.mRNA1	13.9967	11.462	13.957	12.1997	11.6163	14.635	22.535	22.2493	54.7593	29.2123	19.934	21.494	22.054	8.91767	17.9523	14.6157
	Gyn_10X_HIC_v5_00017558.mRNA1	5.896	5.41867	5.98133	6.54533	12.7313	8.84133	5.85267	43.8653	8.64367	1.63033	14.6803	16.2583	1.03567	2.43833	8.056	6.45367
	Gyn_10X_HIC_v5_00027138.mRNA1	9.186	7.99033	8.02733	7.20333	9.193	9.02167	13.953	23.5107	19.668	19.9583	14.3717	17.7373	15.539	10.2633	9.33233	11.4883
	Gyn_10X_HIC_v5_00028107.mRNA1	36.309	36.5907	38.6173	36.565	38.4537	42.106	45.6087	58.59	87.4533	83.96	36.7933	61.456	50.1653	84.106	44.9827	49.8153
	Gyn_10X_HIC_v5_00013775.mRNA1	13.7607	14.231	11.1507	11.6377	9.82033	9.49	12.575	8.45267	9.34933	11.557	13.7577	8.235	15.185	17.491	10.8183	11.7843
	Gyn_10X_HIC_v5_00019412.mRNA1	0.417	0.099	0	0	0	0	0	0.0383333	0.024	0	0	0.0856667	0.0963333	0	0.0276667	0.072
	Gyn_10X_HIC_v5_00026103.mRNA1	0	0	0	0	0	0	0	0	0.722333	0	0	0.103667	0.138667	0.0666667	0	0
	Gyn_10X_HIC_v5_00012999.mRNA1	34.711	29.8353	30.5167	26.734	10.1033	2.68933	21.208	9.02933	1.292	2.22167	15.9003	1.28533	3.917	0.104667	4.98367	1.90467
	Gyn_10X_HIC_v5_00016247.mRNA1	1.823	1.753	1.615	1.58767	1.67	1.30567	1.958	1.792	1.728	1.80767	1.64833	1.37	1.535	2.079	1.501	1.111
	Gyn_10X_HIC_v5_00012986.mRNA1	0.121667	0.308333	0.389333	0.977333	1.84867	3.21467	0.116	0.507667	2.27433	1.459	0	0.908667	0.341667	0.15	1.83067	1.747
	Gyn_10X_HIC_v5_00016761.mRNA1	7.678	8.33167	12.391	24.7837	54.4893	96.192	10.5217	2.48233	68.2277	49.4843	14.2963	34.6037	19.2417	3.60267	87.6013	80.447
	Gyn_10X_HIC_v5_00013105.mRNA1	3.08	4.11267	4.70367	6.13767	6.85767	7.07967	1.135	0.370667	1.10833	1.70933	2.30133	3.90633	1.00467	0.532667	3.23467	2.05033
	Gyn_10X_HIC_v5_00027701.mRNA1	15.8837	10.013	9.972	9.77	11.6837	13.9187	38.969	11.9303	2.221	8.38167	12.723	6.948	11.1607	0.849	18.1647	15.497
	Gyn_10X_HIC_v5_00004989.mRNA1	5.56367	7.53067	8.41167	9.08567	7.158	4.92367	3.67833	3.813	1.157	9.748	4.39233	5.33967	11.3367	3.17233	4.187	4.71833
	Gyn_10X_HIC_v5_00018957.mRNA1	38.8087	37.1833	33.219	30.2183	27.735	24.2553	28.0207	34.931	67.317	45.7853	36.649	33.4313	45.963	191.903	26.7523	31.604
	Gyn_10X_HIC_v5_00030797.mRNA1	0.0173333	0.0173333	0	0.0136667	0.013	0.100667	0.0556667	5.577	0.0363333	0.0263333	0	0.011	7.59433	0.0643333	0.429333	0.0953333
	Gyn_10X_HIC_v5_00030809.mRNA1	18.1273	27.2317	29.1917	19.6193	9.93367	5.41767	6.28733	4.42133	1.574	1.751	12.0753	4.07067	3.535	22.6807	2.85933	4.15133
	Gyn_10X_HIC_v5_00030335.mRNA1	8.31467	8.556	7.58967	7.42333	7.40667	6.01133	6.70467	8.93133	5.82433	8.60033	6.441	5.80867	5.83967	3.835	7.37567	8.60967
	Gyn_10X_HIC_v5_00012784.mRNA1	14.527	15.084	12.88	14.3303	11.085	12.554	12.8533	9.43333	3.25367	6.243	12.0753	7.158	6.703	11.407	7.63867	7.98433
	Gyn_10X_HIC_v5_00021994.mRNA1	0	0	0	0	0	0	0	0	0	0	0	0.0216667	0.03	0	0.0193333	0.047
	Gyn_10X_HIC_v5_00005044.mRNA1	10.6237	10.3833	12.7027	10.5203	11.356	11.058	16.46	20.221	20.5403	18.1257	11.9733	17.1297	17.5487	52.442	12.123	11.973
	Gyn_10X_HIC_v5_00015887.mRNA1	0	0	0	0	0	0	0	0.587333	0	0	0	0	0	0	0	0
	Gyn_10X_HIC_v5_00018043.mRNA1	18.4157	17.9787	16.8667	16.0027	14.5767	14.271	22.0283	16.2197	12.7223	23.2943	15.7087	16.5053	11.3447	17.7547	13.5643	14.2667
	Gyn_10X_HIC_v5_00020217.mRNA1	0	0	0	0	0	0	0	0	0	0	0	0	0	0	0	0
	Gyn_10X_HIC_v5_00016442.mRNA1	9.15	11.014	11.8723	13.342	19.2127	25.822	43.3867	44.721	11.587	24.795	17.732	18.4003	272.107	360.948	27.5027	55.254
	Gyn_10X_HIC_v5_00020896.mRNA1	13.6787	13.5507	13.708	11.032	9.29533	9.20467	27.7777	29.9503	16.0693	39.1347	18.4117	22.566	22.354	2.13733	14.771	12.1093
	Gyn_10X_HIC_v5_00005207.mRNA1	14.0453	13.8663	13.3857	13.806	16.937	18.595	17.7217	15.6093	16.6487	19.7713	12.293	16.755	14.367	22.891	17.2303	27.0407
	Gyn_10X_HIC_v5_00004542.mRNA1	0.123667	0.148333	0.212333	0.177667	0.117667	0	0.366	0.202333	0.052	0	0.741333	0.025	14.551	18.2167	0.158	0.109333
	Gyn_10X_HIC_v5_00010014.mRNA1	34.93	40.2863	38.1847	32.037	26.3767	23.0773	19.326	17.2107	10.5323	22.0373	23.6497	19.7447	18.989	20.9303	19.1067	19.348
	Gyn_10X_HIC_v5_00005757.mRNA1	1.79033	1.879	2.04167	2.25867	2.238	2.39433	2.46667	5.052	12.2713	7.08133	4.41033	6.08467	3.04033	3.42467	2.55333	2.06867
	Gyn_10X_HIC_v5_00009394.mRNA1	0	0	0	0	0	0	0	0	0	0	0	0.0156667	0	0.0183333	0	0
	Gyn_10X_HIC_v5_00011919.mRNA1	40.49	40.1887	42.4277	43.8427	47.501	56.5883	47.346	46.49	68.07	89.3153	45.3877	71.6103	41.79	10.4047	64.934	64.9287
	Gyn_10X_HIC_v5_00015001.mRNA1	24.929	27.916	28.886	21.8307	14.335	12.2457	19.8573	15.3703	10.175	13.5187	16.0657	11.826	12.9363	7.14833	10.687	10.0657
	Gyn_10X_HIC_v5_00020042.mRNA1	131.855	147.221	124.88	75.4207	24.6813	5.59367	38.7717	49.1567	11.0583	1.85167	94.4127	20.3943	17.742	1.61433	13.2483	3.989
	Gyn_10X_HIC_v5_00018218.mRNA1	2.538	2.24867	4.46167	6.255	6.11133	4.62867	21.0947	7.07567	1.13767	7.806	2.00567	9.088	16.9513	0.216667	9.923	9.77033
	Gyn_10X_HIC_v5_00007967.mRNA1	44.8813	42.534	44.1867	34.072	25.0927	21.2607	25.4767	10.2087	11.864	18.6757	32.3093	22.6083	24.5127	9.538	31.0287	52.3587
	Gyn_10X_HIC_v5_00028671.mRNA1	4.70233	4.21033	7.115	13.2387	18.981	22.5743	7.64067	1.043	15.2873	10.8853	3.13467	11.8903	2.21167	0.462	19.0637	14.415
	Gyn_10X_HIC_v5_00013310.mRNA1	1.19367	1.09733	0.606667	0.459333	0.328	0.324	0.827	0.686	0.545333	0.522667	0.719	0.915667	0.929333	2.05667	0.324333	0.382333
	Gyn_10X_HIC_v5_00025554.mRNA1	13.2767	15.2123	13.8753	13.634	10.1783	9.27933	9.13533	7.248	5.387	5.55167	8.982	6.979	6.93033	19.7283	6.29667	7.29433
	Gyn_10X_HIC_v5_00023849.mRNA1	24.2713	16.0293	12.9727	7.279	4.25667	2.05667	15.0287	6.34867	6.27533	3.37033	21.8083	7.32233	4.93233	1.17167	4.32167	4.09333
	Gyn_10X_HIC_v5_00014395.mRNA1	0	0	0	0	0	0	0	0.0316667	0	0	0	0	0	0.0616667	0	0
	Gyn_10X_HIC_v5_00027006.mRNA1	711.116	930.352	927.544	851.984	588.665	439.778	384.122	321.354	79.9543	242.226	351.595	259.898	269.739	576.243	253.591	179.451
	Gyn_10X_HIC_v5_00012461.mRNA1	11.779	12.584	15.363	14.0693	16.8827	20.3037	22.0037	57.201	42.894	26.9343	11.6293	28.6683	72.6233	19.5797	31.8363	35.7303
	Gyn_10X_HIC_v5_00028122.mRNA1	4.70267	4.55367	5.11367	3.10033	1.79333	1.46967	4.26733	3.816	1.15967	1.728	4.432	2.081	4.70233	0.671	1.964	2.02233
	Gyn_10X_HIC_v5_00029283.mRNA1	19.1627	13.1137	13.9723	16.7637	22.9313	24.8543	20.8163	7.303	3.01433	49.3097	13.9033	3.76467	2.60233	4.91367	25.009	15.6467
	Gyn_10X_HIC_v5_00019841.mRNA1	29.0307	26.3977	27.8573	28.7257	33.7133	37.963	42.4047	45.2733	31.15	34.877	26.0863	37.253	17.4817	12.5137	47.1613	47.0323
	Gyn_10X_HIC_v5_00013728.mRNA1	20.9737	33.4587	42.3153	54.3013	49.2403	39.2603	11.9597	19.8387	11.7757	51.361	19.9787	15.6517	11.8327	14.4977	25.8217	18.7883
	Gyn_10X_HIC_v5_00013014.mRNA1	11.6083	12.9357	11.7643	10.3823	9.59233	11.651	14.8527	13.6293	14.5173	9.28	13.8373	14.871	55.718	13.3383	11.7337	13.333
	Gyn_10X_HIC_v5_00023872.mRNA1	796.892	1068.62	1027.31	881.43	549.794	377.111	373.926	403.716	89.82	213.792	414.76	257.679	262.351	489.024	234.735	166.701
	Gyn_10X_HIC_v5_00020564.mRNA1	0	0	0	0	0.047	0	0	0	0.101333	0	0	0	0	0.051	0	0.0446667
	Gyn_10X_HIC_v5_00014124.mRNA1	40.6823	47.4327	41.2457	32.5863	23.1563	20.5483	24.216	19.8087	13.4083	18.7437	24.503	23.2183	20.243	39.323	12.8753	15.3037
	Gyn_10X_HIC_v5_00027653.mRNA1	15.7647	13.3227	14.9443	18.5857	19.143	20.899	25.7903	15.7943	25.7697	29.622	16.547	20.9987	18.5797	8.97667	18.042	15.046
	Gyn_10X_HIC_v5_00023354.mRNA1	10.2257	8.94533	8.52167	7.757	11.1377	7.173	13.398	17.8647	11.9103	11.6453	9.69533	14.4133	25.789	14.644	14.0727	14.1693
	Gyn_10X_HIC_v5_00018523.mRNA1	9.05867	8.31833	6.32	5.16967	5.076	3.94467	7.34433	3.838	6.053	2.89633	2.85233	4.92	10.742	13.6603	5.46267	8.22133
	Gyn_10X_HIC_v5_00010603.mRNA1	4.79367	4.25633	5.15933	6.06833	7.407	10.1203	3.93533	2.89133	5.06233	2.62233	4.11933	5.97367	3.32	5.548	9.353	14.4373
	Gyn_10X_HIC_v5_00006215.mRNA1	3.10233	2.39567	1.962	1.64167	2.96267	2.278	3.711	3.53067	2.24333	4.044	1.956	2.31133	2.65167	2.144	2.30667	2.43033
	Gyn_10X_HIC_v5_00030465.mRNA1	0.207	0.779	0.991	0.473333	0.445333	0.121	0.714	1.00867	2.79467	1.42033	1.74233	0.770667	1.31833	1.85767	0.672667	0.430667
	Gyn_10X_HIC_v5_00008273.mRNA1	23.597	26.5807	28.2327	30.268	35.1387	41.71	22.4163	1.249	23.66	21.7997	30.511	21.3307	12.9037	1.052	31.3583	34.3673
	Gyn_10X_HIC_v5_00029672.mRNA1	0.0126667	0.0326667	0.052	0.0536667	0.0513333	0.044	0	0.0356667	0.118333	0	0.0773333	0.057	1.729	0	0.022	0
	Gyn_10X_HIC_v5_00025917.mRNA1	156.361	206.34	213.593	192.137	134.092	99.6133	79.5067	101.555	41.247	65.912	110.76	69.1687	55.6187	171.769	51.6647	49.3287
	Gyn_10X_HIC_v5_00008772.mRNA1	104.429	75.3867	49.4273	27.9617	10.1743	4.733	46.8517	24.981	5.60267	12.4733	51.3063	5.978	0.557667	0.0606667	14.225	13.983
	Gyn_10X_HIC_v5_00003353.mRNA1	29.6357	28.7997	26.5013	22.765	18.0863	18.357	35.758	23.101	23.206	30.312	29.4107	28.32	23.7957	22.258	20.552	15.9643
	Gyn_10X_HIC_v5_00009275.mRNA1	25.7073	29.6873	24.9533	19.1983	12.9697	9.416	14.4363	7.037	2.64133	4.71167	15.777	5.914	10.831	27.6213	8.29533	7.65933
	Gyn_10X_HIC_v5_00007062.mRNA1	35.7813	47.499	63.9867	101.094	141.369	180.204	42.1063	0.647333	44.8033	39.3967	38.3853	48.17	19.3263	5.654	132.756	112.857
	Gyn_10X_HIC_v5_00000337.mRNA1	0.0536667	0.025	0.0786667	0.146667	0.145333	0.236667	0.0243333	5.131	2.65467	3.859	0	1.28233	2.63767	0	0.779	0.464
	Gyn_10X_HIC_v5_00012712.mRNA1	0	0	0	0.025	0	0	0	0	0	0	0	0	0.283667	1.026	0	0
	Gyn_10X_HIC_v5_00011334.mRNA1	0.625	1.02267	1.00567	1.682	1.019	0.517	0.736333	0.618	0.271667	0.464	1.20933	0.719667	1.749	3.95	0.925667	0.327667
	Gyn_10X_HIC_v5_00010935.mRNA1	46.0837	50.4473	38.5697	24.585	8.444	1.59533	9.225	6.057	1.836	0.485667	16.763	2.08733	4.692	0.457	3.355	1.573
	Gyn_10X_HIC_v5_00029595.mRNA1	39.8367	39.363	35.1073	26.1033	19.0133	19.7233	41.7307	31.6003	6.91433	8.25833	19.2417	22.998	84.1937	72.7043	19.755	25.8133
	Gyn_10X_HIC_v5_00018970.mRNA1	0	0	0	0	0	0	0	0	0.275	0	0	0	0	0.126333	0	0.062
	Gyn_10X_HIC_v5_00010989.mRNA1	65.1163	71.7917	63.894	54.9133	35.6203	29.321	29.5243	28.264	20.6	26.1643	35.4723	32.6907	37.9677	22.579	22.422	24.2213
	Gyn_10X_HIC_v5_00012041.mRNA1	0	0	0	0	0	0	0	0	0	0	0	0	0	0	0	0
	Gyn_10X_HIC_v5_00021576.mRNA1	19.982	9.547	9.853	14.1607	16.4677	18.3223	314.244	10.541	11.5203	2.562	26.3747	56.8177	6.34467	0.0406667	44.1537	34.852
	Gyn_10X_HIC_v5_00005813.mRNA1	12.0943	11.1777	12.5577	12.7363	13.927	15.8527	12.576	9.31567	13.551	15.153	12.807	12.977	12.887	9.39033	19.3127	19.0827
	Gyn_10X_HIC_v5_00013647.mRNA1	218.762	320.595	320.76	341.825	256.566	272.994	160.061	174.578	156.611	103.578	190.042	170.709	126.908	185.052	176.178	146.272
	Gyn_10X_HIC_v5_00027932.mRNA1	2.37933	1.591	1.39633	1.716	2.25167	2.66467	2.23233	12.159	13.9573	11.6183	1.993	5.226	8.20733	4.49367	2.73867	3.46567
	Gyn_10X_HIC_v5_00029764.mRNA1	2.83733	3.57233	3.51667	3.53367	3.047	3.08467	1.69	0.946333	0.383	0.975667	3.17167	1.43367	1.87633	1.827	2.89567	3.48
	Gyn_10X_HIC_v5_00014389.mRNA1	0	0	0	0	0	0	0.061	0	0.125333	0	0	0	0	0	0	0
	Gyn_10X_HIC_v5_00028632.mRNA1	4.33433	6.48633	10.7283	7.45867	4.20467	2.66233	17.1623	82.0647	8.48233	4.481	24.217	7.009	5.711	0.0256667	18.9193	11.8697
	Gyn_10X_HIC_v5_00012290.mRNA1	5.563	5.89567	6.90267	6.736	8.29133	8.87667	3.991	4.844	9.144	11.2633	6.593	10.075	2.965	1.527	10.82	16.5507
	Gyn_10X_HIC_v5_00029681.mRNA1	26.8253	31.5267	28.529	21.7173	14.0037	11.0143	13.002	10.448	4.90033	10.6383	13.731	8.844	13.7727	19.705	10.223	9.702
	Gyn_10X_HIC_v5_00008574.mRNA1	0	0	0	0	0	0	0	0	0.333333	0	0	0	0	0	0	0
	Gyn_10X_HIC_v5_00026471.mRNA1	3.58767	2.79233	2.685	2.32567	2.528	1.58933	3.23167	7.69533	11.1167	7.322	4.59567	5.269	4.856	0.189333	2.762	1.961
	Gyn_10X_HIC_v5_00014844.mRNA1	46.7587	91.3877	200.734	487.303	810.678	1064.47	67.4253	7.29767	43.0013	68.2277	51.5103	64.9283	24.49	45.0413	602.698	278.752
	Gyn_10X_HIC_v5_00002408.mRNA1	86.2227	91.7037	54.3153	19.6247	2.97	0.875	17.6443	5.99367	1.687	0	16.6447	0.961	1.072	0.0403333	6.251	7.78567
	Gyn_10X_HIC_v5_00023973.mRNA1	0	0	0.0223333	0.0396667	0	0	0.0123333	0	0	0	0	0	0	0	0	0
	Gyn_10X_HIC_v5_00001893.mRNA1	2.23533	1.73433	1.54433	2.86433	3.59867	4.01033	3.304	2.496	4.74	4.92067	1.66833	2.418	3.01733	3.34833	3.395	2.926
	Gyn_10X_HIC_v5_00003154.mRNA1	8.84967	11.2063	9.77633	10.098	10.164	8.86167	9.64767	11.74	11.9773	12.1997	5.11133	9.24167	13.08	16.457	9.40567	9.74967
	Gyn_10X_HIC_v5_00007766.mRNA1	12.2787	12.6177	11.337	11.2687	11.6453	11.8003	10.6057	18.1943	8.456	19.2163	9.21733	10.56	12.5217	5.189	12.1787	12.592
	Gyn_10X_HIC_v5_00008135.mRNA1	0	0	0	0	0	0	0	0.0116667	0.126	0	0.141	0	0	0	0	0
	Gyn_10X_HIC_v5_00011181.mRNA1	4.111	2.73233	2.703	1.05433	0.485333	0.832333	4.60767	58.7423	1.98567	2.29167	5.731	3.56167	0.184333	0.0536667	1.54167	1.91867
	Gyn_10X_HIC_v5_00011502.mRNA1	35.012	33.7117	35.0443	27.0837	22.9713	21.5787	40.8843	25.8717	30.8493	39.0803	36.4307	37.9257	33.8877	6.85433	29.084	31.1653
	Gyn_10X_HIC_v5_00020880.mRNA1	3.30933	3.06033	1.98467	1.467	1.72267	1.722	0.0726667	0.389	0.087	0	0.565333	0.413667	2.78167	0.179	1.03367	1.4
	Gyn_10X_HIC_v5_00013443.mRNA1	7.44267	9.51533	10.206	16.5747	20.3167	20.118	6.92433	5.32	8.04033	6.59933	9.22833	6.60667	6.75633	11.8453	15.6247	12.307
	Gyn_10X_HIC_v5_00016167.mRNA1	0.057	0.146667	0.119	0.134	0.154667	0.287333	0.145333	0	0	0	0.406333	0.027	0.104667	0	0.162333	0.0173333
	Gyn_10X_HIC_v5_00017248.mRNA1	74.9763	77.3907	63.4807	46.748	29.977	16.6067	27.5477	22.5747	18.3233	33.915	47.4643	23.7483	107.376	35.2413	18.221	17.426
	Gyn_10X_HIC_v5_00030581.mRNA1	0	0	0.416333	0.554	0.238	1.17167	1.631	2.65433	3.20067	0	0	4.743	1.88633	3.93067	0.475	0.832333
	Gyn_10X_HIC_v5_00005132.mRNA1	0.146667	0.184667	0.116	0.059	0.0946667	0.027	0.0873333	0.122667	12.1887	22.142	1.465	1.00867	1.23167	20.3673	0.328333	0.432
	Gyn_10X_HIC_v5_00005736.mRNA1	6.28667	4.85633	6.147	5.12133	5.73967	8.372	2.24467	0.0693333	30.6633	49.8257	6.60733	19.3197	0.405	0.123	0.941667	0
	Gyn_10X_HIC_v5_00027767.mRNA1	0.0383333	0.0496667	0.072	0.037	0.184333	0.074	0.101667	0.171333	0	0	0.244333	0.170333	0.0883333	0.0223333	0.0543333	0
	Gyn_10X_HIC_v5_00022134.mRNA1	15.1187	14.294	14.9207	12.4997	13.491	11.586	13.231	13.3127	14.5507	14.0893	12.8027	13.5293	9.044	27.4673	11.625	10.341
	Gyn_10X_HIC_v5_00002450.mRNA1	0	0	0	0	0	0	0.0216667	0.0956667	0.0606667	0	0	0.0716667	0.0336667	0.048	0	0
	Gyn_10X_HIC_v5_00028018.mRNA1	0.696333	0.498333	0.461667	0.613333	0.569333	0.306667	0.229	0.374333	0	0	0.483667	0.0953333	0.507333	0	0.174333	0.0993333
	Gyn_10X_HIC_v5_00020939.mRNA1	3.75733	5.26733	3.554	2.40433	0.961667	0.407333	1.32467	1.62067	0.296	0.308	1.27333	0.302333	1.45967	0.862667	1.35033	0.708
	Gyn_10X_HIC_v5_00020823.mRNA1	98.9047	103.507	109.731	117.449	91.302	74.805	71.7903	41.9657	28.3027	44.5687	90.5573	53.4353	24.9563	34.9117	69.7663	55.5343
	Gyn_10X_HIC_v5_00017371.mRNA1	18.452	14.1107	12.8177	12.3273	10.561	10.2237	22.627	29.8733	27.697	25.9903	14.0157	17.1613	11.0817	0.898	30.0957	46.743
	Gyn_10X_HIC_v5_00022283.mRNA1	24.418	27.3447	26.233	26.459	27.1757	22.6007	21.6153	8.44533	6.811	17.7883	15.0437	8.31333	7.757	0.280333	22.1577	17.6223
	Gyn_10X_HIC_v5_00000772.mRNA1	0	0	0.0256667	0	0.144333	0.117333	0.0596667	0	0.0206667	0	0	0	0	0.0183333	0.0396667	0.027
	Gyn_10X_HIC_v5_00024926.mRNA1	50.8777	55.357	50.4937	37.4883	26.8553	21.954	41.2197	29.1123	14.0407	36.3143	45.1507	28.004	25.7953	5.932	40.004	41.1903
	Gyn_10X_HIC_v5_00021478.mRNA1	0	0	0	0	0.0673333	0	0	0	0	0	0	0	0	0	0	0
	Gyn_10X_HIC_v5_00008335.mRNA1	30.1913	33.308	39.7737	39.5623	68.0603	126.671	340.992	2.11667	498.345	419.551	136.462	2003.57	1.586	0.484667	464.984	550.311
	Gyn_10X_HIC_v5_00020497.mRNA1	1.94267	0.502667	0.501667	0.344333	0.977667	0.327333	0.211667	0.401667	1.64067	0.381333	1.68967	0.584333	0.157	1.68833	0.203667	0.0893333
	Gyn_10X_HIC_v5_00018363.mRNA1	18.349	18.2313	17.869	21.6117	24.136	27.087	23.4117	27.6367	42.788	50.5493	20.654	30.644	55.1713	79.8303	31.8343	32.7783
	Gyn_10X_HIC_v5_00017528.mRNA1	21.56	21.1207	22.0317	22.4603	22.5203	20.2897	18.656	37.698	44.2793	34.872	22.106	28.01	19.79	25.5343	25.3727	21.825
	Gyn_10X_HIC_v5_00016724.mRNA1	9.97067	7.90033	7.00133	5.24867	6.27267	4.73867	15.5073	10.3497	8.42533	5.78233	11.0333	7.28367	8.50733	0.469667	6.84033	7.28533
	Gyn_10X_HIC_v5_00001335.mRNA1	5.90633	7.631	6.059	7.09233	6.68067	7.33	5.24567	5.764	8.57967	5.97567	1.74933	5.93	4.712	21.613	3.891	4.65033
	Gyn_10X_HIC_v5_00005647.mRNA1	0.948	0.323333	0.57	0.301667	0.184667	0.0396667	1.71133	10.8883	0.213333	0.599333	0	0.476333	13.5067	0.148667	0.129333	0.133333
	Gyn_10X_HIC_v5_00028968.mRNA1	0.187	0	0	0	0	0	0.132333	0.641	2.619	4.812	0	1.15667	0.346333	1.12633	0	0
	Gyn_10X_HIC_v5_00021234.mRNA1	6.017	4.388	5.02433	3.10333	2.346	1.83533	7.33933	1.082	4.38633	3.20233	8.06433	4.39033	15.1617	1.153	1.601	1.242
	Gyn_10X_HIC_v5_00011754.mRNA1	8.513	8.55033	11.7443	15.8987	17.4643	14.8773	33.0997	22.6147	42.163	20.8867	11.1737	18.0353	37.4107	11.6437	20.184	27.42
	Gyn_10X_HIC_v5_00006061.mRNA1	14.5613	11.71	11.6303	9.25467	10.179	10.671	16.512	16.479	12.184	16.8043	22.9017	19.74	20.9737	2.48733	8.54533	9.206
	Gyn_10X_HIC_v5_00015614.mRNA1	7.37833	6.83767	5.61033	7.159	6.95467	5.325	6.586	4.623	7.60267	7.70333	7.04833	5.045	6.29467	8.35933	6.69	7.07567
	Gyn_10X_HIC_v5_00006333.mRNA1	3.67733	3.74467	5.89533	7.042	15.0297	14.876	1.66633	46.605	29.6327	5.60633	2.291	15.7977	4.58167	3.83367	6.847	4.06867
	Gyn_10X_HIC_v5_00023139.mRNA1	4.09133	3.892	3.37067	2.946	2.77133	2.31	3.18233	2.13967	19.6103	1.25633	3.651	2.12967	2.96333	5.90333	2.775	3.425
	Gyn_10X_HIC_v5_00001026.mRNA1	23.19	25.3817	24.268	22.1857	17.0067	14.9263	14.3287	14.1377	12.0527	11.1577	14.69	14.9013	12.7053	42.0713	11.6387	11.4803
	Gyn_10X_HIC_v5_00030527.mRNA1	0.296	0.330333	0.788667	0	0	0.292	0	0.183	0	0.427	0	0	0	0.825	0	0
	Gyn_10X_HIC_v5_00027895.mRNA1	3.955	6.34967	5.94633	5.04867	3.51267	2.76933	1.74367	0.540667	7.603	1.321	16.4037	51.7387	1.197	0	1.577	1.21567
	Gyn_10X_HIC_v5_00022948.mRNA1	47.931	57.3687	51.2647	45.7397	33.028	30.115	30.872	50.175	23.5947	27.147	37.816	27.0713	30.2343	34.057	36.7593	28.047
	Gyn_10X_HIC_v5_00021128.mRNA1	3.351	2.90767	2.48667	1.85967	1.555	1.33633	2.32467	1.426	2.57133	1.49133	3.169	1.18367	1.03267	8.61367	1.92367	2.575
	Gyn_10X_HIC_v5_00009832.mRNA1	0.482667	1.78467	5.73333	15.512	25.176	29.8463	0.240333	0.224	2.29967	0.727	0.296667	0.202333	1.08467	0.372333	11.1063	12.2043
	Gyn_10X_HIC_v5_00025027.mRNA1	44.425	35.3827	39.7367	43.7463	56.6703	65.9173	60.7307	21.0553	12.2443	23.3183	34.0217	23.0333	30.2323	2.34867	80.4047	87.3287
	Gyn_10X_HIC_v5_00011101.mRNA1	0.679	0.363	0.514667	1.01367	0.490333	0.261333	1.28333	1.39833	1.23367	1.17667	0.679667	0.891333	2.79233	0.317333	0.957333	0.391
	Gyn_10X_HIC_v5_00022615.mRNA1	1.73367	2.00867	4.31433	4.349	8.31867	7.952	2.71133	2.89567	3.84033	0.139333	4.04067	11.7253	0.0416667	0.00766667	7.859	7.24067
	Gyn_10X_HIC_v5_00016361.mRNA1	10.1833	11.1947	18.1877	18.162	21.587	20.286	4.42167	5.399	5.54033	71.1637	17.512	21.1177	7.95233	6.90267	20.8743	27.5243
	Gyn_10X_HIC_v5_00006664.mRNA1	16.4687	18.464	17.9397	14.94	13.7083	14.7203	23.4557	26.4137	29.263	27.4887	16.1837	21.3843	41.8513	112.034	16.533	17.7147
	Gyn_10X_HIC_v5_00008803.mRNA1	0.362	0.628333	0.607333	0.95	0.298333	0.498667	1.21767	60.609	1.40567	0	0.803	1.566	12.6153	9.95933	0.921667	0.605667
	Gyn_10X_HIC_v5_00030555.mRNA1	16.5037	14.6827	13.2	15.4297	14.9847	14.978	14.359	30.328	33.72	28.7453	19.5517	17.7177	27.164	19.324	21.1073	26.055
	Gyn_10X_HIC_v5_00009097.mRNA1	8.31867	8.44633	6.89167	3.802	2.29767	1.78733	4.447	3.87	3.25867	1.95467	3.90067	3.204	6.75567	0.958	2.472	2.69767
	Gyn_10X_HIC_v5_00005649.mRNA1	0.672333	0.784333	0.748	0.408	0.241	0.129	1.22467	4.61733	0.188333	0	0	0.302	4.73933	0.299333	0.238	0.0943333
	Gyn_10X_HIC_v5_00017390.mRNA1	9.09833	8.42567	8.46767	6.688	5.94533	5.85433	8.14	8.689	13.8487	7.39933	7.20567	6.75567	6.709	18.3153	4.783	5.40967
	Gyn_10X_HIC_v5_00015510.mRNA1	7.399	5.01133	10.0833	19.8233	54.614	118.412	75.605	126.637	138.076	106.282	42.545	165.53	12.0247	0.406333	96.53	132.414
	Gyn_10X_HIC_v5_00011117.mRNA1	23.5003	24.111	20.9197	20.7933	17.2093	16.795	15.635	17.8113	21.24	24.131	21.517	17.3487	20.6753	27.8923	13.7983	14.467
	Gyn_10X_HIC_v5_00016112.mRNA1	25.9513	24.4003	25.7987	29.2233	36.3747	39.0447	21.9463	11.2137	40.3513	14.744	23.5753	25.1527	26.0523	60.575	39.1133	35.3237
	Gyn_10X_HIC_v5_00015556.mRNA1	11.4777	11.8557	10.9953	10.633	9.265	9.28367	10.7553	6.928	6.946	10.6217	11.475	10.5217	10.75	5.00867	8.738	9.43567
	Gyn_10X_HIC_v5_00029720.mRNA1	1.024	1.53733	2.35833	1.88467	1.49033	1.347	0.412333	1.43867	1.01233	0.493667	2.50567	2.456	0	0	1.85633	0.983333
	Gyn_10X_HIC_v5_00013423.mRNA1	0.0423333	0.0716667	0.106667	0.187	0.208667	0.207667	0.113	0.187667	163.517	1.19467	0.449667	1.04833	0.464333	0.112	0.278333	0.051
	Gyn_10X_HIC_v5_00008399.mRNA1	670.424	953.045	1685.49	3266.3	5614.81	7503.05	738.439	22.783	626.906	492.22	916.868	786.06	239.584	51.6493	6087.22	4590.16
	Gyn_10X_HIC_v5_00020883.mRNA1	37.68	60.4647	55.905	60.3283	38.8503	19.2597	2.63933	0.0843333	3.00667	5.27033	24.6177	56.308	8.45467	0.112	7.969	1.12267
	Gyn_10X_HIC_v5_00028637.mRNA1	0	0	0	0	0	0	0	0.718	0	0	0	0.00566667	0.360667	0.011	0.004	0
	Gyn_10X_HIC_v5_00004258.mRNA1	0.107667	0.0756667	0.0453333	0.0823333	0.021	0.0426667	0.136667	0.0473333	0.0156667	0.074	0.183333	0.03	0	0.127333	0.0786667	0.139333
	Gyn_10X_HIC_v5_00018881.mRNA1	0.0183333	0	0	0	0.021	0.532333	2.51167	155.167	3.459	0.164667	37.7057	0.558333	0.273	0.022	49.7737	37.3773
	Gyn_10X_HIC_v5_00020253.mRNA1	4.32533	3.86933	6.173	4.44033	5.08667	4.555	7.49133	9.165	13.6087	9.908	7.89633	8.70167	3.701	8.62167	5.84467	7.05567
	Gyn_10X_HIC_v5_00015409.mRNA1	0	0	0.962333	0	0	0	0	0.0163333	0.0783333	0.282333	0	0	0	0	0.0233333	0
	Gyn_10X_HIC_v5_00002359.mRNA1	6.54367	7.924	4.48267	4.37333	2.70233	2.067	6.39567	5.186	3.84633	0.482667	7.499	2.51233	5.22833	6.56033	1.21767	1.89467
	Gyn_10X_HIC_v5_00018947.mRNA1	5.785	7.51767	5.652	5.31533	3.943	3.25233	4.973	9.62933	11.3027	7.979	6.80967	6.11433	13.8953	2.03667	4.905	5.21233
	Gyn_10X_HIC_v5_00006009.mRNA1	1.19267	0.982667	0.532667	0.472667	0.551333	0.575667	1.059	0.520667	0.691333	0.309667	2.58233	2.39	0.914667	0.328	0.228667	0.823
	Gyn_10X_HIC_v5_00001224.mRNA1	0.295667	0.307667	0.500667	0.575	0.603667	1.028	1.04867	2.86033	6.04933	4.708	0.443667	1.85733	7.17533	0.08	1.27333	1.14767
	Gyn_10X_HIC_v5_00001469.mRNA1	0.579	0.793667	2.77167	2.86433	16.454	42.5737	92.3843	24.9243	1.89	0.265333	11.096	17.0103	0.454	0.107667	91.0633	265.444
	Gyn_10X_HIC_v5_00016737.mRNA1	1.31433	1.85367	1.424	1.01933	0.692	0.542667	0.962	0.955	0.313	0.338667	0.290333	1.04333	0.876	1.24533	0.464	0.897667
	Gyn_10X_HIC_v5_00017041.mRNA1	0	0	0	0	0	0	0	0	0	0	0	0	0	0	0	0
	Gyn_10X_HIC_v5_00019703.mRNA1	3.264	3.92267	5.41667	3.22633	3.89467	3.737	4.34067	2.51733	3.26867	5.142	1.58233	1.645	4.891	3.498	2.23133	2.15533
	Gyn_10X_HIC_v5_00008502.mRNA1	22.2657	33.8297	38.6347	40.3087	39.4603	35.806	37.1423	35.8257	21.605	26.553	26.7547	92.4627	115.719	20.6617	44.6583	33.4993
	Gyn_10X_HIC_v5_00014922.mRNA1	1.599	2.82233	3.156	2.15133	2.798	2.094	0.638333	1.03767	0.837667	2.085	0.839667	1.34667	0.482	0.539	2.001	1.79567
	Gyn_10X_HIC_v5_00012981.mRNA1	0.0546667	0.024	0	0.0533333	0.0253333	0.0966667	33.128	1.67433	0.164	0	2.39067	10.0027	29.9533	0.0326667	0.248667	0.851
	Gyn_10X_HIC_v5_00019606.mRNA1	0	0	0	0	0	0	0	0	0	0	0	0	0	0	0	0
	Gyn_10X_HIC_v5_00025701.mRNA1	22.877	23.6597	24.8157	25.057	30.308	37.5717	25.932	25.6383	46.7407	44.2857	26.7763	33.1877	31.6203	55.3933	49.811	45.7877
	Gyn_10X_HIC_v5_00006393.mRNA1	50.7013	55.235	56.0287	48.2067	39.4753	40.947	28.3743	27.041	28.6397	34.4343	36.5293	39.9683	27.8607	44.9637	32.379	29.3493
	Gyn_10X_HIC_v5_00025059.mRNA1	3.349	2.68167	2.21633	0.912667	0.846333	0.389667	1.37033	2.34867	2.85833	6.31	2.76033	1.59633	2.42267	5.23333	0.304	0.129333
	Gyn_10X_HIC_v5_00019320.mRNA1	8.03567	6.46467	6.00033	5.62967	6.90533	6.11267	7.89233	8.70533	11.0313	10.304	7.03333	6.261	5.76533	5.02667	7.87633	8.48033
	Gyn_10X_HIC_v5_00024246.mRNA1	0.252	0.104333	0.480333	0.968	5.28867	3.729	1.01533	73.9423	6.18767	2.285	4.77333	16.817	0.567333	0.526667	1.565	6.65833
	Gyn_10X_HIC_v5_00025988.mRNA1	2.91667	3.138	1.72133	1.72433	1.74867	0.924667	1.50333	0.966333	0.527	0.864	1.43533	0.931333	1.344	1.64367	1.199	1.09133
	Gyn_10X_HIC_v5_00023260.mRNA1	4.509	4.51467	5.61433	4.19167	3.921	4.05567	1.96467	1.589	4.80767	4.86733	3.202	1.923	4.25467	2.417	1.931	1.517
	Gyn_10X_HIC_v5_00005767.mRNA1	17.7453	27.0783	21.124	20.808	14.67	11.3943	11.2597	17.6073	8.54633	6.45833	15.7617	16.011	15.0427	25.8413	9.57	10.0663
	Gyn_10X_HIC_v5_00016943.mRNA1	65.4673	89.3083	157.127	276.714	442.261	647.184	91.8967	17.668	219.922	68.4397	152.735	233.577	20.052	0.403333	392.731	337.663
	Gyn_10X_HIC_v5_00029418.mRNA1	22.9277	21.283	19.2937	15.2817	12.448	8.925	17.2677	20.488	25.0297	35.696	16.0243	20.6077	29.2907	22.3753	13.759	9.25967
	Gyn_10X_HIC_v5_00023702.mRNA1	0	0	0	0	0	0	0	0	7.27967	0	2.43533	0.296	0	0	0.101667	0
	Gyn_10X_HIC_v5_00025528.mRNA1	1.74067	1.719	2.235	1.69067	1.76367	1.54033	1.532	1.794	2.767	1.45667	1.85033	1.51967	1.86867	2.82367	1.275	1.85767
	Gyn_10X_HIC_v5_00020808.mRNA1	0.727667	0.169667	0.094	0.0563333	0.118333	0.0763333	3.70533	70.1317	0.657	11.853	0.121	0.877333	3.39133	30.007	23.3437	20.512
	Gyn_10X_HIC_v5_00018753.mRNA1	23.909	19.9183	18.8123	21.772	16.9943	17.542	30.8997	10.0647	7.81133	7.005	16.951	7.14367	12.021	5.45867	78.6083	114.194
	Gyn_10X_HIC_v5_00027434.mRNA1	5.04733	4.975	4.73633	4.62233	5.49533	5.481	6.47733	8.22667	5.09333	4.35533	5.31967	4.665	5.17067	12.802	5.25267	5.421
	Gyn_10X_HIC_v5_00000611.mRNA1	42.0677	30.2393	26.3173	23.347	21.2553	20.0563	43.5527	43.0533	54.422	69.71	51.2137	52.5283	56.7353	26.9647	35.908	35.107
	Gyn_10X_HIC_v5_00026226.mRNA1	11.8637	12.645	15.1073	16.9333	18.143	18.1507	12.656	15.7807	7.17933	11.8233	12.0913	10.5427	17.7907	5.569	21.9303	21.517
	Gyn_10X_HIC_v5_00016042.mRNA1	2.20333	2.37	2.73533	2.007	2.12567	2.24467	2.54567	3.64467	1.521	0.551667	1.64967	1.58267	4.76933	17.938	1.99733	2.27133
	Gyn_10X_HIC_v5_00030017.mRNA1	5.39367	6.107	5.968	9.24033	12.274	12.8693	4.48167	7.19567	6.361	6.88367	5.90133	5.31567	5.59633	6.36533	15.1663	10.5217
	Gyn_10X_HIC_v5_00015741.mRNA1	2.337	0.384667	0.218	0.118667	0.0253333	0.093	17.901	11.3437	0.162667	0	0.745333	0.484	0	0.0326667	0.144	0.0343333
	Gyn_10X_HIC_v5_00008326.mRNA1	3.28767	2.92367	3.01633	3.06667	3.34033	3.19067	5.43167	6.21033	7.38567	4.51833	3.174	4.94533	4.652	2.13767	4.068	5.21433
	Gyn_10X_HIC_v5_00023833.mRNA1	13.1677	13.573	11.5313	11.2307	10.3573	9.94333	8.43567	12.813	9.2	8.52433	10.323	7.50367	8.33233	42.4563	7.708	7.98833
	Gyn_10X_HIC_v5_00025143.mRNA1	1.68	2.48167	1.51767	2.318	1.175	1.13033	0.744333	1.254	0.484333	0.820333	0	0.954333	0.883333	2.17567	1.03867	1.27433
	Gyn_10X_HIC_v5_00021594.mRNA1	17.1613	16.072	19.2097	14.774	22.0353	24.1183	17.1203	40.4047	75.1757	39.3167	28.274	48.284	48.7073	50.3207	32.622	49.506
	Gyn_10X_HIC_v5_00003856.mRNA1	0.130333	0.06	0	0.0466667	0.0563333	0.062	0.120667	0	0	0	0	0	0	0	0.039	0
	Gyn_10X_HIC_v5_00023045.mRNA1	25.506	21.0267	19.5423	17.3887	26.7247	43.9837	42.9593	30.617	170.712	49.1917	33.2137	89.658	105.443	72.821	50.385	69.4283
	Gyn_10X_HIC_v5_00009544.mRNA1	4.15033	4.70067	3.548	3.15	1.265	0.472667	3.23467	1.7	1.07233	0.708667	2.63	1.58033	1.97533	4.21067	0.46	0.886667
	Gyn_10X_HIC_v5_00025375.mRNA1	10.413	14.4533	15.7327	13.923	15.679	16.6677	5.55433	37.8207	213.833	47.6887	38.7253	76.909	41.2777	119.526	11.9913	16.995
	Gyn_10X_HIC_v5_00008102.mRNA1	69.4453	66.09	65.98	63.0317	55.8433	50.3313	89.2853	49.2447	44.5237	92.13	59.9387	58.266	37.8427	11.897	44.9633	46.2533
	Gyn_10X_HIC_v5_00028034.mRNA1	0.267667	0.328333	0.638	1.267	1.06367	0.856333	0.96	3.235	2.23267	1.661	0.426333	1.20833	86.3713	166.372	2.463	2.748
	Gyn_10X_HIC_v5_00012473.mRNA1	0	0	0.087	0	0.128333	0	0	0	0	0	0	0	0	0	0	0
	Gyn_10X_HIC_v5_00019738.mRNA1	16.3727	15.1257	16.0137	13.7737	13.298	12.3073	14.1717	17.8773	10.359	9.54933	11.9793	12.4503	18.18	11.0877	15.3397	14.41
	Gyn_10X_HIC_v5_00017097.mRNA1	5.67967	12.258	12.1303	13.3543	10.8287	8.58867	0.729667	36.5427	1.69433	1.82167	7.71	2.681	0.160667	0.03	10.6497	5.965
	Gyn_10X_HIC_v5_00025498.mRNA1	4.93267	3.41733	3.987	4.55867	5.28467	4.76967	6.85067	3.09567	3.257	2.52233	4.08767	2.86667	3.31833	3.3	3.60733	4.668
	Gyn_10X_HIC_v5_00019457.mRNA1	71.6073	78.222	113.112	183.761	237.716	272.64	125.14	60.3787	74.235	212.49	56.455	108.982	36.079	40.9617	318.462	244.393
	Gyn_10X_HIC_v5_00001399.mRNA1	0	0.0103333	0	0.0256667	0.0406667	0.0116667	0.0133333	0.261	0.0616667	0.0913333	0	0.049	0	0.0456667	0.105	0
	Gyn_10X_HIC_v5_00004740.mRNA1	14.6343	20.079	20.491	21.2303	20.8873	18.511	10.8227	10.2367	7.41067	13.1937	10.8907	7.886	5.84867	11.0053	21.5157	23.7483
	Gyn_10X_HIC_v5_00003275.mRNA1	15.5857	17.787	21.1757	25.8037	33.7167	38.353	11.2703	3.083	2.36133	3.35767	15.2497	5.57867	11.9637	1.051	38.4827	33.5637
	Gyn_10X_HIC_v5_00019214.mRNA1	14.711	15.7637	15.348	14.3413	16.6923	17.067	15.493	17.4813	37.636	23.755	15.093	22.0553	18.3697	35.686	18.9043	19.2193
	Gyn_10X_HIC_v5_00011945.mRNA1	1.01767	1.03933	1.671	1.94967	2.433	2.72967	7.05133	12.6993	2.43133	0.676	1.343	1.97367	1.65333	0.486333	2.79067	3.597
	Gyn_10X_HIC_v5_00004869.mRNA1	0.807	1.109	0.754	0.514	0.314667	0.145333	0.0753333	0.171333	19.8613	0	0.378	0.229333	0	0.011	0.337	0.435
	Gyn_10X_HIC_v5_00020261.mRNA1	29.199	30.3623	25.1173	16.1973	5.48667	1.22533	7.35533	8.74933	1.59033	0.237	13.1827	2.06167	4.149	0.675667	3.22733	0.815
	Gyn_10X_HIC_v5_00015631.mRNA1	8.40133	8.14233	6.01	4.71667	2.35167	2.907	4.82133	8.787	5.416	6.925	6.12567	7.33833	17.1653	14.406	3.644	4.20167
	Gyn_10X_HIC_v5_00005980.mRNA1	0.296667	0.175667	0.578667	1.58267	4.04067	9.62267	0.163	1.595	74.1097	11.2213	0.486667	6.67733	2.627	0.115	1.537	2.45433
	Gyn_10X_HIC_v5_00023350.mRNA1	27.7633	37.299	42.8767	39.4037	29.907	25.2503	10.9887	8.395	7.89767	10.2117	17.3917	8.89433	10.0377	21.4693	12.9607	15.1047
	Gyn_10X_HIC_v5_00019077.mRNA1	0.321333	0.147667	0.295	0.769333	2.919	1.08267	0.764333	4.217	43.408	40.913	4.656	23.417	15.068	0.418667	1.62733	1.382
	Gyn_10X_HIC_v5_00013134.mRNA1	0.163	0.0756667	0.116667	0.167667	0.109	0.076	1.06533	0.889667	0	0	0	0.00566667	0.36	0	0.430667	0.564667
	Gyn_10X_HIC_v5_00026286.mRNA1	0.234333	0.141	0.282	0.124	0.0283333	0.031	0.0366667	1.235	0.492	0	0.389667	0.0576667	3.28733	0	0.0193333	0.0403333
	Gyn_10X_HIC_v5_00008021.mRNA1	1.804	2.60333	1.46367	1.92667	2.342	1.47067	0.891667	1.04733	1.39567	0	1.24467	1.03567	0.954667	1.505	1.10667	1.862
	Gyn_10X_HIC_v5_00003833.mRNA1	13.3897	12.975	11.976	10.958	11.8673	15.648	15.464	12.848	41.356	13.1167	16.6347	16.009	12.7873	20.2643	13.405	16.7093
	Gyn_10X_HIC_v5_00011155.mRNA1	0	0	0	0	0	0	0	0	0	0	0	0	0	0.04	0	0
	Gyn_10X_HIC_v5_00019311.mRNA1	8.73367	7.194	9.17767	7.67533	9.278	11.0373	11.5687	20.0887	11.3383	18.5087	6.642	22.7737	11.1243	17.228	8.473	10.2373
	Gyn_10X_HIC_v5_00002362.mRNA1	1.346	1.468	0.958667	0.707667	0.706667	0.502333	0.452333	0.45	0.0566667	0	0.258333	0.464667	0.794333	1.559	1.009	0.928333
	Gyn_10X_HIC_v5_00004595.mRNA1	0	0	0	0	0.0186667	0	0	0	0.138	0.289	0.143333	0.175333	0	0	0	0
	Gyn_10X_HIC_v5_00026850.mRNA1	0.401667	0	0	0.102333	0.0756667	0	0.726333	2.98233	0	0	0	0.0303333	0.132333	0	0.0893333	0.0706667
	Gyn_10X_HIC_v5_00003791.mRNA1	103.029	112.519	96.149	63.824	34.091	37.7807	49.984	33.4337	162.908	197.048	57.544	70.0097	57.3787	59.401	31.9647	38.1887
	Gyn_10X_HIC_v5_00010592.mRNA1	7.63433	8.06167	8.26167	8.79167	10.7273	12.308	9.42333	9.96833	31.2223	22.2607	7.53733	17.4573	12.0293	29.2413	9.647	11.1877
	Gyn_10X_HIC_v5_00022443.mRNA1	25.3137	30.4907	29.9327	25.6293	19.563	18.3527	14.81	9.646	4.78233	12.2713	18.8997	7.69533	15.0497	74.6057	11.0133	11.269
	Gyn_10X_HIC_v5_00021025.mRNA1	2.493	1.73333	2.507	1.36967	2.41533	1.86633	1.36367	1.252	0.337	0.941333	1.73667	0.900333	1.67233	1.92467	0.836	0.857333
	Gyn_10X_HIC_v5_00006388.mRNA1	15.5487	13.1733	13.2583	12.8303	12.8123	13.0273	21.737	9.781	8.45167	10.325	15.6893	10.822	12.5453	3.55767	13.3857	12.8683
	Gyn_10X_HIC_v5_00017450.mRNA1	4.82933	5.717	4.704	2.92533	1.22767	0.272	1.17467	1.146	1.17967	0.0626667	2.63567	0.435	0.381667	0.253	0.652	0.284
	Gyn_10X_HIC_v5_00020364.mRNA1	0.33	0.452	0.302333	0.424	0.453333	0.350667	0.0883333	0.389333	4.422	0.602	0.250667	0.126667	0.542333	1.286	0.426667	0.307333
	Gyn_10X_HIC_v5_00018863.mRNA1	48.3927	69.804	73.6727	68.4723	39.6567	21.47	20.699	11.297	4.392	11.279	29.3083	11.2497	16.0513	23.8887	20.6793	13.4087
	Gyn_10X_HIC_v5_00021326.mRNA1	129.448	118.889	110.942	93.3307	75.312	64.2833	65.9953	25.617	8.02133	32.0503	89.0127	26.2663	67.9893	3.42933	93.0603	75.3517
	Gyn_10X_HIC_v5_00006478.mRNA1	0	0	0	0	0	0	0	0	0	0	0	0	0	0	0	0
	Gyn_10X_HIC_v5_00026539.mRNA1	34.283	40.7843	40.676	41.8937	36.8003	39.4653	42.6113	40.6493	41.1653	44.4243	36.3423	38.073	43.813	157.491	27.7463	34.786
	Gyn_10X_HIC_v5_00001753.mRNA1	3.41933	3.389	3.11867	2.83733	4.42233	5.508	3.38333	8.19967	9.10633	10.3137	3.132	4.55367	4.51367	12.6917	4.71133	7.21433
	Gyn_10X_HIC_v5_00027198.mRNA1	11.9063	11.7347	15.7607	14.371	13.3147	11.0567	11.7783	8.52833	10.067	9.73233	17.2387	13.0027	15.5373	9.85367	18.4093	14.8623
	Gyn_10X_HIC_v5_00004441.mRNA1	0.200333	0.179333	0.245667	0.582333	1.25167	0.861333	0.0693333	0.0166667	16.5347	0.119	0.133	0.123	0.425	0.048	0.208333	0.0373333
	Gyn_10X_HIC_v5_00000116.mRNA1	55.3577	47.9117	37.986	22.0513	16.1343	23.772	27.292	0.021	3.00967	0.328	18.8967	2.98767	6.14567	2.74	10.562	12.6893
	Gyn_10X_HIC_v5_00022055.mRNA1	0.826667	0.727667	0.601333	0.426667	0.614333	1.08067	1.48467	2.786	2.089	1.589	2.00833	1.986	1.57267	1.59733	0.821	1.35633
	Gyn_10X_HIC_v5_00014224.mRNA1	0	0	0	0	0	0	0	0	0.182667	0	0	0	0	0.0873333	0	0
	Gyn_10X_HIC_v5_00017216.mRNA1	13.867	13.4877	12.81	10.643	10.086	9.343	10.9087	13.7573	7.53767	8.08167	12.7207	9.762	13.169	9.31033	10.9737	10.323
	Gyn_10X_HIC_v5_00019069.mRNA1	4.21567	4.573	6.587	4.702	4.456	2.60267	3.445	1.11233	0.685	2.00333	4.532	1.403	1.776	1.067	3.258	3.43533
	Gyn_10X_HIC_v5_00010005.mRNA1	30.9993	29.1107	29.7173	28.458	24.737	24.2803	32.6783	26.3483	10.3927	35.3543	22.038	21.061	46.1247	2.57333	20.5103	19.6913
	Gyn_10X_HIC_v5_00000655.mRNA1	60.5613	58.8243	77.9063	63.2753	86.0097	37.2363	49.0613	62.1323	103.039	87.1817	40.8767	45.2487	125.591	4.51433	23.9917	21.5153
	Gyn_10X_HIC_v5_00014411.mRNA1	0	0	0	0	0	0	0	0	0	0	0	0	0.920333	0	0	0
	Gyn_10X_HIC_v5_00025117.mRNA1	0	0	0	0	0.0126667	0	0	0.455	10.473	2.32367	0.123333	0.856	0.324333	0.354667	0.0136667	0
	Gyn_10X_HIC_v5_00020461.mRNA1	13.254	12.8647	13.8873	15.325	20.596	24.2253	25.7277	23.5107	68.31	53.6563	18.5473	56.2093	58.3597	47.86	24.216	33.6113
	Gyn_10X_HIC_v5_00030365.mRNA1	53.4107	67.9693	63.033	49.8423	32.717	27.0957	21.0987	22.046	6.95467	12.641	21.4733	16.3793	31.8417	82.754	17.97	25.0543
	Gyn_10X_HIC_v5_00019520.mRNA1	153.539	167.372	182.845	167.055	126.045	115.198	147.314	114.7	60.6583	72.994	101.618	83.9903	69.5657	349.063	60.5527	75.847
	Gyn_10X_HIC_v5_00015649.mRNA1	5.74533	3.901	2.82933	2.611	3.76367	5.87567	6.18333	7.77633	1.10633	1.44333	4.67167	3.66133	9.35167	2.186	7.60433	9.39867
	Gyn_10X_HIC_v5_00026135.mRNA1	0.101333	0.0853333	0.0493333	0.125	0.126	0.128667	0.0656667	0.126667	0.0313333	0.243	0	0.0676667	0.197667	0.265667	0.177667	0.109333
	Gyn_10X_HIC_v5_00001444.mRNA1	28.382	29.3547	23.9417	20.6517	17.552	15.622	28.5977	26.9777	24.4443	29.545	23.1173	32.2253	30.0563	36.7707	19.6893	22.704
	Gyn_10X_HIC_v5_00028566.mRNA1	0	0	0	0	0	0	0	0	0	0	0	0	0	0	0	0
	Gyn_10X_HIC_v5_00019318.mRNA1	2.992	3.22267	3.818	3.463	3.945	5.17233	1.73033	4.658	5.709	4.055	3.11733	2.89667	5.296	5.167	4.29733	4.87433
	Gyn_10X_HIC_v5_00019391.mRNA1	1.456	1.32667	1.41667	2.45533	1.83267	2.04433	2.104	2.40433	0.876667	0	1.86967	1.06933	3.865	10.8	9.30933	6.98
	Gyn_10X_HIC_v5_00013479.mRNA1	7.01733	9.122	11.1203	12.4707	11.3167	13.4463	15.1917	12.5783	12.8987	28.6767	9.33767	13.196	6.32367	6.48633	13.561	16.467
	Gyn_10X_HIC_v5_00007468.mRNA1	1.74033	1.07467	1.13667	1.847	2.33433	1.31633	3.738	2.18467	0.336667	0.379	4.75933	0.833	0.413	0.115667	2.52267	0.849667
	Gyn_10X_HIC_v5_00001323.mRNA1	13.7297	15.655	12.7387	10.0017	6.20167	5.05567	7.52133	8.87633	6.58133	5.563	8.62467	5.47733	6.533	12.775	5.014	6.97333
	Gyn_10X_HIC_v5_00024225.mRNA1	14.6593	21.5117	20.8817	15.2747	8.238	5.95233	6.08733	10.6193	2.212	4.09633	24.0513	3.27033	11.9923	2.08733	13.2587	10.0417
	Gyn_10X_HIC_v5_00008439.mRNA1	18.0087	18.7857	17.6157	15.7153	13.3593	13.5957	9.82167	11.1157	8.747	12.6373	13.7187	13.1587	14.8557	24.389	11.3477	10.6997
	Gyn_10X_HIC_v5_00001860.mRNA1	0.245667	0.0476667	0	0.167333	0.126333	0.452333	0.434667	0.226	0.779333	0.456333	0.272333	0.521	0.141333	0.0846667	0.406333	0.57
	Gyn_10X_HIC_v5_00021765.mRNA1	6.233	6.76433	10.013	22.288	36.2797	48.9573	6.72233	0.194	12.374	12.1233	6.92033	12.8877	0.734333	0.078	40.4903	24.2037
	Gyn_10X_HIC_v5_00029175.mRNA1	12.327	10.8097	12.3953	13.3173	15.5247	18.724	24.132	14.924	62.5133	29.5553	14.7333	23.4723	14.5497	8.541	23.775	29.796
	Gyn_10X_HIC_v5_00017520.mRNA1	23.1073	22.9353	20.1357	20.5733	16.6533	15.6023	17.386	18.4673	3.52433	4.12833	15.5683	7.30367	10.4023	0.884	19.206	16.099
	Gyn_10X_HIC_v5_00017658.mRNA1	29.318	28.5493	26.0133	22.93	21.9393	21.7363	27.0917	31.6253	43.2857	31.9373	27.7653	27.5653	28.163	48.112	28.1623	30.008
	Gyn_10X_HIC_v5_00010850.mRNA1	4.517	5.039	5.704	3.77633	6.016	5.85267	2.98467	2.22767	15.6733	4.299	1.22067	3.595	2.45767	7.37733	3.28733	2.68867
	Gyn_10X_HIC_v5_00006687.mRNA1	10.4223	11.5177	12.717	20.299	28.444	40.5437	9.09967	18.6027	9.003	30.866	6.81567	14.988	17.3517	4.01833	69.642	38.2917
	Gyn_10X_HIC_v5_00015219.mRNA1	0.807333	0.489	0.956333	2.29	8.827	37.44	43.73	3.691	3.62667	12.0383	4.99267	90.0343	0.194	0.17	109.819	122.724
	Gyn_10X_HIC_v5_00001683.mRNA1	3.79233	2.58167	2.839	2.844	4.11533	5.80867	8.27833	16.447	26.0407	7.33333	12.8513	26.5753	5.365	1.85167	7.69667	10.6877
	Gyn_10X_HIC_v5_00008526.mRNA1	11.649	10.5737	9.97567	10.489	11.4637	11.541	12.7717	18.9307	27.8987	16.063	8.99567	12.096	11.989	28.757	12.0297	13.943
	Gyn_10X_HIC_v5_00001515.mRNA1	0.067	0.04	0.0486667	0.043	0.027	0	0.0183333	0	0.859	14.14	0	0.0226667	0.541667	0.00733333	0.026	0.0133333
	Gyn_10X_HIC_v5_00020462.mRNA1	23.4753	22.5503	21.6983	18.7937	20.3143	17.3823	20.4877	19.0987	50.419	36.0883	20.154	28.5653	25.3463	8.95033	19.0567	18.4407
	Gyn_10X_HIC_v5_00003708.mRNA1	1.642	1.71167	0.888333	1.19233	0.905333	1.38667	1.52167	1.447	1.064	1.49533	2.08567	1.30767	1.791	1.61567	1.04233	1.57667
	Gyn_10X_HIC_v5_00023787.mRNA1	0	0	0	0	0	0	0.106667	1.25367	0.0136667	0	0	0.111333	10.015	0	0	0.0276667
	Gyn_10X_HIC_v5_00017716.mRNA1	5.97767	5.67033	4.71467	5.331	6.48633	5.72733	6.548	7.926	9.609	7.60933	7.418	5.07467	4.84367	2.09967	9.12533	8.12867
	Gyn_10X_HIC_v5_00009622.mRNA1	0	0	0	0	0	0	0.0243333	139.681	0	0	0	0	0	0	0.297	0
	Gyn_10X_HIC_v5_00019004.mRNA1	65.9	75.6133	71.8897	72.6377	59.504	58.2933	68.5503	67.516	46.7033	77.6883	56.558	60.0463	54.8307	80.8757	55.404	48.9167
	Gyn_10X_HIC_v5_00028325.mRNA1	36.45	43.4107	46.4347	44.833	45.0253	46.8943	29.5563	34.0967	21.0933	45.614	29.2067	29.773	37.927	64.035	35.4367	29.3123
	Gyn_10X_HIC_v5_00002851.mRNA1	32.5143	38.2537	34.612	25.9393	17.7003	13.2153	29.805	15.3327	6.847	37.6953	36.4073	13.0643	11.032	1.514	17.1023	14.4943
	Gyn_10X_HIC_v5_00001205.mRNA1	37.4153	46.06	45.7647	37.8593	26.6023	23.3637	21.8103	14.3543	4.188	5.01133	20.0887	11.1353	12.9673	48.011	11.263	15.8667
	Gyn_10X_HIC_v5_00028674.mRNA1	80.0857	79.689	75.7817	63.4	60.093	62.2997	73.4017	65.369	47.514	80.683	74.812	71.1667	102.243	115.243	60.5747	62.8487
	Gyn_10X_HIC_v5_00005830.mRNA1	14.19	14.4877	14.8653	16.5827	16.8897	20.859	25.9727	20.0873	35.9333	35.808	14.6053	29.9257	20.051	16.9877	19.744	20.3993
	Gyn_10X_HIC_v5_00007655.mRNA1	0.247667	0.23	0.286333	0.526667	0.796333	0.937667	0.344667	0.213667	1.96267	0	0.212667	0.284667	0.650333	0.878667	0.471333	0.430667
	Gyn_10X_HIC_v5_00024553.mRNA1	6.58733	5.77267	9.81467	21.2447	39.8013	64.5207	29.5037	78.8253	62.9867	54.2483	12.3517	55.1113	10.4153	1.62867	55.866	73.9763
	Gyn_10X_HIC_v5_00010711.mRNA1	19.6593	21.0353	21.727	16.186	13.9877	12.547	14.7	16.3483	17.9367	25.0467	16.2243	22.692	27.8557	24.7507	12.718	11.977
	Gyn_10X_HIC_v5_00010820.mRNA1	688.984	651.063	429.788	177.378	57.3107	36.8253	78.741	32.899	114.412	7.49267	403.052	294.166	103.384	13.5593	58.6827	65.0423
	Gyn_10X_HIC_v5_00004212.mRNA1	0	0	0	0	0.0716667	0	0	0.187	0.216	0.359667	0	0.0836667	108.537	0.59	0.091	0.22
	Gyn_10X_HIC_v5_00009762.mRNA1	2.72633	2.34133	3.00233	1.86	1.433	1.21733	1.80067	1.20367	0.973333	1.44067	2.01067	1.07467	6.58033	1.06767	1.42433	0.972667
	Gyn_10X_HIC_v5_00024348.mRNA1	19.865	13.919	16.4577	20.664	38.989	57.7203	39.465	20.079	110.395	27.7243	50.959	124.187	60.736	0.574333	63.5353	112.09
	Gyn_10X_HIC_v5_00030728.mRNA1	0	0	0	0	0	0	0	0	0.222333	0.0353333	0	0	0	0	0	0
	Gyn_10X_HIC_v5_00000863.mRNA1	5.80933	4.47767	6.39933	9.015	10.1757	5.62867	7.64967	6.18267	0.761	0.644667	8.65467	2.731	11.278	4.009	13.8807	5.064
	Gyn_10X_HIC_v5_00008597.mRNA1	2.956	3.541	3.18867	2.89267	2.75267	3.11533	2.608	2.431	3.478	3.57267	2.22167	2.69167	2.484	1.80933	2.55767	1.75033
	Gyn_10X_HIC_v5_00027649.mRNA1	0.0893333	0.0116667	0.0873333	0.02	0.117333	0.136333	0.0906667	0.097	0.148	0	0	0.0513333	0.044	0.0256667	0.118333	0.123
	Gyn_10X_HIC_v5_00001270.mRNA1	0	0	0	0	0	0	0	0	0	0	0	0	0	0	0	0
	Gyn_10X_HIC_v5_00025417.mRNA1	7.39433	8.28733	7.51367	6.17367	8.394	8.04333	6.59033	8.66533	7.32767	4.82267	13.575	9.25733	14.3723	14.4737	11.687	12.3897
	Gyn_10X_HIC_v5_00022744.mRNA1	4.23633	4.92433	5.32467	4.77633	6.66667	7.093	1.76733	2.53067	35.402	20.5713	3.01133	9.692	4.566	6.917	8.80233	7.026
	Gyn_10X_HIC_v5_00016606.mRNA1	12.497	15.2167	15.4097	13.8023	7.89	4.59267	5.20967	2.278	1.27633	3.417	5.94533	3.00267	4.91467	4.46533	4.45967	5.017
	Gyn_10X_HIC_v5_00018336.mRNA1	25.9413	17.7213	23.7927	20.698	31.0817	27.7867	22.6533	29.538	11.813	4.611	20.837	30.9183	0.823	0.231	4.96067	15.0647
	Gyn_10X_HIC_v5_00014746.mRNA1	0	0	0	0.100333	0.181667	0.0446667	0	0.0393333	1.643	0	0	0.204	0	0	0.0906667	0.112667
	Gyn_10X_HIC_v5_00013453.mRNA1	150.922	215.884	190.418	128.336	54.771	26.3363	47.383	21.1363	9.26533	1.27033	44.186	30.898	17.229	0.0736667	23.407	17.989
	Gyn_10X_HIC_v5_00007499.mRNA1	2.173	2.13833	2.793	4.73533	3.948	2.21633	5.53767	2.012	0.678667	3.78533	2.30967	2.14133	0.0403333	0.011	4.39267	2.95633
	Gyn_10X_HIC_v5_00010583.mRNA1	0.160667	0	0.257	0.086	0	0.208	0.279	0.058	0	0	0	0	0	0	0.0116667	0
	Gyn_10X_HIC_v5_00015204.mRNA1	4.496	0.719333	0.402667	0.289333	0.243667	0.207667	6.04733	2.47467	0.241	0	3.52767	1.25867	0	0	0.365667	0.611667
	Gyn_10X_HIC_v5_00012163.mRNA1	11.898	13.9	10.2257	11.945	9.69133	9.375	9.51133	13.3267	10.8557	10.909	16.9537	13.1953	9.889	19.398	10.3173	11.0253
	Gyn_10X_HIC_v5_00003741.mRNA1	0.586	0.688667	1.649	3.80567	6.735	10.9723	1.09533	7.07933	70.834	74.6753	4.52767	31.099	13.1713	2.51133	11.36	5.82167
	Gyn_10X_HIC_v5_00014361.mRNA1	24.901	20.1683	20.739	17.194	19.947	24.63	26.0417	33.6457	28.634	20.0163	23.313	20.0127	44.0717	124.54	22.2123	22.0577
	Gyn_10X_HIC_v5_00002348.mRNA1	22.8157	25.3997	26.2897	29.3207	30.056	32.2153	23.5887	36.3307	30.9663	24.1383	25.4407	36.8693	30.4217	38.318	41.763	57.0493
	Gyn_10X_HIC_v5_00026117.mRNA1	14.7933	16.5653	15.4147	14.4697	11.0803	9.338	14.0077	10.705	6.54067	6.80533	10.672	9.87133	9.814	18.689	6.568	7.56333
	Gyn_10X_HIC_v5_00019066.mRNA1	26.0377	29.28	28.3513	24.5737	26.8897	29.623	13.079	22.7967	73.0797	81.8433	27.8737	34.2797	32.882	71.7213	36.2103	41.2767
	Gyn_10X_HIC_v5_00008141.mRNA1	1.022	0.603	0.683667	0.426	0.292667	0.641	0.969667	6.52533	1.65067	0.433333	1.39	1.224	2.88	1.15633	1.04133	1.08133
	Gyn_10X_HIC_v5_00016686.mRNA1	0.206667	0.248333	0.381	0.193333	0.166	0.198333	0.122667	0.0606667	0.157333	0	0.0996667	0.401667	0	0	0.288667	0.965
	Gyn_10X_HIC_v5_00016015.mRNA1	11.2387	10.8217	9.86033	8.65167	7.459	5.74233	8.466	6.73433	5.249	10.1397	9.515	4.547	6.35833	3.259	10.322	8.94533
	Gyn_10X_HIC_v5_00027419.mRNA1	0.025	0.0543333	0	0.0553333	0.0576667	0.0566667	0.0986667	0.111667	0.435333	0.167667	0.117333	0.0886667	0.0313333	0.0146667	0.0883333	0.0343333
	Gyn_10X_HIC_v5_00009509.mRNA1	29.1193	19.561	47.6527	40.8963	184.924	335.034	45.0723	0.906	160.158	10.5073	112.259	279.013	180.444	22.52	453.209	1386.97
	Gyn_10X_HIC_v5_00010748.mRNA1	54.078	52.5527	50.3267	45.4117	41.1713	37.1867	81.0437	48.244	45.3613	25.91	49.6483	83.235	63.8833	12.3677	45.9643	47.7833
	Gyn_10X_HIC_v5_00020705.mRNA1	13.188	9.948	10.3333	13.78	27.966	47.4163	22.2147	19.5897	10.846	14.9917	18.4103	32.573	31.063	3.929	37.213	37.4607
	Gyn_10X_HIC_v5_00009346.mRNA1	0	0	0	0	0	0	0	0.0883333	0	0	0	0	0	0	0	0
	Gyn_10X_HIC_v5_00004315.mRNA1	0	0	0	0	0	0	0	0	0.113	0	0	0.0606667	0	0	0	0
	Gyn_10X_HIC_v5_00014433.mRNA1	4.54067	4.291	3.45867	4.592	3.769	3.475	3.13767	10.8643	48.916	44.209	10.8497	15.891	4.54833	4.353	5.80367	8.48133
	Gyn_10X_HIC_v5_00025715.mRNA1	9.32833	10.4447	12.071	9.11133	6.961	4.213	4.501	3.35133	0.942	2.827	5.045	2.37067	4.156	6.84867	2.07667	2.05
	Gyn_10X_HIC_v5_00007128.mRNA1	2.67867	2.18233	2.13367	1.93567	2.03933	1.761	2.799	2.76767	3.05567	3.48267	2.02033	1.477	6.13067	6.03733	1.544	1.10567
	Gyn_10X_HIC_v5_00016619.mRNA1	2.07967	3.212	2.22633	2.378	1.112	0.731	2.05467	0.978667	0.643667	2.86067	2.34533	0.327333	1.936	0.433333	0.93	0.521667
	Gyn_10X_HIC_v5_00005806.mRNA1	0	0	0	0	0	0	0	0	0	0	0	0	0	0	0	0
	Gyn_10X_HIC_v5_00022769.mRNA1	37.086	42.0543	39.3237	31.2757	25.3767	22.587	29.713	22.6313	19.669	25.5433	32.8193	19.0923	20.25	22.5777	20.157	22.2193
	Gyn_10X_HIC_v5_00014156.mRNA1	0	0	0.0193333	0	0.0313333	0.0653333	0.0933333	0.118667	0.134667	0	0.14	0.310333	0	0.03	0.0156667	0.031
	Gyn_10X_HIC_v5_00005095.mRNA1	8.21967	8.69	9.76833	11.3177	14.427	15.3803	10.2997	5.70633	4.84667	26.4933	7.47333	10.39	22.0193	7.96733	22.1753	17.71
	Gyn_10X_HIC_v5_00003204.mRNA1	4.81933	5.10733	3.802	3.09233	1.677	0.746	13.1553	2.125	81.5513	0	3.81867	5.90967	2.621	0.0226667	1.19333	2.51367
	Gyn_10X_HIC_v5_00023836.mRNA1	0	0	0	0	0.0626667	0	0	0	0	0	0	0	0.221333	0	0	0
	Gyn_10X_HIC_v5_00022372.mRNA1	15.7577	18.9643	21.209	23.7743	40.0047	81.6143	57.0237	222.588	66.7547	41.3647	24.7613	97.5233	4.01	2.214	119.419	172.718
	Gyn_10X_HIC_v5_00021056.mRNA1	13.4547	50.328	153.548	492.761	989.669	1256.14	169.921	5.33567	120.919	185.327	29.753	413.459	121.173	1.05833	1144.09	1568.83
	Gyn_10X_HIC_v5_00023515.mRNA1	11.1317	12.1067	11.7447	11.604	11.1077	8.405	4.05767	2.99233	6.24067	14.8403	15.3953	2.98567	7.46933	2.27567	9.51467	6.89433
	Gyn_10X_HIC_v5_00001625.mRNA1	128.265	120.785	115.927	99.336	95.6527	92.346	112.858	129.923	114.223	114.703	116.816	164.685	87.166	36.308	99.2377	95.3723
	Gyn_10X_HIC_v5_00017202.mRNA1	7.65733	5.443	8.54433	11.5613	16.8743	14.6563	11.8183	13.3493	23.7	36.017	18.055	24.416	1.58467	0.412667	16.8757	14.4737
	Gyn_10X_HIC_v5_00015443.mRNA1	1.797	1.458	1.689	1.78367	2.78367	1.74967	1.36267	0.0886667	1.137	1.18633	0.338	0.406333	0.902667	1.56667	0.983667	0.516333
	Gyn_10X_HIC_v5_00011905.mRNA1	10.0023	7.705	8.007	5.297	10.7573	5.2	9.18333	74.1877	23.7917	2.679	38.9237	24.4937	2.049	0.428	9.064	15.9453
	Gyn_10X_HIC_v5_00010077.mRNA1	0	0	0	0	0	0	0	0	0	0	0	0	0	0	0	0
	Gyn_10X_HIC_v5_00009667.mRNA1	12.1997	6.841	5.67467	5.867	5.91267	8.429	118.417	530.49	63.0047	188.152	77.3117	416.973	10.8537	2.14567	49.188	36.334
	Gyn_10X_HIC_v5_00007334.mRNA1	38.132	37.2847	30.8813	31.843	30.5413	33.2507	48.252	45.3457	81.5827	44.231	42.6533	36.808	37.249	179.125	36.5277	44.2347
	Gyn_10X_HIC_v5_00008651.mRNA1	18.6613	51.307	91.534	143.291	155.871	194.212	7.736	1.67433	26.6783	23.9463	19.2653	13.2533	2.939	4.18	115.164	63.097
	Gyn_10X_HIC_v5_00013288.mRNA1	12.1423	13.325	12.0573	8.577	7.24033	5.721	6.64267	4.744	2.07867	5.22833	7.767	5.44967	6.03667	4.81833	4.09067	5.21267
	Gyn_10X_HIC_v5_00028858.mRNA1	2.10767	3.34467	5.572	8.117	9.789	11.7963	4.771	37.9587	126.313	25.027	10.1267	53.4117	0.871333	0.0303333	10.589	12.7853
	Gyn_10X_HIC_v5_00014780.mRNA1	0	0	0	0	0	0	0	0	0	0	0	0	1.68167	0.661333	0	0
	Gyn_10X_HIC_v5_00004343.mRNA1	45.6137	42.6877	44.0433	44.2087	42.46	39.9933	64.7083	33.6973	28.9383	50.123	38.785	38.2783	24.7877	9.401	40.883	39.997
	Gyn_10X_HIC_v5_00018715.mRNA1	0.208333	0.253667	0.190333	0.386333	0.156333	0.234667	1.31833	9.62167	0.243333	0.07	0.531333	1.043	1.01633	1.169	2.02433	1.26767
	Gyn_10X_HIC_v5_00012846.mRNA1	2.31367	1.67833	4.138	1.592	1.62	1.06533	2.86133	140.007	0.737333	0	2.151	0.670667	1.05767	1.37	2.156	1.531
	Gyn_10X_HIC_v5_00015485.mRNA1	0.437333	0.314	0.878667	1.17133	4.35067	2.75467	1.394	1.35467	3.876	0.132667	4.21767	9.497	5.151	0.0256667	0.409667	0.436333
	Gyn_10X_HIC_v5_00000569.mRNA1	10.292	9.47233	9.17133	8.027	8.709	8.72933	10.748	12.9383	10.3273	8.26267	8.19167	8.223	16.6253	21.897	7.23133	7.64833
	Gyn_10X_HIC_v5_00014380.mRNA1	0.069	0.0296667	0	0.198667	0.109667	0	0.224667	1.008	0	0	0	0.0343333	0.989333	0	0.171667	0.211333
	Gyn_10X_HIC_v5_00001806.mRNA1	0.0143333	0	0.0466667	0.018	0.0513333	0	0.029	0.728667	0.133667	0.0943333	0	0.201	0.0376667	0	0.08	0
	Gyn_10X_HIC_v5_00025982.mRNA1	3.19467	2.81533	4.09767	2.888	4.21567	2.72633	5.80867	5.001	7.613	4.84667	1.37267	2.744	15.228	63.557	15.7163	5.67333
	Gyn_10X_HIC_v5_00010814.mRNA1	7.56033	8.45267	7.49533	8.89767	10.418	10.754	8.51733	7.64767	27.2523	18.1353	8.11733	7.53767	9.8	20.7133	9.753	13.0113
	Gyn_10X_HIC_v5_00021628.mRNA1	0	0	0	0	0	0	0	0	0	0	0	0	0	0	0	0
	Gyn_10X_HIC_v5_00004617.mRNA1	0.236333	0.176333	0.397	0.206333	1.829	1.68833	0.610333	1.98467	1.35067	3.65733	0.523667	1.12333	0.854667	0.428667	3.70767	2.06967
	Gyn_10X_HIC_v5_00017896.mRNA1	10.4633	9.649	9.905	9.848	8.77867	8.63267	11.897	7.783	7.384	13.561	9.43467	8.145	9.26867	2.45433	9.24867	8.41033
	Gyn_10X_HIC_v5_00007257.mRNA1	0.985333	0.579667	0.928333	0.704333	1.10867	2.11	5.75633	0.954667	3.15067	1.94733	12.6987	7.52933	5.383	0.0183333	3.47867	5.79633
	Gyn_10X_HIC_v5_00025292.mRNA1	4.71933	4.99167	3.369	2.76067	1.90167	1.15367	1.65867	0.893333	0.516	0.303	2.40933	0.897667	1.667	2.90867	0.967	0.923667
	Gyn_10X_HIC_v5_00010812.mRNA1	4.39833	4.91767	3.75633	5.124	5.19	5.43767	4.51633	3.76933	15.444	5.83667	3.058	3.14067	4.31733	9.062	5.168	7.29567
	Gyn_10X_HIC_v5_00003428.mRNA1	0	0	0	0	0	0	0	0.00466667	0	0	0	0.00833333	0	0	0	0
	Gyn_10X_HIC_v5_00025968.mRNA1	77.9753	82.541	93.4253	89.4923	73.633	70.074	125.92	31.905	7.03967	13.4397	46.2083	19.5877	47.4497	3.89333	67.939	76.1343
	Gyn_10X_HIC_v5_00021058.mRNA1	44.1337	58.26	62.6763	61.8013	59.0677	63.435	43.7227	30.1157	50.4043	45.708	34.8907	48.4047	45.1883	98.519	42.404	41.7757
	Gyn_10X_HIC_v5_00006355.mRNA1	2.26833	1.93733	1.87733	1.465	1.35533	0.938667	1.309	0.554333	0.176667	0.507	1.568	0.990667	1.28067	2.27633	1.071	1.493
	Gyn_10X_HIC_v5_00020426.mRNA1	1.00033	1.244	0.866	1.00033	0.763333	0.884667	1.73333	1.22	0.466	0.576667	0.256	0.606	2.66	12.5817	0.802333	0.829333
	Gyn_10X_HIC_v5_00008819.mRNA1	0.371333	0.415333	0.563333	0.234333	0.247333	0.367	0.532667	0.536667	129.236	1.08467	0.921333	1.633	1.83067	13.8403	0.472	0.249
	Gyn_10X_HIC_v5_00007381.mRNA1	0	0	0	0	0	0	0	0	0	0	0	0	0.0823333	0	0	0
	Gyn_10X_HIC_v5_00020444.mRNA1	73.1573	87.7187	64.6357	30.0537	6.36433	0.917	4.687	0.412667	2.48533	0.058	41.9683	0.329	1.065	0.0673333	8.59633	8.18333
	Gyn_10X_HIC_v5_00026651.mRNA1	659.994	825.711	899.923	740.159	496.29	387.376	363.911	306.258	91.4917	124.357	315.75	222.323	185.403	504.234	158.762	151.845
	Gyn_10X_HIC_v5_00022098.mRNA1	0	0	0	0	0	0	0	0	0.0936667	0	0	0	0.372	0.147667	0	0
	Gyn_10X_HIC_v5_00022554.mRNA1	2.064	1.549	1.44633	1.33767	1.10667	0.680333	1.524	1.75633	23.9063	1.86033	2.44067	1.50467	5.64967	0.155667	1.16467	0.916
	Gyn_10X_HIC_v5_00016637.mRNA1	7.97167	7.333	9.02	9.76033	10.5563	9.199	9.392	11.3763	17.4347	12.61	10.332	12.4017	12.8953	51.9913	11.7813	12.923
	Gyn_10X_HIC_v5_00018480.mRNA1	0.468	0.398667	0.383667	0.247333	0.526333	0.228	0.812667	0.628333	0.433333	0.635	0.519	0.473	0.462667	0.728333	0.547	0.661667
	Gyn_10X_HIC_v5_00026660.mRNA1	3.143	4.47067	3.48267	3.16267	3.585	2.68833	3.05633	3.176	2.58667	3.49733	6.87067	2.785	3.394	8.326	4.38	4.35833
	Gyn_10X_HIC_v5_00021375.mRNA1	1.214	0.886667	1.387	1.49367	1.35	0.923333	1.119	0.594	0.956333	0.752667	0.528333	0.678333	1.05067	0.955667	0.853667	0.503333
	Gyn_10X_HIC_v5_00030198.mRNA1	0.115667	0.398333	3.178	0.321	0	0.418	0	0.167	0.898	0.414667	0	0.284667	1.361	170.088	5.07167	1.54633
	Gyn_10X_HIC_v5_00019254.mRNA1	1.40967	1.37767	1.19833	0.822	0.816667	0.403667	0.677333	0.295333	0.298667	0.161667	0.630667	0.319	0.259	0.613333	0.433667	0.742
	Gyn_10X_HIC_v5_00017460.mRNA1	0.268667	0.333333	0.315	0.332667	0.480333	0.324333	0.647333	0.417	9.932	3.82433	0.0846667	0.515	0.019	0.167	0.285333	0.427
	Gyn_10X_HIC_v5_00010035.mRNA1	48.2603	67.6073	81.07	94.355	83.9567	79.702	36.342	20.3567	259.169	221.965	46.051	39.7493	30.0737	43.2407	61.6377	53.7337
	Gyn_10X_HIC_v5_00020209.mRNA1	20.0893	18.0553	19.141	14.9753	14.0713	14.1937	22.3947	18.7587	33.4177	23.6267	18.6333	19.925	23.0857	17.0817	11.9757	13.2727
	Gyn_10X_HIC_v5_00029472.mRNA1	0	0	0	0	0	0	0.029	0.072	0	0	0	0	0	0	0	0
	Gyn_10X_HIC_v5_00017589.mRNA1	3.90233	3.923	4.285	5.21333	7.24467	10.701	32.9533	15.4217	14.1987	1.75333	4.28667	8.29033	149.021	10.0463	18.9977	19.1687
	Gyn_10X_HIC_v5_00015676.mRNA1	0.386	0.423	0.629667	1.27933	3.483	2.00133	0.379333	6.04133	2.75333	0.721	1.66	1.305	0.044	0.18	6.805	4.62733
	Gyn_10X_HIC_v5_00029590.mRNA1	1.08867	0.540667	0.430667	0.341333	1.036	0.980667	2.99967	4.54267	0.0503333	0	0.303667	0.840667	0.184667	0	0.215	0.103333
	Gyn_10X_HIC_v5_00027329.mRNA1	20.371	19.3183	17.9367	16.8223	15.3827	13.2737	12.2353	12.8313	11.045	10.638	18.8547	12.4493	10.0693	13.8957	16.3527	16.7623
	Gyn_10X_HIC_v5_00029400.mRNA1	5.42933	2.176	2.98233	3.68367	7.41667	13.1193	3.562	40.5213	211.111	97.726	8.99867	131.895	5.84133	43.1453	67.7737	95.161
	Gyn_10X_HIC_v5_00000635.mRNA1	0.00933333	0	0	0	0.05	0.018	0	0.0166667	0	0	0	0.105333	0	0.105667	0	0
	Gyn_10X_HIC_v5_00025557.mRNA1	6.53767	6.67933	6.56733	5.68	5.12933	4.43333	5.02367	3.333	1.54067	1.64767	6.70267	2.59367	2.033	4.236	4.24267	5.03267
	Gyn_10X_HIC_v5_00018903.mRNA1	0.00766667	0.0266667	0.066	0.088	0.187	0.356667	0.0413333	0.019	3.64867	1.339	27.574	10.1893	14.8487	0.0183333	0.232333	0.597333
	Gyn_10X_HIC_v5_00009029.mRNA1	14.2623	10.3863	11.224	13.0507	17.5013	17.909	16.7973	15.01	17.21	24.4733	12.1433	18.4547	13.6447	37.1463	8.27	13.2517
	Gyn_10X_HIC_v5_00000779.mRNA1	11.2017	12.7743	14.0283	18.6847	20.6313	18.9027	11.109	10.1173	12.3043	10.277	11.602	9.26433	11.446	18.2303	14.1637	17.368
	Gyn_10X_HIC_v5_00012496.mRNA1	0.0626667	0.0596667	0.137667	0.136667	0.211667	0.235333	0.0583333	0.044	0.380667	0	0.330667	0.145333	0.189667	0.077	0.164	0.157667
	Gyn_10X_HIC_v5_00020681.mRNA1	12.9637	14.4703	12.9617	9.382	5.71333	5.06	6.21733	3.58	0.853333	2.698	5.795	4.924	9.15833	15.3563	3.04733	5.554
	Gyn_10X_HIC_v5_00009628.mRNA1	0.562333	0.795333	1.07433	0.965	2.10567	2.542	0.639667	6.854	7.58733	0.439667	3.09567	1.48333	17.53	1.06567	2.08067	1.455
	Gyn_10X_HIC_v5_00028278.mRNA1	162.217	222.352	204.341	184.534	123.939	74.9717	39.3163	0.178667	18.7963	69.7703	155.072	34.4537	242.697	8.91	94.909	37.017
	Gyn_10X_HIC_v5_00013606.mRNA1	2.298	2.3	2.45167	1.869	1.33	0.856	1.71133	0.698333	0.301	0.278667	1.179	1.07333	1.04933	1.522	0.778	1.28833
	Gyn_10X_HIC_v5_00030082.mRNA1	26.744	22.952	20.315	19.2423	21.7913	24.3367	28.79	58.182	17.6297	11.6503	24.466	24.2633	54.12	20.3047	22.6187	31.033
	Gyn_10X_HIC_v5_00000506.mRNA1	18.7023	25.1503	22.415	14.8723	7.85367	4.17733	27.6133	13.1707	43.4627	2.44767	13.522	1.826	30.5293	0.177667	16.9907	11.678
	Gyn_10X_HIC_v5_00018668.mRNA1	2.60267	2.73833	1.82467	1.493	1.04733	0.614333	0.837667	0.666333	565.925	2.909	3.1	2.931	1.32967	0.277333	1.83267	0.776
	Gyn_10X_HIC_v5_00030453.mRNA1	10.263	10.446	10.6373	11.4973	12.7637	11.4517	10.5393	14.4353	14.3863	10.1593	14.07	9.134	13.0567	10.5057	9.87533	10.7027
	Gyn_10X_HIC_v5_00006420.mRNA1	25.9743	34.584	33.226	33.5147	29.013	25.0343	22.3743	21.3003	17.7887	40.726	19.3357	22.5063	31.4417	43.1447	16.2273	15.5667
	Gyn_10X_HIC_v5_00017465.mRNA1	1.50567	0.784333	1.17667	1.42867	1.32167	1.91867	1.444	2.47667	2.147	0.635667	0.994	1.64133	1.561	6.91067	1.12833	0.832667
	Gyn_10X_HIC_v5_00014387.mRNA1	0	0	0	0	0	0	0	0	0	0	0	0	0	0	0	0
	Gyn_10X_HIC_v5_00023933.mRNA1	24.3283	15.29	12.1357	6.113	2.53667	1.45933	14.604	32.4413	194.662	47.8697	19.2017	62.2963	20.4253	15.314	6.91067	5.39167
	Gyn_10X_HIC_v5_00025722.mRNA1	0.209667	0.312	0.408667	0.599333	0.169	0.181333	0.056	0.088	0	0.853	1.384	0.0533333	6.088	0.0923333	0.381667	0.131333
	Gyn_10X_HIC_v5_00020433.mRNA1	55.7113	51.7033	53.672	49.7633	44.894	39.9073	85.9873	45.1607	42.0293	76.2073	51.5427	57.116	41.0537	30.5843	44.7957	44.0553
	Gyn_10X_HIC_v5_00012560.mRNA1	7.44767	6.68633	7.19533	6.362	6.55667	6.432	13.953	13.7313	17.6877	13.3263	6.76567	9.55367	13.9773	14.8603	7.077	6.967
	Gyn_10X_HIC_v5_00021267.mRNA1	27.9463	31.8787	40.0093	58.162	83.448	108.473	31.6513	19.7757	47.9563	55.7013	33.8563	41.0623	28.0127	28.1437	68.5047	56.308
	Gyn_10X_HIC_v5_00012490.mRNA1	4.93267	4.853	4.318	4.71467	4.98533	4.49967	4.74967	4.25833	2.658	3.00733	6.18433	3.95367	4.009	2.48367	4.62533	5.13033
	Gyn_10X_HIC_v5_00017748.mRNA1	46.332	51.281	48.1737	42.8857	35.5057	29.1507	22.0907	14.5873	8.89333	21.9153	34.87	15.402	72.1047	61.4757	32.4587	28.7577
	Gyn_10X_HIC_v5_00026827.mRNA1	1.84633	0.838667	1.582	1.53433	4.39767	5.799	2.56167	0.562333	485.749	2.91067	2.536	3	0.536667	0.320667	1.65033	0.923
	Gyn_10X_HIC_v5_00003285.mRNA1	4.20967	3.91367	3.47033	3.155	4.298	4.592	3.72	4.82067	2.84367	4.205	3.907	2.93	3.00567	3.28933	4.21967	4.48867
	Gyn_10X_HIC_v5_00003392.mRNA1	20.318	26.5913	32.5343	40.6063	46.8993	47.1417	11.6383	12.3853	4.94333	24.587	18.3083	10.1473	5.72467	4.414	40.2313	32.2527
	Gyn_10X_HIC_v5_00030384.mRNA1	7.00067	4.044	5.195	3.607	7.17233	12.264	17.5957	20.1913	6.911	3.94967	9.65933	19.8457	7.21833	0.845667	35.9063	70.6817
	Gyn_10X_HIC_v5_00019991.mRNA1	4.71433	4.48	5.426	3.885	3.313	2.798	4.49167	5.24	8.55133	0.724	4.231	2.61733	4.44633	14.6413	5.479	5.98067
	Gyn_10X_HIC_v5_00027082.mRNA1	239.826	344.827	629.691	1555.25	2830.89	4118.9	353.315	9.984	85.1223	57.066	265.256	160.639	72.3767	29.3433	2423.73	1115.72
	Gyn_10X_HIC_v5_00004607.mRNA1	4.236	5.79	8.52867	5.93267	5.48333	4.541	1.655	2.83733	2.423	0.700667	1.79433	2.465	1.18967	7.393	5.733	4.35233
	Gyn_10X_HIC_v5_00026636.mRNA1	13.7583	17.7377	10.527	7.469	3.52033	2.39667	5.49267	3.48967	1.79367	0	3.82567	3.49467	4.97433	6.85567	1.429	1.65567
	Gyn_10X_HIC_v5_00010368.mRNA1	56.6963	25.236	28.591	17.4237	26.4917	10.3723	19.9627	25.0227	14.7137	2.891	60.7027	31.3047	3.23633	0.0146667	3.25833	5.745
	Gyn_10X_HIC_v5_00000195.mRNA1	10.5923	11.667	10.8933	9.64067	10.125	11.1033	9.40967	10.6823	7.16133	9.98867	10.5323	10.4793	10.0973	21.6703	11.8793	15.1567
	Gyn_10X_HIC_v5_00006735.mRNA1	1.17833	1.675	1.655	1.28633	0.826333	0.877	1.269	0.679333	0.320667	0	1.28933	0.378333	2.156	0.559	0.493333	0.519667
	Gyn_10X_HIC_v5_00008147.mRNA1	0.303	0.378	0.306333	0.387	0.293	0.359	0.115333	0.992667	4.29067	0.837	0.453667	0.771333	3.75933	6.17767	0.296667	0.27
	Gyn_10X_HIC_v5_00021040.mRNA1	94.4803	93.1157	97.267	103.32	110.002	115.412	145.716	134.564	210.049	239.996	101.763	205.85	84.919	59.2017	102.602	85.8777
	Gyn_10X_HIC_v5_00004898.mRNA1	9.076	8.353	7.716	8.36933	10.026	8.94233	4.41267	3.03567	10.65	10.853	7.45933	10.65	3.943	4.338	14.814	14.7083
	Gyn_10X_HIC_v5_00014285.mRNA1	63.5323	57.0017	53.255	43.0967	28.1737	20.0007	34.6593	19.715	14.7133	11.6467	47.6097	20.445	27.426	21.7967	18.4173	16.5097
	Gyn_10X_HIC_v5_00021339.mRNA1	14.175	13.824	13.7553	13.493	15.2293	14.3267	12.8117	14.7677	19.71	14.0827	10.9607	9.775	11.1337	29.812	13.6243	13.3743
	Gyn_10X_HIC_v5_00030254.mRNA1	0.208667	0.660333	1.43567	1.49133	0.624333	0.132	0	0.0603333	0	0	0	0	0.274667	0.048	0	0
	Gyn_10X_HIC_v5_00022757.mRNA1	9.02167	9.76567	8.32567	7.23567	5.78567	5.50833	11.598	6.874	4.77933	5.21233	7.176	5.34567	4.10133	5.94333	5.65433	5.14433
	Gyn_10X_HIC_v5_00014165.mRNA1	0.238667	0.289667	0.283667	0.206667	0.398	0.223667	0.357	0.428333	0.356333	0.399667	0.429	0.265333	0.328667	0.295	0.319667	0.242333
	Gyn_10X_HIC_v5_00012286.mRNA1	4.812	4.92033	3.853	3.01433	1.301	0.536667	3.471	2.18	0.739333	0.168667	2.49667	1.35367	1.026	0.721	0.654	0.451
	Gyn_10X_HIC_v5_00000688.mRNA1	10.3387	17.224	26.3273	59.612	94.7337	134.049	5.76467	0.221667	5.44967	3.10567	8.47333	11.4427	1.18033	0.514667	72.344	45.6443
	Gyn_10X_HIC_v5_00021516.mRNA1	2.55733	2.786	2.49333	2.37267	2.21433	2.84567	1.43767	1.68533	1.45733	4.045	2.22867	1.57367	2.77533	2.01267	2.76133	1.866
	Gyn_10X_HIC_v5_00005880.mRNA1	17.9163	20.7847	19.3227	17.0663	13.2413	10.8573	11.2577	7.367	3.72	4.749	9.74133	6.94433	6.87933	11.0363	9.11367	8.842
	Gyn_10X_HIC_v5_00016670.mRNA1	4.96233	4.23633	3.744	4.678	4.59267	4.64067	9.35533	4.98033	2.61733	1.49567	4.857	2.118	6.87567	20.918	4.08267	4.59033
	Gyn_10X_HIC_v5_00014810.mRNA1	7.238	6.13433	7.46933	7.18467	10.1317	14.3457	21.168	18.9247	35.495	31.6383	5.28433	22.76	10.537	9.379	18.8623	14.3647
	Gyn_10X_HIC_v5_00007711.mRNA1	1.571	2.49433	4.617	6.834	12.865	21.7373	3.04	26.0367	47.581	8.66867	22.7467	38.3783	12.3893	64.9407	30.7607	60.714
	Gyn_10X_HIC_v5_00030681.mRNA1	0	0.012	0.0226667	0.0143333	0.0126667	0	0	0	0.0366667	0	0	0	0	0.079	0	0.0173333
	Gyn_10X_HIC_v5_00020940.mRNA1	1.564	1.45733	2.51433	5.75867	10.6023	18.3893	15.9283	52.6257	18.559	8.93833	9.41333	19.8483	15.575	1.53933	18.4877	16.0703
	Gyn_10X_HIC_v5_00018876.mRNA1	6.01367	8.532	16.785	31.124	50.4917	85.717	18.615	3.314	27.514	5.071	25.6243	46.411	111.374	59.269	77.571	86.258
	Gyn_10X_HIC_v5_00011792.mRNA1	10.191	10.848	7.972	6.393	6.099	5.15333	4.994	0.0823333	0.821	0.335667	17.64	1.15	9.055	0.290667	34.7	10.7457
	Gyn_10X_HIC_v5_00019272.mRNA1	3.07133	5.62433	4.79667	4.64233	3.028	1.28933	1.20533	9.316	0.389	0	1.44	0.912333	10.3027	6.293	2.89833	1.20133
	Gyn_10X_HIC_v5_00023115.mRNA1	42.9553	48.9067	47.6253	49.3257	45.2683	47.7647	45.0237	36.4053	62.4557	70.797	43.2853	56.8143	38.306	44.5663	46.161	40.9053
	Gyn_10X_HIC_v5_00028012.mRNA1	20.7383	18.9347	19.1507	17.0353	19.721	21.019	31.3737	24.2993	71.0797	35.3153	24.2	49.187	34.1297	10.8313	25.428	31.2313
	Gyn_10X_HIC_v5_00000742.mRNA1	6.98467	7.059	6.32167	4.938	5.585	4.85667	4.13533	3.12567	4.63867	5.21167	4.201	3.90767	2.96367	2.275	6.324	5.707
	Gyn_10X_HIC_v5_00014390.mRNA1	0	0	0	0	0	0	0	0	0	0	0	0	0	0	0	0
	Gyn_10X_HIC_v5_00005266.mRNA1	0.444	0.0976667	0.0636667	0.11	0.148333	0.0813333	0	1.57167	0.0273333	0	0	0.142	11.5817	2.71467	0.0156667	0.102667
	Gyn_10X_HIC_v5_00024373.mRNA1	3.25933	2.37733	2.77133	3.73533	8.19167	13.3027	5.543	5.62633	39.1543	13.6063	5.588	14.587	4.13367	16.0513	13.3877	18.557
	Gyn_10X_HIC_v5_00020221.mRNA1	74.7447	82.2357	100.561	142.736	186.899	251.294	98.2477	55.1217	77.6957	121.453	78.432	94.2647	73.869	134.887	222.098	206.271
	Gyn_10X_HIC_v5_00013312.mRNA1	59.6093	69.2317	58.2857	43.7723	32.0603	31.104	32.589	30.729	19.6523	18.6103	35.1657	33.29	40.7267	72.477	25.6493	34.7847
	Gyn_10X_HIC_v5_00018154.mRNA1	0	0	0	0	0	0	0	0	0	0	0	0	0	0	0	0
	Gyn_10X_HIC_v5_00023493.mRNA1	4.81533	3.94767	4.23167	5.16133	8.66467	8.90933	4.886	8.33133	9.81067	7.78733	7.067	6.33533	9.35	6.131	10.0977	10.153
	Gyn_10X_HIC_v5_00025381.mRNA1	79.7793	96.0453	99.8183	113.323	130.954	149.654	68.6817	93.0663	78.138	117.982	70.3733	102.651	29.9427	4.43567	148.124	91.3307
	Gyn_10X_HIC_v5_00017284.mRNA1	8.55367	8.40867	8.076	8.27833	7.84167	8.59867	14.6843	9.48267	10.13	9.72667	8.88633	11.149	12.2953	7.00433	11.7647	14.6767
	Gyn_10X_HIC_v5_00021435.mRNA1	0.00933333	0.0513333	0.045	0.066	0.133	0.248	0.212333	0.0616667	1.66133	0.095	0	0.546	2.69233	0.925333	0.175333	0.0346667
	Gyn_10X_HIC_v5_00019234.mRNA1	19.2573	20.396	18.6947	24.353	23.41	34.963	23.539	10.1513	69.711	65.155	31.2213	41.6873	23.0173	12.9793	34.097	27.5787
	Gyn_10X_HIC_v5_00017714.mRNA1	29.3253	29.5437	32.315	35.543	35.539	36.9563	35.1727	44.3683	63.6987	76.0953	39	47.9333	38.417	32.732	36.8463	36.4773
	Gyn_10X_HIC_v5_00019867.mRNA1	1.37333	0.962333	1.63567	0.875	1.37433	1.72833	2.26467	7.65133	5.67567	3.52567	0	2.643	4.55367	8.85467	2.68067	1.79967
	Gyn_10X_HIC_v5_00021175.mRNA1	10.5907	10.7377	12.132	14.1357	16.1353	16.9947	10.4393	5.738	6.56633	7.15467	17.9687	16.6933	6.52	5.36733	11.639	7.13267
	Gyn_10X_HIC_v5_00001595.mRNA1	1.12433	1.28733	1.15167	1.83667	1.66567	1.422	1.127	1.14633	1.02367	2.74467	1.38233	1.80333	1.60967	0.296333	1.47933	1.28067
	Gyn_10X_HIC_v5_00012352.mRNA1	0.00933333	0	0	0.0113333	0	0	0	0.007	0	0	0	0	0	0	0	0
	Gyn_10X_HIC_v5_00006755.mRNA1	9.01167	10.4277	6.50633	2.16267	1.11067	0.333	0.585667	0.014	0	0	0.227667	0.0626667	0.478333	0	3.44867	1.877
	Gyn_10X_HIC_v5_00023287.mRNA1	12.793	12.854	9.793	5.836	3.721	2.215	5.598	20.8197	3.33667	4.423	10.2167	8.48867	17.3247	3.24233	4.59167	3.888
	Gyn_10X_HIC_v5_00030430.mRNA1	0.927333	0.861	1.29067	0.739333	0.653	0.463	14.839	12.8483	0.307333	0.113333	1.33267	1.20667	0.776333	1.02733	0.888333	1.069
	Gyn_10X_HIC_v5_00015196.mRNA1	0.343	0.331333	0.409	0.493333	0.453333	0.329333	0	0.0146667	0.0233333	0	0.188	0.0553333	0	0.0733333	0.279667	0.391333
	Gyn_10X_HIC_v5_00025684.mRNA1	0.215	0.130333	0.558	0.916	1.55167	3.12	0.104	0.288	1.87733	0.155333	2.32933	0.316	0.0413333	0.0146667	4.04667	5.37533
	Gyn_10X_HIC_v5_00000829.mRNA1	2.90733	2.99167	3.46533	3.33967	3.599	2.08533	4.30733	4.95067	9.22633	7.74933	3.44733	14.465	4.23033	3.00267	1.82167	1.498
	Gyn_10X_HIC_v5_00023095.mRNA1	0.940667	0.664667	1.346	1.315	1.99267	2.21133	1.462	0.0916667	0.299667	2.75333	0.410333	1.376	0.516	0.308333	2.56067	0.969667
	Gyn_10X_HIC_v5_00024675.mRNA1	0.0923333	0.0376667	0.036	0	0	0	0.017	60.9513	14.6037	0.259667	0	0.0156667	0	0	0.307667	0.0276667
	Gyn_10X_HIC_v5_00002640.mRNA1	0.267	0.325333	0.529	0.291333	1.877	0.717333	0.144333	75.641	81.8153	0.343333	0.886333	1.241	1.05867	0.357333	0.793667	0.262333
	Gyn_10X_HIC_v5_00013285.mRNA1	0.449	0.377	0.485333	0.504	0.563333	0.615333	0.543667	0.464	0.818333	1.326	0.780333	0.451667	0.783	0.932667	0.39	0.316667
	Gyn_10X_HIC_v5_00000815.mRNA1	28.7603	29.9897	26.522	24.75	23.229	21.3167	28.1703	29.9883	61.788	62.1587	34.297	42.922	52.329	200.395	23.1617	18.492
	Gyn_10X_HIC_v5_00026704.mRNA1	0.026	0	0	0	0	0	0	0.242667	0	0	0	0.025	0	0	0	0
	Gyn_10X_HIC_v5_00019291.mRNA1	1.411	1.485	1.03033	1.02467	0.416667	0.723667	1.52333	2.13433	1.04233	1.66467	2.04533	1.63	1.358	3.20833	1.06567	1.54767
	Gyn_10X_HIC_v5_00012396.mRNA1	0	0	0	0	0	0	0.00966667	0	0	0	0	0	0.0313333	0	0	0
	Gyn_10X_HIC_v5_00015808.mRNA1	10.563	7.96567	7.67033	6.67067	9.68633	8.266	11.4363	33.1177	7.775	12.537	14.625	16.6573	5.625	0.284	9.004	13.3927
	Gyn_10X_HIC_v5_00006158.mRNA1	0	0	0	0	0	0	0	0	0	0	0	0	1.82633	0	0	0
	Gyn_10X_HIC_v5_00029860.mRNA1	3.38	3.21	3.17533	2.48067	2.453	3.43467	32.5347	38.2977	7.15067	4.455	2.729	30.173	9.626	2.11133	13.4027	17.739
	Gyn_10X_HIC_v5_00023320.mRNA1	6.28533	5.101	5.20033	4.00833	4.57467	4.55767	8.27633	15.7883	31.8613	14.4563	8.765	8.80233	10.1147	9.668	6.69667	6.71633
	Gyn_10X_HIC_v5_00015832.mRNA1	4.62	5.69267	4.85233	4.605	3.58833	3.56167	3.14267	3.343	2.725	2.146	3.04367	3.465	3.25233	4.83267	3.55833	4.61867
	Gyn_10X_HIC_v5_00004401.mRNA1	11.3767	9.29433	6.69	6.993	5.678	4.17633	9.21767	8.35133	4.974	4.02233	6.81733	4.182	5.29033	11.1057	6.107	6.22733
	Gyn_10X_HIC_v5_00010316.mRNA1	0	0	0	0	0	0	0	0	0	0	0	0	0	0	0	0
	Gyn_10X_HIC_v5_00012587.mRNA1	0.0613333	0	0	0.171667	0.239333	0.116333	0	0	6.348	0	0	0.0756667	0	0	0.165	0
	Gyn_10X_HIC_v5_00003794.mRNA1	18.1887	17.7963	14.809	14.3013	13.528	14.2057	12.5807	22.3373	21.5023	22.5847	18.118	17.9923	21.561	24.2833	14.588	15.377
	Gyn_10X_HIC_v5_00029935.mRNA1	0.206667	0.171	0.103333	0.222667	0.144	0.403	0.103	0.129	0.213667	0	0.209	0.125333	0.353667	0.026	0.180333	0.105667
	Gyn_10X_HIC_v5_00013421.mRNA1	0	0	0	0	0	0	0.0243333	0	0.0376667	0	0	0.00266667	0	0	0.0233333	0
	Gyn_10X_HIC_v5_00014094.mRNA1	0	0	0	0	0	0	0	0	0.0233333	0	0	0	0	0	0	0
	Gyn_10X_HIC_v5_00008886.mRNA1	20.5227	17.6943	21.8773	23.2587	15.25	11.5547	140.885	40.119	6.21133	2.486	62.169	34.071	1.26533	0.304	14.7767	12.6593
	Gyn_10X_HIC_v5_00026397.mRNA1	0	0	0	0	0	0	0	0	0	0	0.417333	0	0.045	0	0.0273333	0
	Gyn_10X_HIC_v5_00020344.mRNA1	1.704	1.84533	2.24	2.308	1.32167	1.046	2.90667	17.9423	3.65033	1.00867	2.98933	3.48933	0.655333	0	1.71567	0.647
	Gyn_10X_HIC_v5_00006567.mRNA1	0.824667	1.16767	0.882333	0.965333	0.906333	1.01467	0.971333	0.207333	0.102	0.496	0.197333	0.575333	0.192667	0.152	0.61	0.702333
	Gyn_10X_HIC_v5_00017242.mRNA1	37.0553	35.5693	36.615	34.5653	27.9277	29.827	44.8077	23.576	18.9547	32.2677	33.0113	33.401	33.5927	7.548	27.2023	33.8093
	Gyn_10X_HIC_v5_00002274.mRNA1	0.100667	0.302667	0.0553333	0.0686667	0	0	0	0	0.0716667	0	0	0	0	0	0	0
	Gyn_10X_HIC_v5_00000886.mRNA1	0	0	0	0	0	0	0	0	0	0	0	0	0	0	0.0373333	0
	Gyn_10X_HIC_v5_00020849.mRNA1	0	0	0	0.018	0	0	0	0	0	0	0	0	0	0	0	0
	Gyn_10X_HIC_v5_00002458.mRNA1	24.4233	29.7043	30.1557	21.4067	10.419	5.14167	11.959	6.85767	7.51767	2.813	9.031	8.34333	3.427	0.753667	3.934	2.14333
	Gyn_10X_HIC_v5_00012858.mRNA1	1.533	2.47067	4.62	7.952	13.285	10.5383	24.5273	0.0143333	0.0816667	0.079	2.15033	0.473	0.109333	0.0146667	18.726	8.37933
	Gyn_10X_HIC_v5_00020735.mRNA1	58.16	71.4167	67.3257	52.577	36.0417	32.082	34.924	35.0383	17.428	26.155	37.248	30.8713	28.7997	102.934	22.2413	24.3703
	Gyn_10X_HIC_v5_00015187.mRNA1	0	0	0	0	0.0186667	0	0	0	0	0	0	0	0	0	0	0
	Gyn_10X_HIC_v5_00023923.mRNA1	17.431	12.349	16.498	23.481	27.5347	30.6217	4.12933	5.007	1.7	4.93567	7.519	9.81333	27.0623	26.2857	29.566	19.49
	Gyn_10X_HIC_v5_00007658.mRNA1	38.3947	40.306	43.2547	54.216	71.1403	89.164	42.3483	33.3033	76.6447	123.601	48.1733	68.938	100.096	104.797	58.217	36.8217
	Gyn_10X_HIC_v5_00021786.mRNA1	7.237	8.24033	10.389	10.601	23.0027	8.06433	6.27733	42.0483	13.7157	2.736	3.68667	0.956333	99.224	279.584	4.979	1.183
	Gyn_10X_HIC_v5_00018960.mRNA1	0	0	0	0	0	0	0	0	0.126	0	0	0	0	0	0	0
	Gyn_10X_HIC_v5_00002479.mRNA1	19.8863	23.1737	25.0603	29.4443	25.68	28.7757	17.0147	9.889	14.0023	28.012	13.469	17.62	19.3223	20.1017	20.0897	19.0443
	Gyn_10X_HIC_v5_00018946.mRNA1	65.2943	74.4413	70.2003	52.607	33.889	25.907	25.7347	30.819	34.551	14.8007	45.5427	31.868	19.7313	26.3883	26.205	36.6077
	Gyn_10X_HIC_v5_00023198.mRNA1	0	0	0	0	0	0	0	0	0	0	0	0	0	0	0	0
	Gyn_10X_HIC_v5_00023164.mRNA1	17.733	17.0087	19.0657	17.8517	16.5773	14.815	19.684	22.9633	25.9673	11.843	15.1993	17.6983	24.0077	22.8863	13.3257	14.6023
	Gyn_10X_HIC_v5_00004274.mRNA1	26.2563	38.4447	62.854	79.5127	105.482	131.088	24.2643	2.93367	10.889	5.89733	23.4563	26.0743	12.4707	5.08567	82.7563	99.1613
	Gyn_10X_HIC_v5_00005637.mRNA1	18.515	17.9043	19.5527	20.0307	26.339	26.119	28.8317	44.352	73.002	50.0157	24.1053	33.7	35.0447	43.7597	34.0623	32.442
	Gyn_10X_HIC_v5_00020779.mRNA1	5.04133	3.94267	2.86267	4.74067	7.43933	4.12233	5.403	2.37567	8.92133	6.445	5.88767	3.69733	4.12867	3.003	4.27833	2.76467
	Gyn_10X_HIC_v5_00016386.mRNA1	9.66767	11.319	14.4553	16.6747	29.6447	47.4243	8.81667	8.69033	26.3163	2.73033	7.98367	33.1337	18.33	6.97433	82.3117	123.809
	Gyn_10X_HIC_v5_00005189.mRNA1	0.254	0.0676667	0.137333	0.191333	0.548667	0.305667	2.17333	14.065	4.62133	0.128	1.12833	2.191	0.288333	0.123	1.90267	1.528
	Gyn_10X_HIC_v5_00015866.mRNA1	21.6093	18.405	21.2487	18.3687	16.1253	21.0377	34.74	42.585	27.101	44.8227	37.1387	32.9893	37.174	3.69833	22.712	23.42
	Gyn_10X_HIC_v5_00006913.mRNA1	7.04433	6.556	5.376	5.727	6.01067	6.15467	7.94533	9.14	10.594	11.038	5.32367	5.85933	5.563	8.96233	8.50667	7.575
	Gyn_10X_HIC_v5_00024323.mRNA1	7.906	5.61767	10.401	23.089	36.5	65.1227	139.653	52.5233	78.498	31.836	3.278	75.901	3.65967	1.065	123.025	102.423
	Gyn_10X_HIC_v5_00026731.mRNA1	14.6697	17.3203	16.8483	16.4983	13.6067	14.9927	10.5713	18.3597	28.0877	48.6993	15.2443	21.189	20.4867	51.9177	15.5233	13.4417
	Gyn_10X_HIC_v5_00008712.mRNA1	0.727667	0.851667	2.52867	3.20467	11.8663	11.4407	1.70833	136.96	7.207	0.919	9.55067	14.267	2.118	0.0713333	24.0987	19.566
	Gyn_10X_HIC_v5_00016594.mRNA1	5.398	4.28467	3.432	4.485	8.34667	9.66667	10.6843	3.32467	0.737333	0	7.27033	10.2347	0.777	0.233	5.982	3.72533
	Gyn_10X_HIC_v5_00009917.mRNA1	32.2523	36.5193	37.231	31.0603	21.0013	15.9463	36.4897	21.374	11.886	15.7553	23.2473	19.2857	57.364	32.257	13.909	12.4967
	Gyn_10X_HIC_v5_00002683.mRNA1	0.0473333	0.064	0.0956667	0.1	0.328667	0.165667	0.041	0.0166667	0.171333	0	0.257333	0.176667	39.7733	2.842	0.0886667	0
	Gyn_10X_HIC_v5_00010789.mRNA1	0	0	0	0	0	0	0	0	0	0	0	0	0	0	0	0
	Gyn_10X_HIC_v5_00030251.mRNA1	6.25067	6.841	6.276	5.58467	5.43833	6.26867	6.33167	10.8823	24.075	9.29267	7.958	10.1583	13.004	10.0377	6.747	7.518
	Gyn_10X_HIC_v5_00017110.mRNA1	364.308	448.922	406.743	278.072	177.725	141.747	168.062	133.996	60.289	121.235	193.88	149.345	106.173	160.072	86.277	85.904
	Gyn_10X_HIC_v5_00006613.mRNA1	3.841	5.85833	6.30933	6.64	8.022	8.496	6.55433	22.3393	27.7093	28.4993	10.696	9.901	7.03733	3.069	17.2357	20.9033
	Gyn_10X_HIC_v5_00012614.mRNA1	386.491	494.699	418.329	294.366	123.01	43.7217	78.3087	80.0707	30.0417	20.4467	183.87	50.4427	92.9207	31.6967	59.3813	63.0677
	Gyn_10X_HIC_v5_00003342.mRNA1	31.2317	26.9053	37.4857	41.7947	58.5997	43.2133	48.3963	32.1967	41.89	82.0147	35.3233	44.4813	29.342	15.8427	19.5767	28.4713
	Gyn_10X_HIC_v5_00015915.mRNA1	13.3593	12.103	11.1823	13.0157	12.655	17.565	19.2573	12.7463	132.856	103.606	23.7307	77.7533	40.4937	206.919	19.6603	26.6283
	Gyn_10X_HIC_v5_00013404.mRNA1	1.81133	0.946	1.27767	1.82367	1.67167	1.87433	161.401	3.28867	14.6793	10.4743	12.8647	107.569	0.848667	0.0383333	33.9433	61.1433
	Gyn_10X_HIC_v5_00019472.mRNA1	34.3153	33.6573	36.276	39.1143	41.08	40.9153	28.6877	15.6513	69.7803	168.91	29.5303	50.9487	13.1177	6.75533	50.3143	53.123
	Gyn_10X_HIC_v5_00011666.mRNA1	0.0203333	0	0	0	0.0376667	0	0.128667	7.30333	0.188	0	0	0.025	0	0	0	0
	Gyn_10X_HIC_v5_00006724.mRNA1	1.00033	0.323333	4.50633	6.111	21.6153	16.8913	41.3813	129.148	82.8373	7.73567	10.1443	42.565	12.2203	0.189333	5.735	4.213
	Gyn_10X_HIC_v5_00015147.mRNA1	2.85733	2.05633	2.17167	1.69733	0.917333	0.547333	4.915	1.782	0.511667	0	0.679	1.07567	0.274667	0	1.722	1.551
	Gyn_10X_HIC_v5_00022986.mRNA1	14.1373	25.3053	38.3263	37.4253	14.398	9.54433	925.846	9.32233	5.44333	3.28833	64.6327	15.1567	281.196	1.212	39.944	30.962
	Gyn_10X_HIC_v5_00030227.mRNA1	22.8747	21.1667	21.9667	19.9477	18.8187	20.726	27.0227	18.3487	17.4553	14.241	24.1383	18.4273	24.1613	28.072	12.76	15.4007
	Gyn_10X_HIC_v5_00024103.mRNA1	39.4967	21.8913	27.9373	24.8183	21.392	12.3177	23.771	22.219	108.311	22.4713	15.5627	36.9253	656.239	15.411	15.9317	2.476
	Gyn_10X_HIC_v5_00017795.mRNA1	0.432667	0.594333	0.494	1.29633	2.36233	7.63033	0.094	0.441	2.15133	1.42933	0.348667	2.129	0.759	7.29667	1.24067	1.24833
	Gyn_10X_HIC_v5_00008670.mRNA1	18.2247	17.6817	16.4903	10.449	5.47767	3.642	13.3847	7.664	6.94733	9.93333	10.5497	9.357	9.21733	6.486	4.752	6.00667
	Gyn_10X_HIC_v5_00011968.mRNA1	0.0996667	0.084	0.0676667	0.086	0	0.464667	0.207	0.100333	0	0	0	0	0.354333	0	0.107	0
	Gyn_10X_HIC_v5_00011349.mRNA1	43.7027	82.408	96.382	122.249	91.724	43.291	56.0107	8.653	7.79767	27.6483	90.388	23.654	737.375	1.94433	24.9823	11.0037
	Gyn_10X_HIC_v5_00009742.mRNA1	5.067	7.451	9.506	22.3343	39.9937	59.0673	26.255	0.158	2.275	0.159333	1.46233	5.63167	0.148	0.0183333	52.143	62.759
	Gyn_10X_HIC_v5_00009140.mRNA1	0.076	0.0146667	0	0.0306667	0	0	0.0366667	0	2.06167	0.574	0	0.128667	0	0	0	0
	Gyn_10X_HIC_v5_00028933.mRNA1	0.789667	0.828	0.862333	1.412	0.716	1.10933	1.057	0.867333	1.20233	1.64967	2.93567	2.41533	0.772333	3.88167	0.568	1.25133
	Gyn_10X_HIC_v5_00017548.mRNA1	12.451	12.492	11.7937	12.4853	12.0403	12.489	12.894	19.2917	17.1807	9.675	13.0613	12.8853	12.8573	2.13	18.7387	21.7323
	Gyn_10X_HIC_v5_00029346.mRNA1	0.0126667	0.015	0	0	0	0.0413333	0	0	0.0103333	0	0	0.0216667	0	0.011	0.01	0.058
	Gyn_10X_HIC_v5_00016432.mRNA1	16.8617	21.513	16.4353	12.4183	5.18133	2.61133	6.05533	3.35233	1.23367	0	6.85133	4.32567	2.88533	0.187667	2.294	1.191
	Gyn_10X_HIC_v5_00009409.mRNA1	0.194	0.120333	0.134333	0.131667	0.131333	0.124	0.35	0.377333	141.458	0.960333	0.701667	1.07067	0.179333	0.489333	0.41	0.265667
	Gyn_10X_HIC_v5_00028095.mRNA1	13.6723	16.5203	22.373	20.055	15.3057	17.3483	5.12333	3.91533	2.50867	3.34867	14.961	4.16033	1.71333	0.226667	12.1533	4.52933
	Gyn_10X_HIC_v5_00000924.mRNA1	3.55167	3.77333	3.615	3.248	3.86633	3.88667	4.74033	3.90767	4.52467	4.25833	3.08267	4.547	6.88433	2.32467	3.047	3.36933
	Gyn_10X_HIC_v5_00014355.mRNA1	10.5913	10.9303	8.88867	9.38067	8.59533	11.5487	11.0057	8.45233	23.9197	7.178	10.3933	8.468	6.57567	14.6953	8.584	8.98567
	Gyn_10X_HIC_v5_00027169.mRNA1	46.404	42.58	44.3397	48.2187	53.6343	59.1557	68.0553	70.661	124.644	94.9373	56.945	77.3103	60.593	85.1493	63.7417	66.4473
	Gyn_10X_HIC_v5_00026683.mRNA1	2.038	1.789	2.193	0.736667	0.982667	1.25167	1.01633	1.33	16.5767	1.19767	3.64	5.07933	1.16167	1.68567	4.699	5.45933
	Gyn_10X_HIC_v5_00024692.mRNA1	0.176333	0	0.00333333	0.00566667	0.0126667	0.014	0.207	0.00233333	0.0156667	2.467	4.21333	0	0.0166667	1.217	0.0333333	0.0136667
	Gyn_10X_HIC_v5_00001023.mRNA1	24.1447	24.3587	21.6613	20.3927	17.6007	17.012	20.357	18.982	13.9893	14.3243	18.2723	17.6303	14.2587	26.3727	20.415	23.0967
	Gyn_10X_HIC_v5_00015358.mRNA1	0.186667	0.170667	0	0.0893333	0	0	0	2.20567	0	0	0	0	0	0	0.0983333	0
	Gyn_10X_HIC_v5_00021023.mRNA1	4.27667	5.49533	7.484	12.2557	16.341	20.1783	11.4963	3.98267	5.848	3.92133	7.59933	6.63167	3.921	1.85767	21.186	16.1217
	Gyn_10X_HIC_v5_00012183.mRNA1	0.321333	0.110333	0.261333	0	0.181667	0.0833333	0	0.086	0.0466667	0	0	0	0.117667	0.288667	0.114	0
	Gyn_10X_HIC_v5_00027605.mRNA1	2.66833	3.01767	3.49233	5.818	11.1027	13.239	11.5213	20.209	22.1687	20.8847	12.027	15.187	14.502	21.0033	15.648	18.1327
	Gyn_10X_HIC_v5_00023563.mRNA1	38.0333	43.9727	44.4077	41.23	39.7947	39.8783	20.9963	16.231	12.151	14.2323	24.8333	22.362	18.565	80.4053	22.2543	29.9137
	Gyn_10X_HIC_v5_00002713.mRNA1	10.6183	6.39467	7.01833	5.77167	5.683	4.53833	14.6363	6.73833	19.9957	20.6267	15.945	15.4487	3.80133	0.65	2.87533	1.499
	Gyn_10X_HIC_v5_00019761.mRNA1	0.0146667	0.02	0.238	0.328333	1.57467	1.35867	0.0126667	0.11	0.0416667	0.0213333	0	2.60533	0.01	0	0.268333	0.381
	Gyn_10X_HIC_v5_00010832.mRNA1	0.440333	0.159667	0.042	0.347667	0.720333	1.008	0.479333	1.56833	2.896	0	0	0.499	0.804333	1.886	0.348	0.221667
	Gyn_10X_HIC_v5_00017614.mRNA1	14.1447	15.777	14.9667	16.8273	16.7897	15.8797	9.637	8.60233	13.2763	2.23567	10.1927	10.8867	11.1317	5.94967	10.0787	9.074
	Gyn_10X_HIC_v5_00013001.mRNA1	573.188	787.334	796.904	658.101	470.565	355.197	296.644	297.15	80.501	157.486	304.695	232.241	251.521	612.866	175.376	159.201
	Gyn_10X_HIC_v5_00006312.mRNA1	0.0453333	0.0223333	0.00333333	0.0213333	0.0283333	0.0233333	0.025	0.0236667	0.285	0	0	0.0173333	0.0406667	0.00366667	0.004	0.00666667
	Gyn_10X_HIC_v5_00017730.mRNA1	0.0563333	0.111667	0.0583333	0.0593333	0.046	0.029	0.0266667	0.997333	0.0513333	0	0	0	0.047	0.011	0.0353333	0.0816667
	Gyn_10X_HIC_v5_00025677.mRNA1	6.78933	5.90367	8.029	9.45533	7.50833	6.265	11.6517	17.6353	1.72267	7.05667	4.10033	5.46367	8.591	5.21467	18.4007	20.7417
	Gyn_10X_HIC_v5_00021068.mRNA1	52.861	55.0817	55.12	47.5607	44.0127	44.4853	47.983	55.235	48.6413	70.6673	45.3607	48.6667	65.108	92.723	44.798	50.0913
	Gyn_10X_HIC_v5_00016226.mRNA1	7.008	5.69333	5.04867	4.544	5.152	5.098	8.65833	6.47633	8.50133	7.08567	5.60667	8.08367	12.259	27.2893	5.56167	6.587
	Gyn_10X_HIC_v5_00026041.mRNA1	5.771	4.46767	3.688	3.33333	2.12633	1.21433	2.584	0.931667	0.368333	0.106333	4.077	1.33567	2.14367	0.0863333	1.982	1.12467
	Gyn_10X_HIC_v5_00016474.mRNA1	9.58633	9.775	10.0313	8.06233	6.16967	6.257	4.57667	3.815	3.24067	2.47167	4.594	4.36333	6.33733	17.978	5.01433	5.59167
	Gyn_10X_HIC_v5_00019246.mRNA1	30.237	19.2523	21.6343	25.7437	24.541	23.146	84.716	85.8653	86.4037	28.5203	90.1737	165.695	9.59833	5.63767	23.4943	13.426
	Gyn_10X_HIC_v5_00007834.mRNA1	0.0153333	0.0883333	0.0713333	0.0213333	0.025	0.027	0.0676667	0.0563333	0.0663333	0	0.188	0.0313333	0	0.412667	0	0.0276667
	Gyn_10X_HIC_v5_00018241.mRNA1	33.9397	32.753	33.246	34.338	37.868	38.28	48.222	43.938	49.6897	42.772	39.8527	22.982	23.1183	62.6883	47.025	48.413
	Gyn_10X_HIC_v5_00007501.mRNA1	17.238	24.0157	26.2707	31.8347	30.2153	28.655	19.1753	6.20367	7.679	18.3463	26.2027	15.21	19.833	14.7163	22.164	20.7423
	Gyn_10X_HIC_v5_00011418.mRNA1	18.6613	20.8333	18.3307	15.1	11.454	12.0317	5.63933	9.37067	6.81	13.888	25.569	8.69767	13.3077	12.76	12.728	10.724
	Gyn_10X_HIC_v5_00002798.mRNA1	12.5047	24.975	46.6863	67.264	84.6507	74.848	7.31067	0.619667	1.452	0.886	10.7053	1.97233	4.466	0.369667	52.2283	45.8403
	Gyn_10X_HIC_v5_00020769.mRNA1	12.9013	15.3737	13.2547	14.2157	11.8373	13.8233	15.7057	19.112	28.7007	20.4277	10.1217	18.3423	25.018	32.6427	13.6933	12.79
	Gyn_10X_HIC_v5_00006532.mRNA1	15.1743	22.7153	24.2837	20.2233	21.792	17.6597	13.0733	4.46233	6.48467	1.36633	10.0763	9.24533	11.0317	4.22467	13.4773	10.8667
	Gyn_10X_HIC_v5_00026468.mRNA1	46.35	42.474	44.1537	45.2697	61.2983	63.3637	56.2583	30.939	77.8537	82.2723	50.698	49.206	65.797	47.7423	54.614	53.7773
	Gyn_10X_HIC_v5_00008590.mRNA1	9.58867	9.85733	10.5503	11.2343	12.176	14.816	15.8783	12.7477	31.0017	22.1233	12.3567	22.2963	20.2213	1.84733	14.9577	14.6323
	Gyn_10X_HIC_v5_00024523.mRNA1	1.79867	1.93233	1.113	0.966	2.005	1.45067	2.12433	1.68333	1.735	3.14733	2.9	1.60233	1.19533	2.709	1.51033	2.145
	Gyn_10X_HIC_v5_00009138.mRNA1	6.874	9.84133	7.58867	5.249	2.84167	2.114	1.30667	0.149	1.45633	3.003	5.661	2.49333	5.19467	4.29267	2.21933	3.08067
	Gyn_10X_HIC_v5_00014958.mRNA1	0.0363333	0.0623333	0	0	0	0	0	72.459	0.245333	0	0.281667	0.132667	0.640333	0.0423333	0.108333	0
	Gyn_10X_HIC_v5_00002444.mRNA1	33.3583	31.641	28.979	26.8627	23.6343	22.0163	28.2657	27.0233	41.656	27.2173	30.797	29.182	26.5343	27.5977	27.8603	29.809
	Gyn_10X_HIC_v5_00000759.mRNA1	0	0.0103333	0	0.0573333	0	0	0	0	0	0.166333	0	0	0	0	0.0496667	0
	Gyn_10X_HIC_v5_00030031.mRNA1	0.0223333	0.009	0.0333333	0.00366667	0.0253333	0.0396667	0.0386667	0.047	0.094	0.0243333	0	0.0883333	0.0626667	0	0.0453333	0.219
	Gyn_10X_HIC_v5_00015895.mRNA1	3.13067	2.78	2.71967	2.63333	2.79433	2.02167	1.98067	0.700667	1.738	2.606	2.41967	1.653	1.82733	8.965	1.71733	1.16467
	Gyn_10X_HIC_v5_00029623.mRNA1	27.4257	27.9157	24.68	21.6703	19.8907	15.93	16.166	16.3147	17.676	18.6173	19.998	13.2493	14.9057	26.5603	18.0587	19.0357
	Gyn_10X_HIC_v5_00016645.mRNA1	0.650667	0.635	0.723667	0.637	0.888333	1.192	0.216	0.439667	2.73233	0.121333	1.689	0.816333	30.2073	1.15433	1.18833	1.23467
	Gyn_10X_HIC_v5_00002378.mRNA1	2.17033	1.802	1.37467	1.40167	1.18167	1.38567	1.56233	0.905333	1.583	1.47933	1.02967	0.6	0.948667	2.34933	1.122	0.735667
	Gyn_10X_HIC_v5_00019413.mRNA1	17.8063	19.503	18.0697	16.836	13.6947	9.75	9.352	11.2557	3.00333	15.9553	10.8763	4.203	7.20767	3.996	11.4457	8.037
	Gyn_10X_HIC_v5_00010080.mRNA1	10.2967	37.6323	56.081	57.194	32.447	23.995	55.455	0.982333	3.34533	5.77367	29.6783	23.5617	2.41	2.96967	21.877	17.3967
	Gyn_10X_HIC_v5_00001915.mRNA1	39.9373	71.236	136.769	277.288	464.735	630.722	62.023	3.73533	16.4827	3.813	68.448	23.391	10.048	6.04033	454.814	274.515
	Gyn_10X_HIC_v5_00020149.mRNA1	0.947333	0.751333	0.589	0.941	1.037	0.560667	0.892	0.473	1.67367	1.555	0.582	0.612	1.15367	1.67133	1.03433	0.534333
	Gyn_10X_HIC_v5_00016036.mRNA1	1.97267	1.92267	1.795	1.54967	1.86	1.14833	0.770333	0.905667	0.856333	0.292667	1.27767	0.575	1.864	0.121	0.999667	0.621667
	Gyn_10X_HIC_v5_00013253.mRNA1	2.611	2.737	2.64067	2.491	1.226	0.795667	1.177	0.66	0.174333	0.490333	2.505	0.845333	1.11267	1.29367	0.694	0.961
	Gyn_10X_HIC_v5_00006146.mRNA1	0.881333	0.259333	2.90633	4.04367	15.028	8.701	0.615667	0.386667	0.762333	0.375	1.92533	9.30067	0	0	4.55833	1.671
	Gyn_10X_HIC_v5_00020464.mRNA1	14.3637	10.1843	8.50633	12.663	14.8053	16.5983	17.748	25.581	27.676	18.0007	16.7107	17.6467	38.5447	28.2833	17.363	19.8297
	Gyn_10X_HIC_v5_00008267.mRNA1	15.467	17.059	16.7367	13.881	11.782	10.6663	10.1583	10.0633	8.65933	10.646	9.33033	10.99	10.7633	26.5583	8.95233	10.9477
	Gyn_10X_HIC_v5_00002624.mRNA1	5.40467	7.037	6.44167	7.23833	6.16167	5.102	4.978	2.46867	1.59067	6.62133	3.83633	4.068	5.33133	0.963	5.57033	3.547
	Gyn_10X_HIC_v5_00002164.mRNA1	10.361	10.1447	9.451	8.28233	7.72	8.41867	9.10033	6.288	7.60133	7.119	9.97933	7.12567	11.7183	10.124	8.62333	10.6593
	Gyn_10X_HIC_v5_00026574.mRNA1	49.8523	35.1427	34.0123	29.785	35.73	44.4997	25.6533	28.888	27.0883	19.2713	54.439	33.0697	20.3903	5.95067	55.118	55.8637
	Gyn_10X_HIC_v5_00024166.mRNA1	11.856	11.413	10.079	10.9843	12.815	14.359	14.347	3.738	46.163	27.6077	18.7493	17.0447	28.121	66.9453	14.5913	16.9347
	Gyn_10X_HIC_v5_00001937.mRNA1	0.0593333	0.0503333	0.0683333	0.0973333	0.137667	0.173	0.244	0.287333	0.629	0	0	0.305	0.134333	0.0606667	0.177667	0.297667
	Gyn_10X_HIC_v5_00017024.mRNA1	14.867	15.106	13.1173	11.7163	9.97133	9.53	10.3533	10.451	8.95933	10.2997	10.6413	10.2673	15.254	21.5053	10.8877	12.555
	Gyn_10X_HIC_v5_00018779.mRNA1	16.1167	22.563	19.287	18.9127	17.1417	14.8107	11.0997	9.48533	4.51867	6.778	10.5667	9.591	16.055	36.912	8.61133	7.84033
	Gyn_10X_HIC_v5_00014601.mRNA1	0.946333	1.084	1.095	1.07333	1.72933	1.67433	1.09333	1.11067	2.21267	1.03367	1.981	0.959667	1.203	4.18667	1.233	0.753333
	Gyn_10X_HIC_v5_00007670.mRNA1	12.544	12.4287	12.1437	11.4817	11.925	14.6743	21.662	22.07	8.635	11.2443	9.51733	12.717	25.4977	24.6847	16.238	14.4063
	Gyn_10X_HIC_v5_00021064.mRNA1	5.17633	4.29067	2.76667	2.53133	2.98667	2.59167	7.23567	7.863	19.3937	9.15033	6.496	11.8727	8.01067	3.58667	6.70967	6.89233
	Gyn_10X_HIC_v5_00010599.mRNA1	9.80467	9.25533	9.75867	6.32033	5.543	6.62833	5.924	6.447	6.085	3.04767	9.39433	9.11933	9.109	42.3053	8.06533	10.4653
	Gyn_10X_HIC_v5_00005318.mRNA1	14.814	13.474	12.1917	7.70567	2.53967	0.566333	4.026	2.22	0.870667	0.528	8.60167	1.39367	1.90567	0.0186667	1.35233	0.252333
	Gyn_10X_HIC_v5_00015928.mRNA1	4.58133	4.08233	6.10333	7.43133	13.2787	17.6043	20.163	8.72433	52.06	49.793	6.208	19.6417	4.47533	7.046	18.2337	28.4947
	Gyn_10X_HIC_v5_00027534.mRNA1	1.27967	1.54333	1.135	1.61467	1.79467	1.826	1.27633	0.990333	1.76067	1.721	0.336667	0.952	1.70767	1.84267	1.11633	1.26933
	Gyn_10X_HIC_v5_00001618.mRNA1	0.0376667	0.0233333	0	0.0313333	0.022	0.0223333	0.012	0.0213333	0.024	0	0.813667	0.107667	0.105	0.270667	0	0.0206667
	Gyn_10X_HIC_v5_00014575.mRNA1	0.018	0	0.0306667	0	0	0	0	0.0783333	0	0	0	0	0.0576667	0	0	0
	Gyn_10X_HIC_v5_00007694.mRNA1	10.1967	10.2303	13.2357	10.7893	10.4617	7.38233	3.68133	4.182	2.78033	8.18233	8.184	4.38467	8.70967	6.481	4.41067	1.508
	Gyn_10X_HIC_v5_00030514.mRNA1	0.6	0.859667	0.497333	0.202	0.292	0.215333	0.146667	0.871667	0.082	0	0	0.223667	0.194	0.722333	0.789667	0.835
	Gyn_10X_HIC_v5_00020910.mRNA1	55.689	57.2867	54.4883	43.0517	33.65	26.466	34.6563	37.6767	36.8533	62.0697	42.4887	52.1113	52.9923	44.5447	23.8987	18.0683
	Gyn_10X_HIC_v5_00008228.mRNA1	9.08667	16.1553	18.9637	18.1777	21.3307	21.8	4.30767	33.426	26.8823	14.472	18.1597	17.4683	14.9193	7.80433	15.2157	18.1897
	Gyn_10X_HIC_v5_00030688.mRNA1	0	0.036	0.151667	0.442667	0.825667	0.89	0.118333	2.49	3.967	0	0	0.894667	0	0.121333	0.604333	0.618667
	Gyn_10X_HIC_v5_00004714.mRNA1	0	0	0	0	0	0	0	0	0	0	0	0.0166667	0.042	0.112667	0	0
	Gyn_10X_HIC_v5_00006897.mRNA1	3.03667	2.58267	2.42033	2.87533	3.03267	2.79867	2.38633	3.193	3.41367	3.85333	3.27633	2.67533	4.075	6.32333	3.21	3.352
	Gyn_10X_HIC_v5_00026821.mRNA1	1.59133	1.90967	1.59867	1.44133	2.61967	3.031	4.15867	12.7057	7.82567	9.142	5.03867	7.70633	6.50067	5.72333	2.33767	2.98367
	Gyn_10X_HIC_v5_00013810.mRNA1	14.4427	15.1167	13.2963	13.1067	12.38	13.4053	12.085	12.2527	25.1607	27.699	11.8803	15.165	10.511	7.30833	11.869	8.686
	Gyn_10X_HIC_v5_00008178.mRNA1	95.3963	110.681	118.645	113.7	104.657	94.3257	77.5137	97.7847	91.579	144.795	70.507	107.239	59.253	58.689	72.742	48.0033
	Gyn_10X_HIC_v5_00022410.mRNA1	12.2907	11.0867	10.879	8.60767	14.4743	8.72767	9.07167	15.5787	23.0073	11.6463	11.3713	14.6517	18.9613	2.41733	5.81567	5.4
	Gyn_10X_HIC_v5_00008417.mRNA1	64.1287	89.2903	67.786	54.5523	44.134	42.9447	3.671	0.108667	32.02	16.036	47.853	26.026	14.232	26.53	40.1537	39.773
	Gyn_10X_HIC_v5_00010296.mRNA1	3.03433	2.66	2.87533	3.41667	3.76767	3.582	2.163	1.68767	3.75433	5.45867	4.15533	3.85567	3.31867	2.75667	3.90667	4.10867
	Gyn_10X_HIC_v5_00017587.mRNA1	12.812	8.05233	12.8337	23.0093	16.816	12.4123	438.32	605.075	11.1673	3.84567	18.6207	27.7623	100.194	12.6137	140.837	148.648
	Gyn_10X_HIC_v5_00007836.mRNA1	22.8643	24.5753	21.03	18.482	13.516	10.74	12.8327	11.26	3.24733	7.704	14.682	7.353	12.413	28.4443	9.08867	11.5677
	Gyn_10X_HIC_v5_00011821.mRNA1	8.906	7.43767	7.34833	8.19167	8.53867	8.08533	6.88333	8.334	10.933	7.881	8.007	7.61967	5.694	3.95167	9.85767	11.3977
	Gyn_10X_HIC_v5_00001946.mRNA1	7.00533	7.3	6.676	6.475	5.93633	5.75633	5.253	3.84267	3.62667	3.6	6.71667	4.09033	4.25233	14.2093	5.614	5.38
	Gyn_10X_HIC_v5_00024353.mRNA1	4.626	5.578	5.81533	5.33067	5.22733	4.539	3.74267	3.05533	4.615	2.30333	5.26233	2.5	2.78233	2.64467	5.20133	3.83
	Gyn_10X_HIC_v5_00022477.mRNA1	0.0493333	0.009	0	0	0.0966667	0.0843333	0.029	0.0323333	0.0406667	0.268667	0	0.0156667	0.093	0.004	0.012	0.0436667
	Gyn_10X_HIC_v5_00011059.mRNA1	11.7833	12.8953	11.4897	9.21633	7.02	5.825	6.69433	4.868	2.35767	2.448	8.315	4.23167	3.60733	13.678	4.168	6.24967
	Gyn_10X_HIC_v5_00015659.mRNA1	5.156	6.59567	9.496	12.5733	11.9497	11.6877	3.42867	1.76867	3.867	6.31867	4.742	4.29933	1.76133	0.812667	8.351	7.25567
	Gyn_10X_HIC_v5_00030012.mRNA1	7.14033	6.63733	4.68	7.81633	12.9823	12.042	9.88467	10.1467	20.3803	16.4737	6.067	10.0787	10.117	4.76567	14.177	13.1047
	Gyn_10X_HIC_v5_00016705.mRNA1	27.568	27.8793	40.6303	59.834	62.5073	60.201	165.132	13.4643	64.926	546.474	190.632	265.445	26.6567	624.337	167.134	159.512
	Gyn_10X_HIC_v5_00030705.mRNA1	9.88933	9.83633	8.28267	8.48867	7.079	6.79133	8.23467	3.93067	1.75867	1.42167	6.999	4.46633	10.9507	0.830333	5.739	6.97367
	Gyn_10X_HIC_v5_00028318.mRNA1	8.383	9.597	8.89867	8.26533	6.559	5.62633	6.15067	4.703	6.27433	10.252	6.963	7.43267	6.151	14.2737	7.79833	7.20433
	Gyn_10X_HIC_v5_00027513.mRNA1	22.5287	23.4547	23.345	25.3443	28.673	34.8857	25.9147	17.5117	49.6157	51.765	22.221	30.7103	32.106	35.0777	27.0913	28.8853
	Gyn_10X_HIC_v5_00001986.mRNA1	9.12567	10.278	9.62867	9.58267	10.5613	8.96333	8.98667	9.91567	20.9553	21.449	9.89233	10.838	11.8583	11.8333	8.59833	8.86467
	Gyn_10X_HIC_v5_00021784.mRNA1	2.32033	0.903333	0.871667	1.41667	2.71033	1.31733	2.642	3.94433	2.82367	4.726	1.07	0.828	4.529	1.62233	2.475	1.301
	Gyn_10X_HIC_v5_00020150.mRNA1	2.38933	2.299	2.422	1.73567	3.43967	2.79933	1.94033	2.03267	3.508	4.47733	1.28833	2.38767	3.821	4.266	1.706	1.88033
	Gyn_10X_HIC_v5_00000453.mRNA1	0.106333	0.155667	0.112333	0.29	0.106667	0.245333	0.384	0.146333	0.484333	0.236	0	0.154667	0.470667	0	0.413667	0.253667
	Gyn_10X_HIC_v5_00015576.mRNA1	0	0	0	0	0	0	0	0	0	0	0	0	0	0	0	0
	Gyn_10X_HIC_v5_00011926.mRNA1	31.9223	27.0313	26.929	25.4087	24.1987	26.7983	43.2627	75.0833	211.659	242.763	58.72	85.8153	28.9793	11.3793	51.8153	67.546
	Gyn_10X_HIC_v5_00001460.mRNA1	0	0	0	0	0	0	0	0	0.267667	0	0	0	0	0	0	0
	Gyn_10X_HIC_v5_00004994.mRNA1	5.00233	5.36633	5.38533	5.28567	5.99067	6.80633	3.97367	5.18567	36.5047	20.337	5.017	7.136	12.9253	9.53133	4.05267	4.339
	Gyn_10X_HIC_v5_00024070.mRNA1	31.9597	33.5987	32.5513	31.0243	35.826	33.9863	42.4977	63.8573	77.4717	69.581	33.842	53.956	74.139	177.23	38.356	39.4257
	Gyn_10X_HIC_v5_00007264.mRNA1	11.7393	15.0963	13.082	11.6817	7.93433	6.35433	2.54633	7.74	4.10867	5.039	8.303	4.64667	9.41033	23.9037	7.35333	7.83967
	Gyn_10X_HIC_v5_00002117.mRNA1	8.74433	1.735	1.173	0.805333	0.641667	0.465333	1.047	3.626	2.25667	0.750667	10.1237	26.643	0.497333	0.174667	0.347333	0.196
	Gyn_10X_HIC_v5_00028569.mRNA1	6.27467	4.89333	4.03333	7.585	9.755	5.54533	5.58533	3.926	5.08367	4.29133	7.222	3.821	5.04	11.1167	6.27333	8.75067
	Gyn_10X_HIC_v5_00025776.mRNA1	13.2523	13.4927	13.103	10.3993	6.757	5.911	7.923	7.97533	5.93733	5.923	10.8537	6.52967	9.60267	6.61133	6.24833	6.15933
	Gyn_10X_HIC_v5_00019777.mRNA1	21.4467	21.6343	18.0097	15.1613	10.4713	6.10167	13.2553	10.3697	4.574	5.023	14.1083	8.99967	11.963	13.133	6.499	6.272
	Gyn_10X_HIC_v5_00001920.mRNA1	6.85267	8.548	8.88867	7.14867	5.37167	4.238	2.586	2.89167	2.959	2.044	7.13767	2.48667	2.34933	3.01933	4.16033	5.35433
	Gyn_10X_HIC_v5_00023466.mRNA1	326.888	438.654	439.427	390.919	263.784	210.27	201.99	206.051	65.891	100.71	186.175	137.432	145.242	238.968	129.39	106.439
	Gyn_10X_HIC_v5_00005081.mRNA1	41.5543	44.4377	36.7167	27.8793	19.1367	19.4917	24.5073	18.819	11.1327	14.1067	30.812	24.5	17.4723	97.8877	11.303	18.532
	Gyn_10X_HIC_v5_00013486.mRNA1	15.496	16.7277	19.0873	15.3887	14.4653	13.7397	20.5753	67.7187	17.131	25.608	18.684	21.897	32.303	4.733	10.8057	12.2037
	Gyn_10X_HIC_v5_00003738.mRNA1	110.671	121.788	99.9723	86.3753	68.2187	90.4687	64.5393	45.6777	34.1453	18.1053	56.4313	54.1627	33.7107	2.245	64.6463	63.939
	Gyn_10X_HIC_v5_00009872.mRNA1	15.1017	14.3333	22.1267	19.8573	22.0013	28.162	22.4823	25.477	27.186	9.36	19.1027	24.5103	28.2633	47.2933	35.7073	36.065
	Gyn_10X_HIC_v5_00006134.mRNA1	1.98967	3.163	1.43233	1.88233	1.68733	1.276	3.28433	2.53967	29.94	1.64033	8.25267	2.609	1.725	6.092	2.07467	2.08033
	Gyn_10X_HIC_v5_00028180.mRNA1	40.1997	48.2417	44.6557	34.8433	22.031	19.802	19.631	18.7707	8.36933	8.892	21.4513	15.751	18.0537	40.9213	13.0373	16.1597
	Gyn_10X_HIC_v5_00012886.mRNA1	1.22967	1.54733	0.989	1.59733	1.669	1.47267	2.24867	3.16633	5.78233	4.671	3.71167	2.20267	2.59967	1.57633	2.35467	2.32067
	Gyn_10X_HIC_v5_00018413.mRNA1	5.68767	6.93433	5.128	5.58167	6.798	4.496	5.16667	3.75567	2.81333	2.44267	6.844	4.181	1.63467	14.2353	5.00133	5.79967
	Gyn_10X_HIC_v5_00007998.mRNA1	0	0	0	0	0	0	0	0	0.0546667	0	0	0	0	0.0406667	0	0
	Gyn_10X_HIC_v5_00022151.mRNA1	0.477667	0.768667	0.633	0.907333	4.18533	3.617	1.149	20.2957	15.8263	4.38167	1.322	10.8417	1.06667	1.685	1.66567	0.575333
	Gyn_10X_HIC_v5_00024517.mRNA1	2.349	3.31567	4.379	5.69833	6.77767	9.68433	10.032	11.354	8.623	5.75167	12.722	12.4563	72.8923	1.49633	14.2143	17.762
	Gyn_10X_HIC_v5_00009251.mRNA1	0	0	0	0.02	0.0283333	0	0	0	0	0	2.48567	0.089	0.167667	0	0	0
	Gyn_10X_HIC_v5_00013768.mRNA1	11.1853	8.39933	7.66267	6.48133	7.12133	7.52967	18.5997	41.1877	13.516	10.1297	10.3487	10.871	28.5677	45.8687	9.52767	10.957
	Gyn_10X_HIC_v5_00019078.mRNA1	9.13533	9.10433	8.85567	12.6717	15.5783	20.2007	6.83867	6.33533	22.652	28.087	9.28367	14.5727	4.97367	6.64933	16.5927	16.4447
	Gyn_10X_HIC_v5_00011146.mRNA1	0	0	0	0	0	0	0	0.0233333	0	0	0	0	0	0	0	0
	Gyn_10X_HIC_v5_00011291.mRNA1	22.5333	16.7563	18.6163	17.2087	28.4687	38.8887	19.9533	22.009	22.0067	9.332	30.1083	29.7613	23.9883	2.00833	52.06	40.6863
	Gyn_10X_HIC_v5_00004205.mRNA1	85.446	93.0227	93.565	76.6257	63.252	52.1983	72.139	64.1253	66.5433	121.55	69.8873	70.7277	60.6187	71.5047	54.8263	51.3187
	Gyn_10X_HIC_v5_00013096.mRNA1	9.54133	8.758	10.016	7.65833	8.5	9.995	14.6917	17.067	14.5103	15.2583	12.496	17.47	17.446	8.665	11.3163	13.775
	Gyn_10X_HIC_v5_00003988.mRNA1	185.801	265.896	494.124	1040.47	1712.9	2282.57	230.935	2.973	101.79	34.1173	157.127	135.135	51.1647	6.287	1745.5	691.635
	Gyn_10X_HIC_v5_00015642.mRNA1	0.266333	0.472667	0.492333	0.764333	4.15333	5.72433	0.391667	5.022	20.4407	2.29333	2.13567	17.5227	0.874333	24.0767	7.45933	6.55467
	Gyn_10X_HIC_v5_00003527.mRNA1	7.07033	7.30833	4.859	3.57667	1.33333	0.374333	1.661	1.10767	0.418667	0.0686667	4.015	0.757	4.52967	0.136667	0.848333	0.574
	Gyn_10X_HIC_v5_00003137.mRNA1	224.826	269.34	303.535	294.081	267.381	264.265	613.325	473.247	272.736	659.02	176.141	415.011	726.262	5.55467	276	348.124
	Gyn_10X_HIC_v5_00018347.mRNA1	30.6487	34.298	39.6867	49.737	70.5363	78.643	31.313	26.212	11.8147	48.1863	40.88	25.4063	64.035	23.9977	93.769	95.525
	Gyn_10X_HIC_v5_00014353.mRNA1	38.206	32.458	35.7713	37.7613	36.132	26.2743	18.1983	6.923	2.872	4.47667	27.0127	7.13767	44.248	1.35067	31.083	16.289
	Gyn_10X_HIC_v5_00011219.mRNA1	1.22433	1.732	2.58033	1.26733	1.409	0.972	0.407667	1.037	0.318667	0.986	2.20967	0.693	1.39467	0.415	1.07967	0.912667
	Gyn_10X_HIC_v5_00007881.mRNA1	57.847	62.2757	56.0637	44.941	39.0333	37.6673	31.5983	46.4473	25.136	25.1493	52.916	56.1077	27.1777	43.7953	35.932	41.8573
	Gyn_10X_HIC_v5_00016446.mRNA1	14.081	4.22833	4.97267	4.371	9.74333	5.44333	6.56733	12.7757	7.53933	4.51567	12.814	5.52667	4.25233	0.565667	1.00967	1.15667
	Gyn_10X_HIC_v5_00017314.mRNA1	0.0206667	0.0933333	0.129667	0.201667	0.566	0.901667	1.40767	0.600667	0.192667	1.01067	0.105667	0.782333	123.354	3.59733	0	0.0883333
	Gyn_10X_HIC_v5_00015617.mRNA1	16.3587	15.2267	15.805	11.987	11.537	13.2243	17.6073	27.657	21.601	14.945	13.41	16.488	31.6893	200.583	15.0537	14.0007
	Gyn_10X_HIC_v5_00004626.mRNA1	1.36333	1.44167	1.50467	1.62067	2.006	2.47967	1.47533	4.53133	0.135667	0.037	1.91033	0.465333	0.0176667	0	2.18467	2.56233
	Gyn_10X_HIC_v5_00016648.mRNA1	102.616	153.549	197.102	240.059	216.111	188.673	77.6157	56.423	61.3443	100.029	90.1073	94.788	71.4007	127.705	125.073	114.381
	Gyn_10X_HIC_v5_00020312.mRNA1	0.196	0.129	0.0353333	0.401667	0.141667	0.544	0.426	1.14467	0.0663333	0	0	0.422	0.172333	0	2.01733	0.579667
	Gyn_10X_HIC_v5_00006685.mRNA1	14.8107	18.847	17.8917	16.193	15.799	18.932	12.4747	6.58633	3.7	2.82	6.14433	5.03833	6.23167	0.408	9.79	10.417
	Gyn_10X_HIC_v5_00008233.mRNA1	20.347	19.0493	17.842	16.768	17.4263	16.5583	14.952	14.142	11.1237	6.965	14.1073	9.868	22.165	16.743	14.339	15.5287
	Gyn_10X_HIC_v5_00008125.mRNA1	0	0	0	0	0.294667	0.290667	0	0	0	1.29833	0.906333	0	0	0	0.0853333	0
	Gyn_10X_HIC_v5_00004672.mRNA1	110.323	105.711	95.0563	75.7697	57.33	48.5653	89.2427	60.5163	42.511	85.1333	85.709	68.911	82.9253	44.7453	50.9063	44.256
	Gyn_10X_HIC_v5_00018321.mRNA1	21.946	19.7707	18.336	18.1873	18.573	19.923	24.5387	25.105	25.0883	17.088	24.4693	22.942	28.1597	30.964	24.147	26.1427
	Gyn_10X_HIC_v5_00019499.mRNA1	2.65767	2.361	2.89033	3.666	6.27533	5.559	3.42733	11.88	15.4843	11.8647	3.944	7.213	6.44567	4.94733	5.29433	4.909
	Gyn_10X_HIC_v5_00020083.mRNA1	10.6377	14.5333	16.4627	17.9947	17.3783	15.2933	6.75633	3.54	3.14967	3.935	9.80467	5.00167	6.18867	5.21	10.6903	8.87333
	Gyn_10X_HIC_v5_00013314.mRNA1	0.223667	0.176667	0.06	0.0976667	0.0166667	0.0116667	0.147333	0.169333	0.052	0.0426667	0.311333	0.0896667	0.165667	0.137	0.0483333	0.109667
	Gyn_10X_HIC_v5_00017243.mRNA1	54.7433	50.565	47.559	46.002	61.1277	64.167	47.624	161.733	167.533	92.4577	105.176	160.106	152.458	63.4137	87.316	93.629
	Gyn_10X_HIC_v5_00004040.mRNA1	8.97633	9.863	9.91967	12.554	14.337	10.085	15.6053	21.7677	26.7353	27.6267	13.8097	35.457	28.6423	4.65967	16.8143	17.2957
	Gyn_10X_HIC_v5_00026316.mRNA1	29.5787	18.023	14.3357	11.2077	17.0453	22.375	44.16	58.3047	72.3287	37.8603	20.3723	45.4303	73.394	41.4197	87.119	153.196
	Gyn_10X_HIC_v5_00018386.mRNA1	5.767	5.04233	7.85333	9.589	12.6983	14.9933	14.6053	12.6057	21.743	21.8627	4.19333	12.3477	5.29667	0.354333	37.2937	42.1
	Gyn_10X_HIC_v5_00002692.mRNA1	21.3087	19.6217	20.306	15.076	13.2163	11.7817	18.1163	13.835	16.9607	17.761	16.78	20.0007	16.2293	14.9387	16.2813	13.0977
	Gyn_10X_HIC_v5_00008425.mRNA1	0.122	0.366667	0.256	0.325333	0.470667	0.265333	0.142	0.0523333	0.436667	0.0273333	0.575333	5.76633	0.527333	0	0.145667	0.0513333
	Gyn_10X_HIC_v5_00015365.mRNA1	0	0	0	0	0	0	0	0	0	0	0	0	0	0	0	0
	Gyn_10X_HIC_v5_00006918.mRNA1	10.1653	10.043	8.83167	7.79667	6.51433	5.92133	10.1257	8.922	8.24933	8.09167	11.2283	8.21267	14.464	16.9387	5.762	6.15767
	Gyn_10X_HIC_v5_00020056.mRNA1	119.675	132.534	130.471	103.908	80.8703	69.8357	78.909	105.732	88.704	113.075	78.0143	80.347	100.129	159.695	69.9523	72.5837
	Gyn_10X_HIC_v5_00017044.mRNA1	0.00966667	0	0	0	0	0.009	0.07	0.283667	975.031	4.46833	3.208	4.70067	0.0126667	0.54	0.421667	0.0203333
	Gyn_10X_HIC_v5_00017759.mRNA1	6.37433	13.8437	17.7947	20.79	15.67	17.92	4.60367	2.51033	8.06733	4.77267	11.405	6.75733	11.1427	25.468	24.386	17.7063
	Gyn_10X_HIC_v5_00001459.mRNA1	0.617	0.422667	1.815	0.164	0.230667	0.235667	0.462	0.552667	0.707667	0.139667	0	0.300667	0.664333	3.59867	1.04667	0.311333
	Gyn_10X_HIC_v5_00003299.mRNA1	26.7637	25.5207	25.179	21.7193	14.5627	9.22533	15.1227	8.11967	4.55933	8.21867	13.2427	12.1503	6.105	1.91333	7.31967	8.14733
	Gyn_10X_HIC_v5_00016803.mRNA1	30.11	36.2397	38.8727	39.5383	42.099	48.2097	13.7077	12.4667	14.055	16.805	23.2863	13.6457	13.0477	20.4517	43.8153	34.665
	Gyn_10X_HIC_v5_00020996.mRNA1	17.1307	17.4213	16.9633	17.0353	25.258	22.966	49.005	137.803	232.861	138.516	19.157	96.105	21.733	8.34667	20.5617	18.4467
	Gyn_10X_HIC_v5_00002856.mRNA1	64.0217	62.2367	58.1767	51.8003	48.793	48.2347	70.334	57.8067	74.9603	83.1167	58.269	73.12	72.7327	32.0703	50.7337	48.7133
	Gyn_10X_HIC_v5_00003887.mRNA1	17.4963	16.2043	15.415	21.2367	29.505	32.7837	22.078	21.9743	59.36	28.218	22.6403	22.9807	30.015	38.9017	27.5577	25.1777
	Gyn_10X_HIC_v5_00017923.mRNA1	52.1373	62.84	59.9673	50.781	38.528	31.048	28.7953	26.5273	6.38933	27.861	35.6897	27.163	23.0613	19.401	15.8647	19.0707
	Gyn_10X_HIC_v5_00020833.mRNA1	50.5023	29.1457	27.3	17.4607	9.57067	8.33567	45.8383	12.522	11.9907	15.781	39.7727	10.1047	22.3813	23.2083	14.691	36.1177
	Gyn_10X_HIC_v5_00018313.mRNA1	3.16833	2.59367	2.735	3.066	4.37367	5.85933	7.52133	34.583	15.8923	7.17433	4.783	8.45533	26.0033	26.7933	7.56967	8.208
	Gyn_10X_HIC_v5_00012928.mRNA1	12.114	10.4767	10.05	10.986	11.5673	14.7367	13.8967	19.2077	17.774	15.718	16.4107	15.7423	23.562	36.206	15.861	19.9713
	Gyn_10X_HIC_v5_00017549.mRNA1	2.493	2.045	1.18	0.870333	0.593333	0.560333	1.53533	10.5073	3.641	0.614333	0.598667	0.959667	12.6673	1.97667	0.578	0.460667
	Gyn_10X_HIC_v5_00001671.mRNA1	33.423	43.751	51.2343	47.9853	37.0543	23.5083	51.3413	35.108	35.2203	425.113	27.7787	49.4757	160.14	2.191	25.842	15.4487
	Gyn_10X_HIC_v5_00003489.mRNA1	23.324	33.88	38.2483	40.225	40.762	39.5277	18.6383	15.5087	16.981	34.0713	19.3833	25.2753	10.8213	12.1733	24.194	18.13
	Gyn_10X_HIC_v5_00019396.mRNA1	0.113667	0.064	0.053	0.0856667	0.038	0.135667	0.0353333	10.2217	0.0156667	0.058	1.26367	0.128333	0.96	0.321667	0.078	0.034
	Gyn_10X_HIC_v5_00008867.mRNA1	0.436667	0.496667	0.490333	0.558333	1.183	2.118	3.131	281.863	75.6257	1.35133	2.22733	20.5283	17.3587	6.07967	11.3177	4.92033
	Gyn_10X_HIC_v5_00003805.mRNA1	27.514	31.6277	32.4727	24.7563	20.0587	19.6133	21	12.1333	8.56067	10.425	19.9897	15.3243	14.1167	9.15367	13.8633	14.6827
	Gyn_10X_HIC_v5_00008328.mRNA1	1.974	1.923	1.68133	1.645	1.24867	1.423	2.00667	3.292	193.133	1.749	2.22867	2.39167	1.83933	1.92033	1.62467	1.627
	Gyn_10X_HIC_v5_00007045.mRNA1	4.05933	4.278	5.53433	5.435	7.199	8.44433	4.049	5.85533	3.937	3.88533	8.85167	8.129	15.419	6.11733	7.11833	10.9127
	Gyn_10X_HIC_v5_00027337.mRNA1	0	0	0	0	0	0	0	0	0	0	0	0	0	0	0	0
	Gyn_10X_HIC_v5_00001795.mRNA1	0	0	0.0746667	0	0	0	0.0316667	0	0	0	0	0	0	0	0	0
	Gyn_10X_HIC_v5_00011022.mRNA1	0	0	0	0	0	0	0	0	0	0	0	0	0	0	0	0.031
	Gyn_10X_HIC_v5_00018041.mRNA1	8.341	7.83267	7.852	7.15933	7.988	8.526	9.318	16.2297	6.182	6.498	7.251	8.046	6.56633	4.28767	10.413	12.26
	Gyn_10X_HIC_v5_00005192.mRNA1	9.94367	10.299	9.43667	9.68867	9.532	8.94667	7.54467	9.09667	22.4687	15.5907	8.32267	9.839	6.69367	24.244	9.07867	9.65533
	Gyn_10X_HIC_v5_00014360.mRNA1	20.3337	10.6987	8.339	3.95267	1.50167	0.436	24.6697	9.77633	0.763333	0	4.69667	1.39733	8.77133	2.55	0.724667	1.206
	Gyn_10X_HIC_v5_00019645.mRNA1	7.987	7.73867	6.65167	7.715	8.93667	10.1363	12.5703	16.131	16.3667	16.1423	10.173	17.611	12.9927	9.06933	11.0003	12.7603
	Gyn_10X_HIC_v5_00022989.mRNA1	5.21667	5.78767	4.134	4.482	3.42267	2.961	3.46367	2.77367	3.84467	5.92233	3.389	2.93133	1.876	2.336	2.827	3.55767
	Gyn_10X_HIC_v5_00030808.mRNA1	0	0	0	0	0	0	0	0.0393333	0	0	0.209	0	0	0	0	0
	Gyn_10X_HIC_v5_00010776.mRNA1	27.8223	30.4777	27.8137	22.7657	18.8883	19.2033	21.4393	23.8953	25.3793	23.8143	21.951	26.833	34.5163	191.823	20.5473	29.338
	Gyn_10X_HIC_v5_00030912.mRNA1	0.00266667	0.00533333	0	0.003	0	0	0.0306667	0.222	0.0436667	0	0	0.00266667	0.049	0	0.00333333	0
	Gyn_10X_HIC_v5_00001265.mRNA1	40.15	46.3523	41.7147	30.8963	20.5767	18.5897	27.5513	36.735	20.5223	18.5753	28.699	19.3117	31.8713	102.686	14.2797	18.609
	Gyn_10X_HIC_v5_00007871.mRNA1	10.4893	9.734	9.161	9.30667	8.25233	8.79433	6.304	5.86667	6.955	9.70133	7.93667	9.763	5.549	5.97333	7.82533	8.031
	Gyn_10X_HIC_v5_00011496.mRNA1	0.244667	0.16	0.127	0.171333	0.0963333	0.0763333	0.143	0.151	0.213	0.413333	0	0.11	0.152	0.22	0.265	0.0413333
	Gyn_10X_HIC_v5_00030689.mRNA1	0.262667	0.0863333	0.556	0.642	1.208	2.192	0.677	4.265	2.07433	0.772	2.38333	1.44	0.151667	0.269333	2.08033	1.111
	Gyn_10X_HIC_v5_00009489.mRNA1	2.73933	4.84033	4.395	2.81833	2.94567	2.06067	0.0263333	0	2.586	0	14.624	34.8663	0.059	0	0	0
	Gyn_10X_HIC_v5_00014407.mRNA1	9.47867	6.70033	4.335	3.236	1.62	1.37567	2.587	1.19033	8.902	0.716333	7.74333	2.493	1.32267	0.207	2.50933	2.20267
	Gyn_10X_HIC_v5_00007570.mRNA1	7.02867	6.04033	7.76133	5.00033	4.09433	3.149	2.97767	4.149	1.70367	0.292667	4.71567	1.52933	0.712333	0.217667	3.804	3.99667
	Gyn_10X_HIC_v5_00018542.mRNA1	11.0673	10.272	9.60933	11.32	12.9553	14.473	15.6997	14.4917	31.77	25.6837	21.8117	19.6023	10.7413	0.08	19.8707	23.5973
	Gyn_10X_HIC_v5_00023446.mRNA1	0.955667	0.434	0.217	0.321667	0	0.0986667	0	2.62267	0	0	0	0.598667	0.182667	0	0	0
	Gyn_10X_HIC_v5_00007337.mRNA1	99.2403	101.7	80.4407	73.213	76.5313	64.8937	124.57	78.7853	164.955	77.3403	71.8693	58.3077	42.999	133.862	90.8577	108.486
	Gyn_10X_HIC_v5_00025508.mRNA1	25.5483	31.0823	50.9723	99.994	223.617	415.346	33.2313	6.85633	87.9443	105.058	32.9783	86.828	15.583	1.84433	168.798	173.431
	Gyn_10X_HIC_v5_00029587.mRNA1	14.3297	19.8593	16.0603	8.68033	3.56633	2.08933	4.75233	3.82867	0.623667	0	6.81533	0.505333	12.899	0.576	3.605	2.50533
	Gyn_10X_HIC_v5_00000720.mRNA1	0	0	0	0	0	0	0	0.0436667	0	0	0.453333	0	0	0	0.0593333	0
	Gyn_10X_HIC_v5_00021325.mRNA1	8.93033	7.40767	7.25133	6.20033	6.249	7.22333	7.83833	10.7103	11.787	7.27433	7.677	9.82367	14.1313	6.261	8.22533	10.1357
	Gyn_10X_HIC_v5_00012716.mRNA1	48.025	55.794	53.773	44.759	44.9737	42.6563	33.7073	37.8257	36.501	58.1963	65.8937	56.672	32.9273	25.0317	36.2417	29.6903
	Gyn_10X_HIC_v5_00025639.mRNA1	4.08333	5.48433	5.45967	5.38733	4.871	4.51133	2.088	3.20267	285.07	12.681	5.918	6.42867	2.516	0.798667	4.936	4.66433
	Gyn_10X_HIC_v5_00004623.mRNA1	6.46167	5.277	5.913	6.065	8.584	10.1207	12.06	21.5613	14.5783	10.912	10.8067	13.132	7.978	2.68633	19.2203	22.2133
	Gyn_10X_HIC_v5_00030857.mRNA1	28.6083	26.513	27.702	29.665	27.9657	25.1353	62.3693	40.0197	15.7337	21.3077	23.3507	27.536	19.154	0.779	30.8643	39.1053
	Gyn_10X_HIC_v5_00012774.mRNA1	0.361333	0.288667	0.658333	0.174667	0.489333	1.11067	0.591333	1.83467	2.36067	1.77567	0.645667	0.416667	2.14733	1.04833	0.839667	1.405
	Gyn_10X_HIC_v5_00024368.mRNA1	5.28967	6.28133	4.37967	4.248	2.86133	3.54	9.15033	19.4657	167.527	24.4143	12.971	9.19133	357.157	14.025	6.898	6.689
	Gyn_10X_HIC_v5_00025390.mRNA1	3.12867	0.891333	1.865	3.046	4.05867	9.862	28.825	27.3277	68.6957	21.8977	3.29667	31.8133	0.188	0.0256667	22.5123	14.9993
	Gyn_10X_HIC_v5_00013588.mRNA1	39.4897	25.608	18.612	8.46733	3.12967	1.99767	21.101	5.421	2.152	0.892	15.5447	3.78033	26.9327	4.676	6.823	5.47333
	Gyn_10X_HIC_v5_00028692.mRNA1	6.84133	6.303	7.52067	7.719	9.46967	11.1277	10.08	8.12233	15.8483	15.4527	11.903	11.4743	11.3453	8.82833	16.7927	21.124
	Gyn_10X_HIC_v5_00018556.mRNA1	0	0	0	0	0	0	0	0	3.589	0	0	0.054	0	0	0	0
	Gyn_10X_HIC_v5_00028824.mRNA1	11.2847	10.0073	10.126	10.0903	10.9357	9.31867	9.90167	8.88533	8.34867	8.38033	10.147	7.29167	11.2763	7.13033	9.55033	10.0173
	Gyn_10X_HIC_v5_00003859.mRNA1	4.48867	4.19367	3.76267	4.47333	4.60433	4.78333	4.79533	3.89367	3.41167	3.553	5.31233	5.33767	2.93267	2.45633	4.714	5.76333
	Gyn_10X_HIC_v5_00019767.mRNA1	86.2657	85.3373	92.179	95.4933	121.919	173.903	107.535	1.39	46.4543	9.38733	83.7013	90.909	9.89233	0.41	105.333	147.208
	Gyn_10X_HIC_v5_00019086.mRNA1	7.92967	11.2307	19.15	32.768	51.3713	74.2413	101.157	214.629	389.588	299.394	34.9623	190.966	8.02233	4.516	276.715	315.319
	Gyn_10X_HIC_v5_00000821.mRNA1	24.134	25.524	36.439	46.6553	67.4873	91.3517	65.826	17.591	172.707	65.8397	40.5387	168.651	19.7257	10.796	87.837	78.7657
	Gyn_10X_HIC_v5_00006480.mRNA1	40.3453	39.695	37.3727	30.6643	29.9263	30.5343	34.4537	29.731	49.148	49.204	42.0133	47.2613	41.1033	70.5363	40.6823	55.1063
	Gyn_10X_HIC_v5_00005347.mRNA1	0	0	0	0	0	0	0	0.0306667	0.081	0	0	0	0.015	0	0	0
	Gyn_10X_HIC_v5_00026510.mRNA1	0	0	0.0226667	0.0286667	0	0.035	0	0	0.0343333	0	0	0	1.007	0	0	0
	Gyn_10X_HIC_v5_00008666.mRNA1	838.696	959.09	875.953	690.073	458.295	351.054	491.087	271.075	171.621	377.121	548.338	396.632	437.945	325.069	222.272	182.511
	Gyn_10X_HIC_v5_00011376.mRNA1	79.5573	87.316	87.7837	79.4047	83.475	85.388	74.7267	95.89	136.709	52.9227	83.634	76.352	74.9147	185.509	91.838	131.286
	Gyn_10X_HIC_v5_00003949.mRNA1	0.503	0.379667	0.412	0.448667	1.39333	0.735	1.04133	3.125	3.282	0.372667	0.312667	0.673333	0.704	0.544	1.404	0.349
	Gyn_10X_HIC_v5_00011803.mRNA1	34.921	41.893	38.28	31.0717	21.912	17.8117	18.414	15.0987	10.685	11.3173	18.0173	11.6147	14.845	66.944	14.8457	17.304
	Gyn_10X_HIC_v5_00018552.mRNA1	0.018	0	0	0.0286667	0	0	0.072	2.54167	0.116333	0	0	0.022	0	0	0	0
	Gyn_10X_HIC_v5_00011390.mRNA1	22.5787	24.0997	22.7773	20.6627	16.666	14.739	15.1253	14.755	22.217	26.897	18.002	21.7923	15.7573	15.3603	15.4563	14.3873
	Gyn_10X_HIC_v5_00021002.mRNA1	81.1773	57.9577	68.9807	75.1477	107.164	169.227	179.11	4.02833	113.157	94.3997	233.056	174.248	32.151	3.66133	115.794	157.008
	Gyn_10X_HIC_v5_00000549.mRNA1	8.044	8.18167	7.46067	7.08533	8.22467	7.37233	6.768	7.72667	12.9963	9.817	6.40233	6.44267	6.291	22.1127	9.47633	10.1397
	Gyn_10X_HIC_v5_00025533.mRNA1	16.3627	17.4353	14.231	11.3443	7.17167	5.07467	11.7353	3.82567	1.76733	8.628	13.8493	4.87433	9.88133	1.00033	6.85433	7.72733
	Gyn_10X_HIC_v5_00015937.mRNA1	45.3307	44.479	47.804	43.3347	42.6067	49.8373	43.0057	47.512	57.386	86.9297	54.229	62.407	50.4497	20.5013	41.4557	35.8073
	Gyn_10X_HIC_v5_00011067.mRNA1	16.052	18.055	18.854	17.5147	16.154	16.054	14.6877	25.8857	33.1967	45.3203	20.0443	29.0763	19.1153	25.2157	15.694	14.3137
	Gyn_10X_HIC_v5_00002961.mRNA1	24.187	22.1063	20.151	17.538	14.1853	12.8167	18.49	26.337	24.7743	35.776	27.4363	25.189	19.486	14.4053	16.0263	17.335
	Gyn_10X_HIC_v5_00022993.mRNA1	1.774	0.849333	0.957	0.996333	1.19233	1.52633	2.524	5.6	3.764	3.284	0.799333	2.80067	3.389	2.197	2.866	1.75333
	Gyn_10X_HIC_v5_00010071.mRNA1	5.51233	4.28	3.96033	3.70433	3.35533	1.756	2.79467	3.01367	0	1.018	3.84167	1.23467	5.25033	1.45833	3.06367	1.60867
	Gyn_10X_HIC_v5_00006297.mRNA1	10.3467	5.823	5.49233	4.988	6.17067	7.55867	21.3613	19.7707	24.5483	15.852	11.9123	18.703	15.3257	25.3667	10.8803	15.9843
	Gyn_10X_HIC_v5_00027137.mRNA1	7.698	8.468	6.97267	7.101	8.08367	9.96867	7.68733	3.35767	8.61433	4.095	7.45433	8.65	7.78967	6.728	8.01867	9.68767
	Gyn_10X_HIC_v5_00021554.mRNA1	3.259	3.07867	4.959	4.141	4.22767	3.74133	3.723	2.81733	4.90567	1.15067	3.05333	1.89067	4.866	6.71667	3.092	5.28767
	Gyn_10X_HIC_v5_00007793.mRNA1	0.442	0.270667	0.572333	0.516333	0.406667	0.234333	0.00466667	7.19533	1.22467	0.396333	0.760667	1.36733	12.3697	0.0606667	0.099	0.105667
	Gyn_10X_HIC_v5_00027204.mRNA1	6.45933	6.22133	6.381	5.779	6.132	6.22967	4.94167	5.984	9.87367	7.62433	6.34367	5.86833	7.544	11.8927	7.90933	8.362
	Gyn_10X_HIC_v5_00014229.mRNA1	5.918	4.05633	4.66967	4.223	5.906	6.69133	6.438	15.6673	29.1407	12.8563	13.6347	16.017	5.486	4.20733	15.8123	22.7827
	Gyn_10X_HIC_v5_00007075.mRNA1	0.513333	0.812	2.64233	2.137	1.59367	1.32833	0.712	0.483667	0.232333	0	0	0.0656667	0.544	2.62467	1.50467	0
	Gyn_10X_HIC_v5_00006425.mRNA1	16.4533	16.078	14.885	14.0387	12.9693	11.15	19.33	13.4917	7.879	13.9603	13.171	11.657	10.9373	6.585	12.7323	14.6467
	Gyn_10X_HIC_v5_00030037.mRNA1	0.227667	0.276667	0.151333	0.394	0.668667	1.06667	0.439333	0.587333	0.713667	0.192	0	0.410333	0.352333	1.11167	0.493333	0.475333
	Gyn_10X_HIC_v5_00026984.mRNA1	67.5983	85.8023	55.729	20.8713	16.8117	37.2967	17.8137	1.34667	149.802	27.199	191.522	211.754	72.6587	544.705	47.9817	37.224
	Gyn_10X_HIC_v5_00005939.mRNA1	7.528	5.83	5.87933	6.19	10.965	9.016	8.96767	9.383	7.38333	3.31567	12.007	13.1673	8.486	4.02767	9.5	8.17667
	Gyn_10X_HIC_v5_00002615.mRNA1	35.0643	37.7357	38.0573	31.5397	27.301	27.4557	31.5963	23.823	27.269	35.3587	25.4733	30.6293	35.6493	21.9257	21.3847	19.163
	Gyn_10X_HIC_v5_00001481.mRNA1	0.273333	0.272	0.512667	0.189333	0.496333	0.189667	0.173667	0.140333	1.49433	0.0626667	0.0426667	0.188667	0.688333	0.0813333	0.118667	0.0233333
	Gyn_10X_HIC_v5_00021647.mRNA1	0.205333	0.771667	0.543	1.15133	0	0	0.797333	1.08267	0.779667	0	0	0.203333	0.214	1.56467	0.663667	0.205667
	Gyn_10X_HIC_v5_00005911.mRNA1	19.6703	18.6653	18.972	21.4027	22.378	23.8767	17.674	22.1337	22.737	23.768	19.7337	22.798	34.5853	34.1063	20.9267	20.9287
	Gyn_10X_HIC_v5_00025109.mRNA1	15.295	15.7127	19.7223	24.112	37.1057	64.3087	19.6373	10.2327	8.36733	1.91167	14.1827	30.5693	14.3577	18.8037	21.1813	35.2963
	Gyn_10X_HIC_v5_00025220.mRNA1	14.6587	13.8683	16.005	14.9577	16.0993	19.2463	12.269	13.4483	26.9053	18.143	21.1683	25.987	15.1747	6.30567	17.1283	17.573
	Gyn_10X_HIC_v5_00003286.mRNA1	8.14967	8.68233	9.71167	9.64033	10.4093	11.681	8.952	8.237	9.55567	8.20833	9.62733	11.1457	10.3073	16.4997	11.984	12.2237
	Gyn_10X_HIC_v5_00012316.mRNA1	3.32133	2.439	3.68967	4.40167	9.49033	7.405	11.9373	24.173	13.0987	3.108	8.68767	14.2107	2.67367	9.89667	12.0477	8.91967
	Gyn_10X_HIC_v5_00018695.mRNA1	8.067	6.99667	6.64933	5.361	6.37867	4.95433	7.86767	5.97667	8.934	12.4207	5.87767	9.05767	6.76667	3.63567	9.63533	6.909
	Gyn_10X_HIC_v5_00009345.mRNA1	13.4047	16.0853	14.708	15.2037	12.3607	11.2713	9.12867	6.18067	3.96467	1.805	10.1547	4.95633	5.48033	11.764	10.5843	10.4437
	Gyn_10X_HIC_v5_00023514.mRNA1	11.067	11.6703	8.129	9.73933	6.941	10.051	8.51167	8.129	6.51467	11.3207	11.2	9.149	10.607	10.7563	10.6653	8.631
	Gyn_10X_HIC_v5_00002350.mRNA1	9.66067	11.3577	13.7857	16.5277	18.1077	18.601	9.98433	4.57567	12.979	13.239	12.6947	13.8013	11.8607	3.605	13.739	9.238
	Gyn_10X_HIC_v5_00017378.mRNA1	11.927	12.9377	12.4547	11.5467	6.53567	8.98433	12.033	15.8957	22.3733	17.2457	15.6753	12.8063	12.3147	30.824	9.22367	10.9433
	Gyn_10X_HIC_v5_00019247.mRNA1	0.045	0.148333	0.185667	0.681333	0.586	0.560667	0.051	21.8143	0	0	0	0.173333	0.0413333	0	0.324667	0.193
	Gyn_10X_HIC_v5_00017422.mRNA1	2.00367	1.67933	1.06567	1.23567	0.791667	1.48767	3.03833	1.25967	0.756	1.08933	3.46967	1.21633	1.37433	0.317333	1.581	2.07933
	Gyn_10X_HIC_v5_00013305.mRNA1	3.33167	2.76	1.86867	1.54333	0.605	0.611	0.940667	1.42133	2.09067	0.39	7.156	1.43433	0.938	0.539	1.50667	0.761
	Gyn_10X_HIC_v5_00002585.mRNA1	7.11767	5.89867	5.462	5.12033	4.22767	4.25067	6.79	5.942	23.7107	22.8153	10.904	7.89467	10.7607	2.256	3.97567	3.82833
	Gyn_10X_HIC_v5_00023267.mRNA1	14.017	16.282	17.3407	12.6853	10.2643	10.3097	12.1753	6.713	3.93967	10.0687	9.107	7.39433	8.157	18.1593	5.735	6.95533
	Gyn_10X_HIC_v5_00008637.mRNA1	21.4757	28.0707	25.6363	17.2783	12.112	9.05167	22.906	13.4943	8.19	0.529667	16.9093	12.7193	21.086	28.1333	12.1673	14.38
	Gyn_10X_HIC_v5_00020528.mRNA1	0	0.003	0.0173333	0.0306667	0.00633333	0	0.00466667	11.0273	0.007	0	0.445667	0.0116667	3.799	0	0.049	0.051
	Gyn_10X_HIC_v5_00006555.mRNA1	6.34867	5.75333	5.71767	4.40033	7.07567	8.56867	11.373	22.2277	32.2373	17.205	13.5927	20.7943	16.2963	3.89867	9.111	10.9323
	Gyn_10X_HIC_v5_00012008.mRNA1	55.6447	232.534	523.336	838.607	619.008	224.064	10.0553	0.947667	94.212	119.456	97.6643	5.776	3.83833	0.658	206.411	20.2933
	Gyn_10X_HIC_v5_00020516.mRNA1	8.33267	7.03467	6.80633	6.521	10.009	6.86533	9.921	36.6443	9.01233	1.49867	8.99533	10.2533	0.684333	1.62733	3.73667	7.37467
	Gyn_10X_HIC_v5_00025766.mRNA1	93.167	118.34	112.23	95.6317	66.442	47.2073	49.9547	24.759	33.5873	98.3543	58.0187	45.0897	84.3313	12.2347	57.0027	43.8143
	Gyn_10X_HIC_v5_00020652.mRNA1	15.8443	17.606	14.245	10.4503	5.69233	4.876	8.689	8.07167	3.342	2.60933	13.0817	5.876	5.762	1.64967	7.08333	5.114
	Gyn_10X_HIC_v5_00030693.mRNA1	56.3827	62.203	62.0103	55.2673	42.155	32.181	38.5143	33.076	25.7803	39.2427	50.4767	40.7807	29.5787	9.82633	28.0463	27.4313
	Gyn_10X_HIC_v5_00018132.mRNA1	31.7813	41.636	38.808	32.7827	22.7717	21.6	23.249	15.2633	6.34967	11.7777	17.1107	17.8333	9.51833	17.5623	12.789	14.4103
	Gyn_10X_HIC_v5_00013435.mRNA1	7.20833	8.275	7.04233	6.128	4.139	3.53367	3.11567	4.39	2.50767	2.93733	4.17467	3.01167	12.3327	19.857	3.44767	4.88833
	Gyn_10X_HIC_v5_00012102.mRNA1	0	0	0	0	0	0	0	0	0	0	0.148333	0	0	0	0	0
	Gyn_10X_HIC_v5_00009820.mRNA1	9.39733	10.834	12.4417	15.9663	22.5177	29.242	12.8157	12.8707	26.5213	24.7713	10.81	19.0963	8.61133	8.316	15.9057	15.935
	Gyn_10X_HIC_v5_00023012.mRNA1	10.069	9.90333	10.0977	7.66767	4.90833	3.19567	5.38067	3.905	1.22633	1.97733	7.346	4.123	4.472	7.576	3.01933	4.847
	Gyn_10X_HIC_v5_00013215.mRNA1	0.157	0.0416667	0	0.00866667	0.0476667	0.009	0.0913333	0.097	392.667	1.14533	0.782333	1.80033	0	0.140667	0.174667	0
	Gyn_10X_HIC_v5_00017333.mRNA1	0.196	0.150667	0.239333	0.29	0.37	0.252667	1.57567	0.966667	0.466333	0	0.346333	0.197667	0.214333	0.206667	0.655	1.043
	Gyn_10X_HIC_v5_00025641.mRNA1	0	0	0	0	0	0	0	0	0	0	0	0	0	0	0	0
	Gyn_10X_HIC_v5_00011626.mRNA1	1.592	1.97433	2.67667	2.75133	1.94133	1.87433	11.6247	6.51133	0.336	1.215	3.71233	2.1	0.582	0.059	3.02967	3.44367
	Gyn_10X_HIC_v5_00013007.mRNA1	0.355667	0.161333	0.115667	0.044	0.019	0.009	0.018	0.0426667	0.026	0.284	0.076	0.014	0.00366667	0	0.004	0
	Gyn_10X_HIC_v5_00012169.mRNA1	2.42733	2.48067	2.455	2.437	2.552	2.39233	3.144	1.54467	1.739	3.33067	1.10267	2.22233	2.71767	2.39467	3.178	3.36633
	Gyn_10X_HIC_v5_00012430.mRNA1	0	0	0	0	0	0	0	0	0	0.179667	0	0	0	0	0.0276667	0.103
	Gyn_10X_HIC_v5_00018602.mRNA1	6.78067	6.937	7.69067	6.71833	7.11667	7.133	11.9817	19.8867	10.931	10.6033	9.98833	14.0257	9.9	10.698	11.134	11.167
	Gyn_10X_HIC_v5_00008503.mRNA1	14.6037	15.0307	13.705	13.0623	13.0783	11.6413	11.4123	21.815	13.215	12.0893	16.4653	9.963	13.821	48.5523	14.0107	16.3007
	Gyn_10X_HIC_v5_00006402.mRNA1	13.2483	11.119	9.888	7.60267	5.89267	5.38667	12.1237	6.03033	9.17533	6.12367	7.662	9.46567	17.9357	6.67833	4.80533	6.32733
	Gyn_10X_HIC_v5_00021493.mRNA1	0.0543333	0.0493333	0.0486667	0.0226667	0.0753333	0	0.0463333	0.0586667	0.0793333	0	0	0.0633333	0.0263333	0.0256667	0.0233333	0.0136667
	Gyn_10X_HIC_v5_00028315.mRNA1	31.9013	36.682	35.6807	36.7313	33.53	33.0443	38.5773	28.125	31.7353	1.159	2.377	5.00233	0.877333	3.33933	77.9147	63.0407
	Gyn_10X_HIC_v5_00008036.mRNA1	0.238	0.288667	0.138	0.163667	0.152	0.072	0.237333	0.134667	0.375667	0.200333	0.295	0.253667	0.319333	0.136667	0.104	0.202
	Gyn_10X_HIC_v5_00030540.mRNA1	12.4353	11.9357	11.8873	14.4487	16.1763	22.9247	23.293	12.818	14.9777	20.853	15.5933	22.1573	21.571	34.471	19.5747	28.3627
	Gyn_10X_HIC_v5_00001935.mRNA1	10.9363	5.43433	4.45033	1.52567	1.51433	1.908	13.926	73.0963	5.47333	13.397	17.479	26.3297	0.354667	0.140667	116.995	84.0783
	Gyn_10X_HIC_v5_00025341.mRNA1	0.461333	0.316333	0.243333	0.517333	0.37	0.785667	0.613667	0.231333	1.27167	0.500333	1.337	0.565667	0.500333	0.775667	0.343667	0.442667
	Gyn_10X_HIC_v5_00003684.mRNA1	0.0146667	0.0116667	0.0166667	0	0	0	0	0.619667	0.0136667	0	0	0.0156667	7.32833	0	0	0.0953333
	Gyn_10X_HIC_v5_00029909.mRNA1	39.3153	36.7427	35.0127	37.7813	40.869	44.5257	38.0887	70.537	94.6757	91.3277	46.4457	52.62	34.9657	51.54	59.069	56.6787
	Gyn_10X_HIC_v5_00002139.mRNA1	6.20167	9.389	16.5383	27.5577	40.708	61.9233	4.04867	0.184	8.788	8.74033	13.129	17.9677	3.75833	1.169	49.891	25.7857
	Gyn_10X_HIC_v5_00024055.mRNA1	0	0	0	0	0	0	0	0	167.6	0	0	0.955333	0	0.159	0.103	0
	Gyn_10X_HIC_v5_00029561.mRNA1	9.88233	10.085	10.1133	10.0923	11.326	9.225	8.48433	7.57433	7.56167	11.9887	10.501	7.50667	7.95567	9.32133	12.3563	12.037
	Gyn_10X_HIC_v5_00010090.mRNA1	47.4493	78.3553	138.351	361.316	646.485	962.638	38.5857	1.30333	46.8453	78.294	64.7957	76.0363	23.5697	3.729	462.68	225.336
	Gyn_10X_HIC_v5_00004888.mRNA1	1.60367	6.14733	8.10033	9.23567	4.86167	1.847	1.249	3.79933	1.91667	2.543	5.911	0.921333	7.92633	6.44	1.11167	0.919
	Gyn_10X_HIC_v5_00029451.mRNA1	46.557	86.8093	153.803	238.86	236.084	160.774	27.462	0.650333	9.208	8.65467	49.2397	12.5133	8.30433	26.913	106.385	41.584
	Gyn_10X_HIC_v5_00019831.mRNA1	25.069	19.5707	19.3243	14.7067	16.5287	17.058	48.2117	94.3327	190.478	54.1287	25.3567	83.8837	18.9723	16.744	31.4883	26.8943
	Gyn_10X_HIC_v5_00011174.mRNA1	12.9003	14.0583	12.4697	9.95567	9.314	6.55033	6.24867	6.70767	3.87467	5.86633	8.14367	4.38667	5.03367	8.402	6.4	8.83433
	Gyn_10X_HIC_v5_00021243.mRNA1	0.565667	0.472	0.325667	0.766333	2.47867	7.11367	1.89867	11.4693	11.9093	29.063	5.87567	20.1907	4.42267	1.25233	2.40667	2.056
	Gyn_10X_HIC_v5_00022027.mRNA1	17.1287	23.934	42.449	94.1243	144.638	169.655	12.5817	5.802	8.985	1.26533	22.3493	14.1653	3.686	0.129	152.502	79.023
	Gyn_10X_HIC_v5_00004615.mRNA1	0	0	0	0	0	0	0	13.4	0.0723333	0.0913333	0	0.166333	0	0.0183333	0.0193333	0
	Gyn_10X_HIC_v5_00000381.mRNA1	4.24767	3.96867	4.275	3.90833	3.252	3.902	3.51933	5.00267	2.88533	2.96	4.80933	3.22333	4.64433	16.448	4.23833	5.028
	Gyn_10X_HIC_v5_00028738.mRNA1	140.814	143.797	120.667	86.5653	51.1143	37.9427	40.778	5.85767	3.79833	1.46867	50.9413	3.847	55.5817	0.965667	34.4077	24.4643
	Gyn_10X_HIC_v5_00013576.mRNA1	43.061	50.1403	47.9333	45.2083	42.7053	41.7183	28.6027	22.0127	15.9577	20.314	27.706	23.5323	26.327	56.2287	32.8963	36.875
	Gyn_10X_HIC_v5_00016417.mRNA1	4.98867	5.18367	5.42967	4.20767	2.708	2.00633	2.23333	1.227	1.10667	0.814333	1.50533	0.829667	1.77067	2.413	1.34433	1.82033
	Gyn_10X_HIC_v5_00026175.mRNA1	0	0.0233333	0	0	0	0	0.0146667	0.062	0	0	0	0	0	0.0183333	0	0
	Gyn_10X_HIC_v5_00016732.mRNA1	5.136	4.245	4.55	4.814	6.45533	6.91	6.935	10.747	15.4977	13.209	6.91833	7.32933	8.33533	15.8637	4.774	6.67367
	Gyn_10X_HIC_v5_00018419.mRNA1	25.825	24.1533	26.969	30.9053	37.6427	37.2807	29.8803	24.978	14.5967	14.8873	27.7997	27.7957	17.943	1.154	40.9973	28.5347
	Gyn_10X_HIC_v5_00029750.mRNA1	0	0	0.0813333	0	0	0.0696667	0	0	0	0	0	0.043	0.0636667	0	0	0
	Gyn_10X_HIC_v5_00016690.mRNA1	0.441	0.318	0.347333	0.476	0.439667	0.412333	1.35033	0.616	5.63267	0.235667	0.751667	0.745	0.134667	0.00733333	0.82	0.523667
	Gyn_10X_HIC_v5_00004552.mRNA1	50.1653	27.9073	31.9673	37.9813	40.5417	46.3653	136.93	197.866	23.008	10.465	38.3373	45.6227	185.23	2.042	48.3857	40.0477
	Gyn_10X_HIC_v5_00013270.mRNA1	0	0	0	0	0	0	0	0	1.63133	0	0	0.025	0.0576667	0	0	0
	Gyn_10X_HIC_v5_00011950.mRNA1	38.3897	65.9877	121.798	241.018	391.838	521.265	34.4687	4.50267	39.767	43.8537	50.3977	60.2457	21.6103	68.7003	247.47	203.991
	Gyn_10X_HIC_v5_00011861.mRNA1	58.597	52.5037	49.1933	44.37	42.136	52.474	75.5973	80.16	102.293	73.5847	79.233	84.937	106.08	54.4687	71.678	67.0843
	Gyn_10X_HIC_v5_00028785.mRNA1	0	0	0	0	0	0	0	0	0.0846667	6.22	0	0.114	0	0.123	0	0
	Gyn_10X_HIC_v5_00022438.mRNA1	34.0097	43.9673	69.794	137.966	229.583	357.318	45.9003	10.862	98.9293	155.055	47.785	136.202	23.7993	14.8647	161.421	103.056
	Gyn_10X_HIC_v5_00022529.mRNA1	28.205	34.1147	30.6507	22.6443	14.477	11.7143	14.7597	9.87367	3.112	5.827	15.458	8.00367	6.92333	37.656	5.80033	9.90067
	Gyn_10X_HIC_v5_00022979.mRNA1	6.226	7.67767	6.258	4.54733	1.703	0.447667	3.11067	2.32	0.725	1.35433	3.112	1.093	1.10133	0.0183333	0.79	0.369667
	Gyn_10X_HIC_v5_00026666.mRNA1	14.405	17.43	26.1203	43.9417	71.3407	96.474	15.5763	8.01667	20.333	27.3453	14.407	18.087	12.3507	11.4483	71.7383	67.7773
	Gyn_10X_HIC_v5_00005564.mRNA1	12.663	13.7373	13.2907	9.36067	5.93633	4.10167	6.351	5.88933	2.09033	3.02033	6.18133	3.864	8.48267	3.63267	3.48933	3.707
	Gyn_10X_HIC_v5_00025394.mRNA1	26.9797	30.765	31.2293	30.1147	25.4637	27.1067	24.949	21.143	20.273	26.181	19.092	23.9757	20.4263	11.377	16.794	18.103
	Gyn_10X_HIC_v5_00000148.mRNA1	6.09033	5.83633	5.56433	4.99367	5.37567	6.27333	9.13667	12.3937	6.157	7.43767	7.269	5.705	3.63433	0.773	16.2047	20.0257
	Gyn_10X_HIC_v5_00024779.mRNA1	2.36867	3.42067	5.072	23.0853	15.746	26.528	2.30733	0.282667	9.89767	4.361	16.8967	3.36867	2.64467	0.792667	31.8117	71.1237
	Gyn_10X_HIC_v5_00005491.mRNA1	20.5893	20.525	22.2707	24.279	27.2053	24.8067	14.5453	56.313	28.1207	17.8757	24.5377	23.7617	36.496	52.5393	28.8197	32.7623
	Gyn_10X_HIC_v5_00024230.mRNA1	0	0	0	0	0	0	0	0	0	0	0	0	0	0	0	0
	Gyn_10X_HIC_v5_00016276.mRNA1	0.0806667	0.0583333	0.039	0.0413333	0	0.223	0.283	42.669	0.0306667	0	0	0.058	4.77367	0.111333	0.340333	0.144667
	Gyn_10X_HIC_v5_00025921.mRNA1	11.899	9.951	14.5357	22.954	38.0597	61.908	34.6787	12.6263	37.7213	35.6683	33.3703	56.4813	14.6713	59.197	55.0117	66.301
	Gyn_10X_HIC_v5_00017824.mRNA1	19.2667	28.3637	39.1227	53.5903	67.7237	73.9667	12.1403	4.569	16.708	13.6687	20.0627	18.8947	8.55733	5.147	46.172	63.579
	Gyn_10X_HIC_v5_00025179.mRNA1	0.328667	0.173667	0.400667	0.588667	1.083	1.82233	2.46667	9.353	0.219333	0	1.19333	2.17967	3.73333	2.169	1.174	3.10133
	Gyn_10X_HIC_v5_00017395.mRNA1	0.247667	0.289	0	0.307667	0.655667	0.754667	73.115	70.7117	0	0	0	0	0	0	1.384	4.015
	Gyn_10X_HIC_v5_00011996.mRNA1	0.248333	0.0686667	0	0	0.05	0.0543333	0.0316667	0.131	0	0.498667	0.723333	0.0726667	0.089	0.0813333	0.0513333	0
	Gyn_10X_HIC_v5_00027671.mRNA1	2.015	1.82933	1.12933	1.037	0.965	0.994	2.835	2.021	1.98267	4.61333	2.87333	3.295	6.59033	0.0906667	2	2.215
	Gyn_10X_HIC_v5_00006367.mRNA1	0	0	0	0	0	0	0	0	0	0	0	0	0	0	0	0
	Gyn_10X_HIC_v5_00023479.mRNA1	0	0	0	0	0	0	0	0	0	0	0	0	0	0	0	0
	Gyn_10X_HIC_v5_00016406.mRNA1	12.93	11.5277	11.7843	11.162	11.487	12.3833	14.5887	7.03567	6.81667	7.95233	13.4767	9.258	11.9343	5.60633	13.0907	10.3403
	Gyn_10X_HIC_v5_00018173.mRNA1	21.8853	20.0373	19.947	15.4063	13.2987	11.6897	19.6943	15.88	354.114	19.2257	20.16	17.2217	21.209	5.04267	11.5003	10.0353
	Gyn_10X_HIC_v5_00020615.mRNA1	22.0223	23.3153	19.6977	18.824	16.0053	15.2687	19.3203	14.459	14.9473	19.3317	16.9843	13.3607	28.0347	24.1013	12.6923	11.053
	Gyn_10X_HIC_v5_00000754.mRNA1	0.165	0.112	0.067	0.0906667	0.0366667	0.0576667	0.318333	0.035	1.195	44.4297	0.664333	0.246667	63.4193	1.27833	0.004	0.034
	Gyn_10X_HIC_v5_00011253.mRNA1	0.423667	0.232667	2.046	1.34333	3.66133	3.99767	3.356	0.0186667	2.08067	1.53533	0.836	4.24233	0	0.0223333	3.81867	3.94533
	Gyn_10X_HIC_v5_00020329.mRNA1	29.516	32.698	40.1987	32.524	34.3123	32.52	26.0067	28.816	36.8023	33.786	31.532	37.039	37.9063	80.9577	23.017	20.5613
	Gyn_10X_HIC_v5_00016334.mRNA1	0	0	0.065	0	0	0	0	0	0.0786667	0	0	0.008	0	0	0	0
	Gyn_10X_HIC_v5_00007010.mRNA1	6.33467	5.85867	5.32367	5.34067	5.23433	5.704	7.311	5.92567	6.882	8.871	7.90633	6.184	7.40867	5.37467	5.815	5.984
	Gyn_10X_HIC_v5_00030049.mRNA1	45.6933	43.507	47.6517	57.2123	72.0597	95.72	122.753	113.972	144.31	136.866	54.3317	125.035	70.2943	107.779	94.1553	90.1113
	Gyn_10X_HIC_v5_00005006.mRNA1	61.3167	41.0333	44.603	57.774	62.7517	64.156	63.0797	16.0607	7.551	40.4947	29.9497	28.5033	21.811	0.871	45.732	28.202
	Gyn_10X_HIC_v5_00026995.mRNA1	8.87767	9.61033	10.0783	8.55867	8.16833	8.63833	6.12433	4.929	5.17833	6.37867	7.777	7.59633	9.53567	8.216	9.29567	9.78267
	Gyn_10X_HIC_v5_00007633.mRNA1	57.2177	59.6813	50.382	46.83	34.4013	31.9933	38.2247	24.1097	28.111	10.3173	27.4837	32.8973	11.245	5.84633	34.192	27.088
	Gyn_10X_HIC_v5_00028134.mRNA1	0.288	0	0.380667	2.48033	6.129	13.4747	6.73967	0	0.586667	1.67567	1.46533	5.22467	0.266	0	7.588	6.33333
	Gyn_10X_HIC_v5_00022560.mRNA1	0	0.006	0.00333333	0.019	0	0	0	0.012	7.74867	0.253	0	0.075	0	0	0.0106667	0
	Gyn_10X_HIC_v5_00016438.mRNA1	44.5947	48.9633	45.1127	45.0403	48.8793	50.7813	29.706	39.936	50.7377	25.7283	44.85	42.3683	51.596	11.6807	76.9593	74.662
	Gyn_10X_HIC_v5_00014314.mRNA1	36.3513	38.636	37.8433	31.639	28.3567	26.8767	34.9763	41.093	46.5673	71.7553	32.5903	47.316	27.4103	17.9513	34.0977	23.5977
	Gyn_10X_HIC_v5_00010432.mRNA1	8.33933	8.26433	7.05067	6.23233	6.93933	8.757	9.92633	7.41333	29.6337	32.4123	9.34333	16.7493	14.494	77.309	9.031	24.332
	Gyn_10X_HIC_v5_00029797.mRNA1	63.0197	88.6033	79.8657	67.812	46.9257	30.2367	29.454	17.744	19.5357	126.013	45.64	23.828	30.356	2.878	16.859	12.1373
	Gyn_10X_HIC_v5_00021229.mRNA1	16.5087	18.5047	16.9603	14.8367	9.805	8.79767	4.889	3.183	3.41233	0.842	8.30567	3.342	2.86967	0.475667	12.7387	18.7937
	Gyn_10X_HIC_v5_00017688.mRNA1	1.861	2.48367	2.48933	2.11067	1.65533	1.28933	0.606667	0.690667	0.196333	0.496	2.81867	0.509333	0.482667	1.24233	0.938333	1.14333
	Gyn_10X_HIC_v5_00000150.mRNA1	132.62	144.636	138.201	123.268	107.721	100.305	107.923	84.6007	94.1203	194.915	109.513	115.524	129.466	102.026	95.904	81.0823
	Gyn_10X_HIC_v5_00003252.mRNA1	0.768333	0.825667	1.391	2.019	5.75333	1.468	3.31367	103.82	1.58967	0.316667	0.263	1.35933	0.888667	25.7183	2.396	2.896
	Gyn_10X_HIC_v5_00004701.mRNA1	2.029	2.13667	2.68167	3.162	3.868	3.63833	2.12633	1.315	1.436	1.279	1.35933	1.05967	1.96567	1.89733	2.44233	2.485
	Gyn_10X_HIC_v5_00025052.mRNA1	7.94933	7.76333	6.16167	4.76233	3.08333	2.67267	4.24033	4.07167	2.338	2.57	3.75567	2.90567	8.05433	6.47867	2.07233	2.55467
	Gyn_10X_HIC_v5_00005532.mRNA1	0	0	0	0	0	0	0.0193333	0	0	0	0	0	0	0	0	0
	Gyn_10X_HIC_v5_00025748.mRNA1	12.7923	10.4767	9.303	10.7337	14.8567	20.2147	15.9527	46.15	56.2257	15.324	12.1973	17.738	27.1313	41.3203	43.4867	57.5207
	Gyn_10X_HIC_v5_00012395.mRNA1	30.9817	33.8077	32.969	29.77	29.6357	30.9433	29.0963	34.001	31.922	34.0537	29.2743	30.431	35.4747	52.496	29.5873	34.1253
	Gyn_10X_HIC_v5_00027149.mRNA1	1.37467	0.544667	0.499333	0.503	0.0846667	0.0193333	3.67333	0.0683333	0.149667	0.174	0.442333	0.256667	0	0	0.0956667	0.0343333
	Gyn_10X_HIC_v5_00028149.mRNA1	20.4223	23.4427	22.702	16.0093	10.104	7.57767	8.45767	6.38067	1.676	2.789	10.2573	5.27767	5.21633	9.64433	4.39333	6.733
	Gyn_10X_HIC_v5_00003498.mRNA1	390.18	468.929	808.135	1699.04	3279.91	4715.91	582.837	12.837	212.186	49.5263	466.398	377.292	292.942	11.6783	3753.61	2816.85
	Gyn_10X_HIC_v5_00018955.mRNA1	26.744	25.0133	22.4877	19.4157	17.641	15.7643	19.0143	16.425	18.817	22.068	19.5387	17.1483	20.3657	23.984	20.5203	23.4287
	Gyn_10X_HIC_v5_00009782.mRNA1	9.339	9.90167	9.26967	8.774	8.85367	8.592	10.6827	9.25267	10.646	4.951	8.061	7.36467	8.61433	18.8717	15.849	14.696
	Gyn_10X_HIC_v5_00004292.mRNA1	0.141	0.220667	0.157	0.349333	0.432667	0.351	0.615667	0.714	0.714	0.134	0.232333	0.545	0.509667	0.772333	0.642333	0.790667
	Gyn_10X_HIC_v5_00022544.mRNA1	1.85033	1.10767	0.656333	0.308333	0.201	0.162	0.0726667	1.183	89.4773	0.773667	3.31867	0.969	12.205	11.3333	0.935	0.89
	Gyn_10X_HIC_v5_00011683.mRNA1	0.671333	0.473	0.194667	0.174333	0.0786667	0.0493333	0.398667	16.5477	0.182	0.194667	0.158	0.183333	0.275333	0.0373333	0.267333	0.130333
	Gyn_10X_HIC_v5_00028843.mRNA1	26.649	36.4973	58.283	102.28	154.662	198.823	25.129	11.1057	41.706	55.7897	29.5237	38.3677	20.462	15.756	109.45	82.405
	Gyn_10X_HIC_v5_00005281.mRNA1	15.2167	15.1043	18.5983	28.5593	49.9573	70.199	20.007	6.713	45.2707	32.0033	24.9227	47.3597	33.8727	86.466	46.973	60.446
	Gyn_10X_HIC_v5_00005246.mRNA1	3.42733	2.901	2.42867	2.58967	2.04867	1.948	3.463	2.83967	1.34633	0.729	3.58	2.34933	4.57833	10.3973	3.95467	3.26233
	Gyn_10X_HIC_v5_00018710.mRNA1	0	0	0.0293333	0	0	0	0	0	0.0206667	0	0	0	0	0	0	0
	Gyn_10X_HIC_v5_00017846.mRNA1	2.36033	2.11533	2.235	2.15467	2.65367	2.295	2.19333	0.773	1.30433	2.904	1.69133	0.333667	2.82467	2.023	0.808667	0.614333
	Gyn_10X_HIC_v5_00020691.mRNA1	1.67433	1.83167	1.671	1.85467	1.26167	1.188	0.999667	1.50067	1.141	0.785667	1.821	0.919333	2.31033	6.49567	1.598	1.485
	Gyn_10X_HIC_v5_00001697.mRNA1	0.387667	0.407667	0.432667	0.583	0.319333	0.404667	0.169	0.195333	0.206	0.472333	0	0.296667	0.275667	0.273667	0.228667	0.232
	Gyn_10X_HIC_v5_00017536.mRNA1	7.828	9.69233	14.227	24.168	39.725	58.9113	26.5543	13.3673	10.245	4.02267	4.90733	11.498	6.704	4.89033	43.1977	43.9997
	Gyn_10X_HIC_v5_00007131.mRNA1	0	0	0	0	0	0	0	0.0116667	0	0	0	0	0	0	0	0
	Gyn_10X_HIC_v5_00025368.mRNA1	1.377	1.06167	0.566	0.719	0.460333	0.592667	1.22133	1.01767	2.67433	0.529333	3.53133	0.987667	22.3727	0.317667	0.944	0.975
	Gyn_10X_HIC_v5_00004233.mRNA1	0	0	0	0	0	0	0	0	0	0	0	0	0	0	0	0
	Gyn_10X_HIC_v5_00001906.mRNA1	30.949	38.9627	30.9283	28.3437	21.2657	17.818	6.42133	0.848333	544.921	932.574	52.8563	193.403	62.544	87.2473	16.6403	10.879
	Gyn_10X_HIC_v5_00012206.mRNA1	0.0613333	0.0963333	0	0	0	0.218	0.304667	0.0933333	0.132667	0	0	0.110667	0	0	0	0
	Gyn_10X_HIC_v5_00023994.mRNA1	0.471	0.182	0.519333	0.202	0.830667	1.51833	0.573667	5.71233	20.597	10.5277	0	3.43233	2.20233	1.74367	1.00733	0.659
	Gyn_10X_HIC_v5_00013300.mRNA1	4.15033	4.072	3.76433	3.78433	3.05867	2.70667	4.721	20.3193	12.44	10.311	2.88867	8.39833	10.034	12.8003	5.92267	6.14233
	Gyn_10X_HIC_v5_00023491.mRNA1	0.457667	0.461667	0.464333	0.611333	0.514333	0.309	0.036	0.481	0.124333	0	0	0	0.604	0.651333	0.219333	0.252667
	Gyn_10X_HIC_v5_00005956.mRNA1	0	0	0	0	0	0	0	0	0	0	0	0	0	0	0	0
	Gyn_10X_HIC_v5_00015726.mRNA1	0.307333	0.887	1.009	1.158	1.48833	1.92333	11.421	2.933	0.494333	1.01	14.4467	2.97467	5.07367	0.0576667	1.49333	1.022
	Gyn_10X_HIC_v5_00004904.mRNA1	0.089	0.0983333	0.186	0.0953333	0.097	0	1.36267	2.121	0.149667	0.385667	0	0.242333	0.113333	0.0183333	0.036	0.024
	Gyn_10X_HIC_v5_00005648.mRNA1	4.14933	3.22433	2.29867	2.11167	1.84633	0.981333	6.31833	28.3793	1.14367	0.739667	2.38233	1.72233	19.2207	3.22833	1.173	1.08833
	Gyn_10X_HIC_v5_00028510.mRNA1	38.0257	49.07	41.784	23.105	9.55133	5.21233	40.916	28.248	17.5293	30.8403	29.7177	24.65	42.489	12.1847	6.53133	5.69667
	Gyn_10X_HIC_v5_00026947.mRNA1	1.667	4.271	11.645	21.641	46.2177	64.9627	1.83	0.514333	244.303	156.006	16.968	180.041	10.2827	16.997	53.64	57.5793
	Gyn_10X_HIC_v5_00025361.mRNA1	3.47033	1.416	1.38767	0.681667	0.792333	0.291333	5.16133	2.299	5.81433	117.556	57.2067	60.7947	53.7967	0.0406667	0.345333	0.361333
	Gyn_10X_HIC_v5_00022293.mRNA1	2.04467	0.710667	5.43133	5.97367	29.1517	9.70333	2.83133	24.1	0.638667	0.399667	1.91233	14.904	0.0376667	0.0183333	2.06867	2.41233
	Gyn_10X_HIC_v5_00004253.mRNA1	0	0	0	0	0	0	0	0.188667	0.047	0	0	0	0.447667	0	0	0
	Gyn_10X_HIC_v5_00029730.mRNA1	15.764	18.3663	20.6367	16.146	14.1003	17.215	15.289	18.4437	21.675	19.2523	21.017	18.712	7.13267	9.02367	25.7407	34.5123
	Gyn_10X_HIC_v5_00008522.mRNA1	23.029	24.906	22.8403	20.0063	17.2883	14.0207	13.6543	10.2863	6.275	5.23067	16.4787	13.2203	8.96667	10.2643	10.581	10.0377
	Gyn_10X_HIC_v5_00015368.mRNA1	1.50933	3.20367	3.948	7.04667	10.5283	14.3757	2.47833	13.2883	47.1367	37.6883	4.45833	14.0297	14.4613	0.361	9.18467	14.3213
	Gyn_10X_HIC_v5_00016147.mRNA1	33.9817	35.178	37.0617	37.4903	36.3647	33.3523	40.5713	12.1647	6.537	6.811	16.766	17.938	13.2203	12.0043	40.7253	39.234
	Gyn_10X_HIC_v5_00002048.mRNA1	22.8433	24.1713	23.439	21.3477	15.9943	15.7463	16.5287	15.7493	11.0343	26.291	21.0547	19.8483	16.002	30.731	11.802	12.274
	Gyn_10X_HIC_v5_00027142.mRNA1	2112.7	2852.34	2906.12	2608.83	1942.65	1592.75	1089.49	1282.75	503.491	1069.01	1304.68	1112.47	1129.75	2768.46	1082.57	827.273
	Gyn_10X_HIC_v5_00004990.mRNA1	10.1223	12.0657	9.68367	8.984	6.21733	7.071	8.12567	7.23167	17.1423	9.06467	7.766	13.2817	9.71033	12.9443	5.16433	6.716
	Gyn_10X_HIC_v5_00007599.mRNA1	5.44967	5.36933	4.63267	3.69267	2.64767	2.20433	3.082	4.98767	103.508	1.89167	5.15367	3.51867	5.74533	1.72367	2.92333	2.30867
	Gyn_10X_HIC_v5_00019892.mRNA1	0.275667	0.508333	1.17	2.68067	2.84267	3.71367	3.25733	7.29567	1.255	0.115667	5.70733	1.22	2.74	0.183	3.757	1.173
	Gyn_10X_HIC_v5_00010346.mRNA1	0	0	0	0	0	0	0	0	0	0	0	0	0	0	0	0
	Gyn_10X_HIC_v5_00023457.mRNA1	26.7197	38.5143	66.957	139.879	230.289	271.679	18.206	8.16233	11.5157	18.3813	23.369	12.9887	13.116	6.30567	138.05	90.179
	Gyn_10X_HIC_v5_00007066.mRNA1	38.136	48.3773	39.3003	29.4553	14.8573	8.83367	12.5057	8.168	6.807	4.84767	14.5807	7.97467	7.89333	6.70767	9.16967	8.88867
	Gyn_10X_HIC_v5_00008379.mRNA1	0	0	0.0726667	0	0	0.148667	0	0.0233333	3.46233	0	0	0.0923333	0	0	0.039	0.136333
	Gyn_10X_HIC_v5_00024639.mRNA1	4.86933	4.85567	5.12733	6.01833	9.49367	14.394	15.721	27.8937	89.1787	27.5203	12.546	25.0287	12.2183	25.1187	12.5067	15.6223
	Gyn_10X_HIC_v5_00003264.mRNA1	4.97467	4.63633	4.53767	3.793	4.686	4.496	4.71267	5.35867	5.01533	2.27333	4.62667	3.746	9.436	11.472	5.126	3.25567
	Gyn_10X_HIC_v5_00020366.mRNA1	0	0	0	0	0	0	0	0	0	0	0	0	0	0	0	0
	Gyn_10X_HIC_v5_00016491.mRNA1	503.335	666.331	662.758	589.72	376.022	288.595	313.736	250.502	56.1027	88.5803	222.39	170.65	185.607	454.788	150.031	126.653
	Gyn_10X_HIC_v5_00002955.mRNA1	0.041	0.149	0.136	0.509333	0.425	0.329333	0.08	0.0303333	0.325333	0.170667	0.0853333	0.517667	0.47	0.00733333	0.578667	0.356
	Gyn_10X_HIC_v5_00003682.mRNA1	662.705	893.666	938.925	860.386	609.95	415.193	341.406	337.156	122.356	394.855	363.567	312.529	147.45	156.901	315.177	170.696
	Gyn_10X_HIC_v5_00024869.mRNA1	10.3613	12.6437	10.157	8.63133	4.15367	3.41767	5.23233	2.03467	1.25767	2.48567	9.75567	2.142	3.97833	1.855	4.466	4.84367
	Gyn_10X_HIC_v5_00001252.mRNA1	2.62233	2.67667	2.30067	2.29067	2.223	1.92167	1.86433	1.498	2.049	2.00767	1.88933	2.019	3.017	4.369	2.49167	2.71433
	Gyn_10X_HIC_v5_00012066.mRNA1	83.1707	109.848	108.348	81.2857	96.261	147.045	299.154	3.748	84.1293	86.7043	660.96	382.715	46.9453	1.631	377.926	428.117
	Gyn_10X_HIC_v5_00015597.mRNA1	1.27	0.694333	1.15033	1.61533	2.30333	4.53067	4.023	476.117	80.8277	3.352	2.07367	8.841	8.14967	4.38067	9.591	8.47433
	Gyn_10X_HIC_v5_00008113.mRNA1	11.349	10.736	11.1777	11.9273	18.3793	14.9203	11.0207	11.8193	10.4817	7.105	15.8363	17.5303	9.46167	12.983	14.1393	14.629
	Gyn_10X_HIC_v5_00018733.mRNA1	0.046	0	0.113667	0	0.0673333	0	0.941	2.334	0.128667	0	0.577667	1.099	1.889	0.0666667	0.466	0.172333
	Gyn_10X_HIC_v5_00001197.mRNA1	425.742	570.091	608.159	587.699	424.201	321.61	279.809	227.232	47.5617	161.237	250.141	184.658	153.201	348.497	191.911	146.736
	Gyn_10X_HIC_v5_00003540.mRNA1	49.658	71.601	88.2197	99.5647	96.0393	73.7213	34.006	20.8067	16.3177	55.894	39.3477	34.1827	103.275	4.55967	66.2787	38.5873
	Gyn_10X_HIC_v5_00015653.mRNA1	2.45233	2.172	1.78767	1.84367	2.17567	2.78567	2.04467	2.02667	2.04233	1.91333	2.13033	2.104	3.57233	2.649	3.66467	4.78033
	Gyn_10X_HIC_v5_00010534.mRNA1	12.2567	12.503	11.776	10.141	8.8	8.60333	6.60933	13.9653	16.1717	12.4067	10.53	8.71467	14.6973	12.5953	14.9713	20.1863
	Gyn_10X_HIC_v5_00017660.mRNA1	35.762	33.962	33.0207	30.7487	26.109	22.631	43.2583	17.463	20.9273	35.8037	33.3887	24.5693	11.272	6.85133	28.4277	29.619
	Gyn_10X_HIC_v5_00015822.mRNA1	0.476	0.188333	0.182667	0.0666667	0.0543333	0.0953333	1.18133	0.231333	0.682667	0.460667	0.134	0.151	0.0186667	0.110667	1.21933	1.77
	Gyn_10X_HIC_v5_00021180.mRNA1	53.766	87.6577	115.549	165.936	189.2	163.137	14.8157	13.3947	7.60767	11.732	50.0033	21.129	7.571	9.862	160.262	74.4203
	Gyn_10X_HIC_v5_00027944.mRNA1	19.7647	22.788	18.223	11.8353	3.66733	0.529	3.83833	2.681	1.33267	0.059	10.391	1.36467	2.82033	0.119333	1.88033	0.332667
	Gyn_10X_HIC_v5_00001831.mRNA1	9.85633	8.26167	8.24467	8.39867	10.1937	13.0937	12.7113	16.5597	32.2443	19.3037	11.0713	18.0853	21.538	70.1167	15.4907	18.3007
	Gyn_10X_HIC_v5_00030930.mRNA1	0	0	0	0	0	0	0	0.502	0	0	0	0	0	0	0	0
	Gyn_10X_HIC_v5_00007915.mRNA1	4.99533	1.36367	10.7427	7.66333	79.2113	31.6647	3.784	1.96433	39.3003	2.30133	6.41633	67.9057	10.744	0.657333	1.32533	1.94567
	Gyn_10X_HIC_v5_00011148.mRNA1	8.888	16.1403	21.8463	32.4577	28.7283	21.9663	8.59433	9.59	6.207	8.979	15.7347	5.35067	11.2967	0	17.8823	12.121
	Gyn_10X_HIC_v5_00020651.mRNA1	17.476	13.243	14.4077	16.7533	20.7867	19.228	48.088	34.724	190.885	77.0613	30.531	103.33	14.702	1.32633	37.9217	39.645
	Gyn_10X_HIC_v5_00015169.mRNA1	4.919	3.78767	5.06667	6.27733	7.548	9.685	11.743	20.3653	107.504	23.6013	11.9877	21.2803	10.6313	12.9347	12.1297	11.5703
	Gyn_10X_HIC_v5_00018331.mRNA1	12.345	11.1167	10.5443	11.536	13.8347	12.361	15.7897	18.054	28.1197	28.805	15.0883	14.2663	24.4163	9.24133	13.2213	12.0533
	Gyn_10X_HIC_v5_00007677.mRNA1	0.41	0.702	1.73833	3.48733	4.70833	6.10467	62.076	1.843	10.63	26.0113	78.2377	67.4403	1.42733	0.798667	4.68267	7.44667
	Gyn_10X_HIC_v5_00020813.mRNA1	516.26	537.069	515.457	518.446	551.156	701.318	642.55	759.528	1270.6	1174.84	636.506	1150.93	647.628	963.985	647.126	560.46
	Gyn_10X_HIC_v5_00004435.mRNA1	4.316	4.10967	3.46067	2.216	1.761	0.949	1.94267	1.01233	0.267333	0.704667	2.43433	1.076	1.22367	2.94033	1.07767	2.06867
	Gyn_10X_HIC_v5_00004341.mRNA1	2.79267	2.557	2.22867	1.93867	1.46833	1.77433	1.93167	2.37767	1.992	0.786333	2.81433	2.03533	2.433	6.05367	2.09733	2.63167
	Gyn_10X_HIC_v5_00022222.mRNA1	31.5113	42.4967	64.009	112.825	164.921	198.801	24.229	1.089	26.4053	50.5567	37.032	39.8187	12.4267	12.8747	118.048	74.6923
	Gyn_10X_HIC_v5_00005408.mRNA1	41.3237	38.5603	34.9133	23.598	23.8587	33.2457	45.6927	49.6657	244.038	112.782	84.0943	121.836	92.122	159.129	50.6893	116.576
	Gyn_10X_HIC_v5_00028000.mRNA1	0.415333	0.181333	0.201	0.901	0.307	0.899667	0.126	0	0.0923333	0	0	0.675333	0	0	2.10133	1.61167
	Gyn_10X_HIC_v5_00030164.mRNA1	0	0	0	0	0	0	0	0	0	0	0	0	0	0	0	0
	Gyn_10X_HIC_v5_00015841.mRNA1	90.0827	109.528	86.0407	57.175	18.8897	3.263	17.429	17.2773	3.73067	1.26733	44.9577	9.23667	9.13033	0.0973333	10.333	2.302
	Gyn_10X_HIC_v5_00007627.mRNA1	13.4503	14.988	18.1537	14.7963	15.6207	13.7437	15.0537	9.067	22.1527	10.6747	15.022	17.6843	16.4107	9.87867	11.4063	10.496
	Gyn_10X_HIC_v5_00007089.mRNA1	11.5553	14.6683	15.1523	12.2697	7.12933	5.97	4.674	4.81133	1.89133	1.53367	7.633	3.895	3.48533	12.1793	2.78167	4.84167
	Gyn_10X_HIC_v5_00028857.mRNA1	13.683	11.586	10.7563	13.681	16.5083	15.8007	21.6803	9.651	19.6437	11.7897	10.8217	8.61867	21.615	44.8177	19.9547	15.527
	Gyn_10X_HIC_v5_00014248.mRNA1	0	0	0	0	0	0	0	0	0	0	0	0.0196667	0.0113333	0	0	0
	Gyn_10X_HIC_v5_00014630.mRNA1	19.4477	21.7357	23.0987	24.32	23.1403	24.0157	20.9633	23.069	28.4883	33.1427	25.7877	26.9783	30.7633	33.5127	22.259	25.1453
	Gyn_10X_HIC_v5_00017961.mRNA1	13.6267	15.5383	13.1617	11.974	9.42767	8.58167	12.2277	15.1377	15.9023	17.7067	14.6007	16.439	8.81333	4.151	10.1037	10.2607
	Gyn_10X_HIC_v5_00001519.mRNA1	17.222	15.556	19.0883	19.0133	23.4777	26.4263	20.3693	13.7233	25.369	35.166	18.7643	20.975	18.7223	20.8763	28.9253	26.5297
	Gyn_10X_HIC_v5_00004136.mRNA1	0.0196667	0	0	0.019	0.0383333	0.051	0	0	0.068	0	0	0.0226667	0.0313333	0.0146667	0.0116667	0.109
	Gyn_10X_HIC_v5_00025757.mRNA1	16.9987	12.644	10.3237	7.109	5.405	6.09933	8.35267	6.417	3.15267	1.46667	9.052	1.73033	6.85133	11.1923	6.942	6.10433
	Gyn_10X_HIC_v5_00024977.mRNA1	1.28167	2.17967	1.863	0.941333	1.192	0.859333	0.751333	0.312667	0.393333	0.39	0	1.12967	1.52667	1.54967	0.400667	0.761333
	Gyn_10X_HIC_v5_00025888.mRNA1	0.328	0.027	0.156	0.318333	0.565333	0.357333	0.115333	1.36033	0.23	0.192667	0	0.0663333	0	0.102	0.218667	0.150333
	Gyn_10X_HIC_v5_00004196.mRNA1	0	0	0	0	0	0	0	0	0.041	0	0	0	0	0	0	0
	Gyn_10X_HIC_v5_00020865.mRNA1	0	0	0	0	0	0	0	0.111667	0	0	0	0	0	0	0	0
	Gyn_10X_HIC_v5_00006395.mRNA1	15.7893	17.4923	15.8787	12.5673	10.7917	11.6933	21.0377	78.1893	46.9587	23.0377	40.9617	80.1427	21.4317	3.316	18.4937	28.4467
	Gyn_10X_HIC_v5_00024710.mRNA1	0	0	0	0	0	0	0	0	0	0	0	0	0	0	0	0
	Gyn_10X_HIC_v5_00007719.mRNA1	24.409	24.2063	21.9957	18.9807	16.8697	16.2147	21.421	13.9243	6.82167	5.289	37.674	11.2413	19.665	6.69867	16.0583	18.8833
	Gyn_10X_HIC_v5_00011191.mRNA1	18.5167	18.2567	18.8523	23.4393	27.8843	32.027	22.996	24.9583	29.1307	22.899	25.525	20.4287	13.4727	18.77	29.4507	32.8703
	Gyn_10X_HIC_v5_00030280.mRNA1	0	0	0	0	0	0	0	0	0	0	0	0	0	0.279667	0	0
	Gyn_10X_HIC_v5_00025023.mRNA1	0	0	0	0.0343333	0	0	0.0456667	0	0.0533333	0	0	0	0	0.0383333	0	0
	Gyn_10X_HIC_v5_00007537.mRNA1	22.1033	22.027	19.5583	17.529	14.3223	12.5673	13.6283	17.5267	16.885	21.4167	23.1163	18.7037	21.5073	16.7073	12.779	14.5917
	Gyn_10X_HIC_v5_00008284.mRNA1	2.91767	3.59433	4.81033	2.80433	2.35467	1.11667	9.84567	2.36267	0.909667	5.216	0	4.015	2.76267	1.837	4.355	4.195
	Gyn_10X_HIC_v5_00001815.mRNA1	2.38	1.77567	2.306	2.68733	7.813	9.125	2.87233	86.201	121.353	94.7823	18.815	49.7173	10.3883	193.463	16.126	9.92567
	Gyn_10X_HIC_v5_00022025.mRNA1	0.552667	0.678	0	0.514667	0.942	0.584667	0.0753333	0.582667	0	0	2.14	0.298333	0	0.476667	0.561667	0.715
	Gyn_10X_HIC_v5_00004316.mRNA1	0	0	0	0.0536667	0	0	0.0766667	4.073	0.0623333	0	0.357	0.0956667	0.459333	0.655333	0.079	0
	Gyn_10X_HIC_v5_00011599.mRNA1	2.62233	3.976	4.11067	4.179	3.319	2.93233	2.53933	1.365	0.702667	0.663	3.60167	1.31867	2.971	0.428333	3.00633	2.28967
	Gyn_10X_HIC_v5_00029337.mRNA1	26.1507	38.5327	48.6913	49.9453	46.5937	44.7357	14.5537	6.272	10.9833	33.712	23.5367	23.3	15.687	20.8153	30.6777	32.358
	Gyn_10X_HIC_v5_00025413.mRNA1	12.26	12.8773	13.4913	12.241	10.8287	11.2367	12.7063	13.481	12.5733	12.824	19.9213	14.714	10.2633	16.291	8.68967	8.73467
	Gyn_10X_HIC_v5_00012759.mRNA1	7.03567	7.784	6.69467	5.52267	5.395	5.40533	5.29267	7.955	6.83167	9.86933	6.61333	7.10367	7.59533	28.7057	5.73633	6.234
	Gyn_10X_HIC_v5_00027832.mRNA1	34.9203	51.966	71.848	98.6177	95.3553	81.7767	16.7607	9.46	10.851	19.9367	30.7503	12.1207	18.4737	16.8557	57.3693	39.5533
	Gyn_10X_HIC_v5_00003491.mRNA1	22.7403	16.2087	14.9693	11.5883	9.70833	10.3587	45.0077	12.6113	28.7907	12.148	18.979	33.932	22.0337	3.82367	16.5803	13.3957
	Gyn_10X_HIC_v5_00030825.mRNA1	1.03267	0.348667	1.62467	0.150333	0	0.773	0	0.48	0	5.743	0	0.474667	0.633667	2.51733	0.338	0.765
	Gyn_10X_HIC_v5_00030166.mRNA1	21.464	24.422	23.013	19.2923	16.429	13.74	10.9037	11.5623	7.43633	15.389	17.2463	16.7837	9.883	9.19867	9.97167	9.69333
	Gyn_10X_HIC_v5_00005983.mRNA1	63.7697	94.7617	96.308	92.999	69.235	58.484	47.8513	36.4753	30.0773	34.108	41.675	37.6043	32.3723	115.683	46.9957	38.7643
	Gyn_10X_HIC_v5_00017633.mRNA1	7.64633	5.00833	9.521	11.358	42.9987	20.529	7.214	76.2593	91.2987	23.0087	17.365	41.015	7.77533	25.65	19.9453	14.9643
	Gyn_10X_HIC_v5_00026908.mRNA1	0.229333	0.214	0.211667	0.448333	0.438333	0.543667	0.163667	0	0.128667	0.139667	0	0.127	0.191667	0.138333	0.194	0
	Gyn_10X_HIC_v5_00019885.mRNA1	9.07133	7.067	7.94867	8.289	13.24	20.1833	13.108	18.8423	24.688	18.7547	10.223	21.6813	22.6307	17.1297	14.8667	29.3697
	Gyn_10X_HIC_v5_00010328.mRNA1	2.53867	2.90733	2.70067	3.78533	4.87933	5.93733	5.402	31.797	2.86	2.726	1.82333	2.69	4.56467	3.24267	23.63	20.202
	Gyn_10X_HIC_v5_00010260.mRNA1	19.8947	21.395	20.097	17.6063	16.7827	16.3357	17.4737	19.4463	19.7123	21.9007	18.3087	17.285	21.1573	46.3387	16.3983	18.7947
	Gyn_10X_HIC_v5_00029140.mRNA1	0	0	0	0	0	0	0	0	0	0	0	0	0	0	0.0236667	0
	Gyn_10X_HIC_v5_00008862.mRNA1	8.122	9.65733	9.37667	14.5693	17.748	21.634	5.055	0.267667	3.21933	1.60533	6.55633	1.907	78.7393	4.27933	22.0363	11.605
	Gyn_10X_HIC_v5_00001319.mRNA1	0.416	0.725333	0.433667	4.80867	1.16467	1.603	0.445333	0.211	1.00867	0.571	3.94333	0.319667	0.432	1.04433	1.06733	7.38333
	Gyn_10X_HIC_v5_00022135.mRNA1	2.64633	2.321	2.11267	2.122	2.03933	2.532	2.76033	2.36833	4.381	3.90633	3.342	3.55833	3.28533	5.07333	2.78733	3.14567
	Gyn_10X_HIC_v5_00009104.mRNA1	10.035	10.684	13.032	14.1283	19.769	27.8407	17.591	27.9893	53.5473	52.6087	15.387	33.6713	18.9327	25.6077	25.185	20.8307
	Gyn_10X_HIC_v5_00016105.mRNA1	9.117	9.008	9.11367	8.98467	9.15767	9.09867	13.3037	14.4423	14.0403	21.8753	11.0887	12.193	9.04467	25.9753	12.8523	12.1997
	Gyn_10X_HIC_v5_00001475.mRNA1	1.03667	1.46833	1.763	1.313	1.53667	1.367	1.128	0.337	0.165	2.48167	0.538667	0.17	0.763	1.54533	0.428	0.693
	Gyn_10X_HIC_v5_00010907.mRNA1	6.78833	4.84433	8.13767	7.234	12.5487	8.68367	7.20767	32.8953	25	17.0473	16.2663	19.5167	4.13033	10.7923	7.725	11.0693
	Gyn_10X_HIC_v5_00003058.mRNA1	6.78467	5.498	7.82	7.47467	8.51533	7.31167	12.222	12.6543	56.5097	10.666	13.6377	46.9633	4.47933	0.197667	7.14033	8.679
	Gyn_10X_HIC_v5_00002608.mRNA1	17.3863	16.7497	14.7753	13.9353	11.3867	10.1177	17.038	9.729	9.39067	22.443	23.4613	14.6223	18.0043	4.005	15.3603	16.0383
	Gyn_10X_HIC_v5_00009590.mRNA1	0.584	0.364667	0.603333	0.305667	0.239	0.0776667	0.212	36.8447	4.04433	0.995	0.504	0.413333	1.50667	0.198333	0.243667	0.207
	Gyn_10X_HIC_v5_00012865.mRNA1	0	0	0	0	0	0.0536667	0	0.0626667	0	0	0	0	76.3877	0.0443333	0	0
	Gyn_10X_HIC_v5_00006112.mRNA1	3.64267	2.89267	2.09	1.322	2.02467	1.485	0.93	15.254	2.045	0.698333	7.56633	4.18067	2.294	0.711333	2.257	2.39433
	Gyn_10X_HIC_v5_00014824.mRNA1	25.3833	21.3793	23.529	18.5613	16.981	16.633	21.853	25.5973	24.657	26.3013	23.9603	29.3187	24.1707	29.4457	20.3253	25.4447
	Gyn_10X_HIC_v5_00020770.mRNA1	0	0	0.052	0.0466667	0.0593333	0.0823333	0.029	0	0	0	0	0	0	0	0	0
	Gyn_10X_HIC_v5_00029412.mRNA1	23.7387	24.905	19.1807	13.0307	8.28067	5.63467	13	20.0407	4.952	5.78733	15.303	10.492	68.4657	193.979	6.58033	7.29833
	Gyn_10X_HIC_v5_00001505.mRNA1	5.777	5.61933	5.86467	5.23067	3.28667	5.41	3.22133	2.77267	3.64033	1.45967	6.34967	7.93267	3.607	10.6497	2.41033	1.544
	Gyn_10X_HIC_v5_00008151.mRNA1	0	0	0	0	0	0	0	0	0	0	0	0	0	0	0	0
	Gyn_10X_HIC_v5_00021533.mRNA1	10.3293	10.6283	10.5637	9.81867	9.57767	10.809	9.28333	11.6013	15.9353	10.1013	9.186	11.8553	21.8883	23.083	7.33167	7.21133
	Gyn_10X_HIC_v5_00020457.mRNA1	132.498	124.778	122.39	91.6953	56.9447	55.273	155.929	65.2207	54.434	69.123	183.784	196.367	102.885	5.70133	53.5047	90.0197
	Gyn_10X_HIC_v5_00000508.mRNA1	12.039	12.0693	12.6963	12.211	12.6847	12.9317	11.0093	9.95033	16.882	11.9297	11.9447	9.72033	7.62767	12.5223	10.5083	11.3103
	Gyn_10X_HIC_v5_00015792.mRNA1	21.4443	22.9683	33.463	42.5647	45.5927	40.0817	73.0303	87.0503	121.124	263.818	40.294	93.2007	6.21367	1.20067	66.785	59.0733
	Gyn_10X_HIC_v5_00000589.mRNA1	3.20833	2.05533	3.55133	6.22967	12.073	15.9517	8.205	3.42267	17.971	4.88833	12.4553	8.14733	1.556	1.37833	21.611	26.4127
	Gyn_10X_HIC_v5_00026389.mRNA1	8.801	7.855	8.056	8.007	7.80567	6.88967	8.90867	8.04767	5.72867	9.56967	10.5097	7.24467	11.6393	10.4487	7.32633	8.863
	Gyn_10X_HIC_v5_00004321.mRNA1	3.97167	4.87133	5.23667	5.75867	8.40533	7.88933	3.524	2.65233	6.48333	2.97933	1.82933	1.66233	8.66333	21.139	4.03267	2.84433
	Gyn_10X_HIC_v5_00011404.mRNA1	0.0156667	0	0	0	0	0.031	0.00966667	0	0.154667	0	0	0	0	0.0383333	0.0316667	0
	Gyn_10X_HIC_v5_00013533.mRNA1	4.631	5.41433	4.04633	5.196	3.142	4.32667	4.841	9.12167	12.6737	13.4133	9.13667	7.108	9.227	7.027	5.156	4.932
	Gyn_10X_HIC_v5_00002124.mRNA1	26.6557	34.511	49.4713	88.5227	134.043	204.726	41.7877	10.9363	36.5413	40.4753	32.0737	40.0643	14.5817	8.14633	112.561	105.448
	Gyn_10X_HIC_v5_00005279.mRNA1	673.409	729.059	1153.21	2005.98	3131.9	4083.39	893.264	5.26533	345.015	72.363	743.952	503.875	229.633	2.917	4240.34	3263.44
	Gyn_10X_HIC_v5_00011613.mRNA1	5.237	8.67133	15.958	33.1293	52.0003	55.786	3.34733	0.890333	1.733	0.836333	5.103	2.79433	1.348	0.258	41.256	23.245
	Gyn_10X_HIC_v5_00028972.mRNA1	69.3897	108.545	152.801	216.707	249.035	278.528	40.763	34.309	45.171	36.96	68.7723	46.2153	31.918	86.0777	189.789	147.604
	Gyn_10X_HIC_v5_00030455.mRNA1	1.477	2.053	2.67433	3.70533	3.30433	4.943	1.578	11.5403	6.932	5.43067	2.26067	2.88433	2.74733	5.03267	5.513	4.46533
	Gyn_10X_HIC_v5_00004580.mRNA1	0.129333	0.083	0.328333	0.061	0.100667	0.136667	0.234667	0.082	0.134667	0	0	0.173	0.136333	0.141333	0.0436667	0.291333
	Gyn_10X_HIC_v5_00011868.mRNA1	5.802	4.78333	5.212	4.29267	4.429	3.59033	3.11833	2.074	3.79733	3.00433	3.061	2.06367	1.79633	2.186	4.80667	4.82433
	Gyn_10X_HIC_v5_00017075.mRNA1	8.97233	14.498	27.669	71.5187	107.761	131.156	5.60967	3.185	20.7417	39.3293	10.4037	16.906	5.088	5.16867	76.6603	40.7277
	Gyn_10X_HIC_v5_00029273.mRNA1	5.02733	4.48967	4.32067	4.47	4.04633	4.462	37.6233	122.728	4.24733	83.624	5.28767	22.9763	188.475	4.812	15.574	7.56967
	Gyn_10X_HIC_v5_00030095.mRNA1	24.782	20.053	26.01	35.632	41.034	41.2107	38.0857	7.14333	11.1523	15.739	26.148	31.069	22.7273	1.60967	31.6997	31.1787
	Gyn_10X_HIC_v5_00006414.mRNA1	8.79433	7.34733	6.708	4.75033	2.879	1.49633	7.03467	11.0077	0.880333	3.74333	12.332	5.49933	8.35167	9.838	1.43067	1.99733
	Gyn_10X_HIC_v5_00008062.mRNA1	0	0	0	0	0	0	0	0	0.196333	0	0	0	0	0	0	0
	Gyn_10X_HIC_v5_00010874.mRNA1	1.82333	1.85433	1.87433	2.62233	2.75233	2.36967	2.79933	2.42833	2.023	0.885	2.185	1.55133	2.84167	2.569	4.15233	3.33233
	Gyn_10X_HIC_v5_00021441.mRNA1	5.06767	3.72767	5.903	6.82733	11.119	15.8527	2.69233	7.34167	52.1367	11.9683	9.07733	37.3787	0.953	0.112333	12.5557	13.7423
	Gyn_10X_HIC_v5_00003190.mRNA1	28.5333	23.9263	22.5	20.7293	21.0797	22.5103	44.8143	29.7753	37.2907	28.9077	23.215	31.065	37.2597	18.801	27.3057	24.9657
	Gyn_10X_HIC_v5_00029961.mRNA1	0.019	0.0146667	0	0.025	0.0253333	0.027	0.0643333	0.0493333	0	0.128	0	0	0.230333	0	0.417333	0.078
	Gyn_10X_HIC_v5_00005716.mRNA1	74.8997	51.673	57.2933	55.7463	57.0543	62.142	395.813	233.245	76.6557	38.011	91.7017	127.284	86.688	99.6463	107.05	134.938
	Gyn_10X_HIC_v5_00018526.mRNA1	31.1503	29.2363	25.5303	21.0287	18.2557	14.8823	28.7637	25.4553	19.1273	26.5537	21.6193	24.198	26.4393	17.121	18.6623	18.7183
	Gyn_10X_HIC_v5_00026533.mRNA1	0	0	0	0	0	0	0	0.012	0	0	0	0.0613333	0.0413333	0.0256667	0	0
	Gyn_10X_HIC_v5_00017617.mRNA1	1.89433	2.36533	1.4	1.134	0.683667	0.256	0.584667	9.562	1.711	0.207333	0.352333	0.434333	28.38	48.872	0.204	0.406
	Gyn_10X_HIC_v5_00025520.mRNA1	2.00333	2.20133	2.74333	1.328	0.992	0.849	0.821333	1.01467	1.07367	0.734333	1.509	0.958	1.42533	2.47433	0.759	1.26367
	Gyn_10X_HIC_v5_00012035.mRNA1	1.60833	1.451	1.12467	1.67167	1.06833	1.80933	1.783	1.98	5.54767	2.117	1.44933	1.89467	1.64367	2.925	2.224	2.24767
	Gyn_10X_HIC_v5_00019808.mRNA1	3.39233	3.455	2.73433	4.515	6.50167	5.063	5.05333	5.06233	5.15333	9.941	1.79533	3.342	2.285	1.23967	6.26767	3.03367
	Gyn_10X_HIC_v5_00008323.mRNA1	38.243	45.275	50.5017	56.283	66.9203	70.1777	24.2503	11.6337	18.9383	30.6167	34.5637	20.01	41.5653	10.271	52.672	40.867
	Gyn_10X_HIC_v5_00005889.mRNA1	2.631	2.60667	2.95433	2.47233	2.54167	3.95733	3.21467	1.46633	41.8187	8.41667	2.40267	10.0537	1.79333	2.992	2.15367	3.95967
	Gyn_10X_HIC_v5_00029954.mRNA1	10.8087	9.885	7.76933	6.16733	5.19833	4.29833	7.87033	11.5043	12.6127	10.3967	12.6577	11.5823	5.793	7.52233	7.60633	9.99167
	Gyn_10X_HIC_v5_00007051.mRNA1	0.0466667	0	0.0416667	0	0.0593333	0	0.086	0.0923333	0	0	0	0.368	0	0	0	0.047
	Gyn_10X_HIC_v5_00000016.mRNA1	15.2623	7.39867	14.375	33.3917	64.6057	111.616	71.3537	82.3767	135.915	87.4867	38.8143	131.685	8.86167	1.98233	108.386	119.113
	Gyn_10X_HIC_v5_00014973.mRNA1	54.0923	52.164	50.0103	52.629	41.645	33.1877	57.8983	15.2763	10.28	10.894	23.635	45.9877	16.3017	0.103	20.1433	15.1647
	Gyn_10X_HIC_v5_00013582.mRNA1	9.06933	8.713	7.06833	6.12233	3.97833	3.82267	9.36933	5.437	12.8833	7.14433	6.98867	4.18033	29.524	47.4417	3.868	2.813
	Gyn_10X_HIC_v5_00024907.mRNA1	11.1057	13.3217	11.1817	11.4767	10.5483	11.4093	11.4287	12.341	15.48	7.898	9.72733	9.71267	12.924	69.9053	15.7597	16.9127
	Gyn_10X_HIC_v5_00017509.mRNA1	14.3753	10.6303	11.0007	11.3853	12.447	14.0527	39.58	26.049	42.087	31.169	17.223	31.737	42.0837	20.7247	17.2607	16.2583
	Gyn_10X_HIC_v5_00008592.mRNA1	37.7493	43.1913	41.6697	38.482	30.1143	26.0277	51.4223	19.7443	36.5463	35.9563	35.418	35.843	26.802	59.2417	32.6847	38.7857
	Gyn_10X_HIC_v5_00004814.mRNA1	5.08367	7.39933	9.63833	12.7933	17.3853	20.1193	7.026	7.824	5.36033	9.69233	10.6163	7.90867	6.83567	7.628	11.7757	12.4203
	Gyn_10X_HIC_v5_00028796.mRNA1	0.134	0.03	0.0483333	0.127333	0.148333	0.294333	0.436333	0.291667	0.247667	3.36833	0.263	0.554	0.440667	0.321667	0.347667	0.269333
	Gyn_10X_HIC_v5_00003953.mRNA1	6.04533	4.66833	4.81167	4.97133	5.77733	7.45933	12.309	6.86533	10.405	4.89633	8.43533	11.105	23.899	4.74167	10.8183	13.7347
	Gyn_10X_HIC_v5_00022018.mRNA1	0.442	0.267667	0.626333	0.817333	0.734	1.25267	0.606667	0.03	0.673333	0	0.361667	0.357667	0	0	0.173	0.184333
	Gyn_10X_HIC_v5_00003773.mRNA1	0.00766667	0	0	0	0.0126667	0.0223333	0	6.72933	4.12533	1.01367	0.08	0.31	0.019	0	0.01	0
	Gyn_10X_HIC_v5_00011242.mRNA1	2.38967	2.82867	2.767	2.16667	1.51033	0.96	0.647333	0.401667	0.240333	0.273333	0.721333	0.318333	0.687667	1.17167	1.00567	0.644667
	Gyn_10X_HIC_v5_00012069.mRNA1	1.40933	1.76067	1.962	1.48567	2.11433	2.13833	1.38667	5.601	17.4987	6.82133	2.786	2.9	1.62833	1.283	1.53533	1.36833
	Gyn_10X_HIC_v5_00014710.mRNA1	0	0	0	0.0686667	0	0	0	0	0	0	0	0	0.0523333	0.121	0	0
	Gyn_10X_HIC_v5_00029701.mRNA1	0	0	0	0	0	0	0	0	0.0116667	0	0	0	0	0	0	0
	Gyn_10X_HIC_v5_00018304.mRNA1	22.746	28.087	42.446	64.844	90.8873	106.636	46.3797	19.553	415.318	2802.04	220.748	964.258	33.691	27.9223	104.64	102.272
	Gyn_10X_HIC_v5_00028088.mRNA1	4.76333	4.615	3.53933	5.161	5.86233	6.90833	4.621	7.329	6.558	6.67567	6.81167	4.30033	4.39733	1.754	8.51933	5.88367
	Gyn_10X_HIC_v5_00027796.mRNA1	3.05	2.808	2.39867	2.587	2.15	2.58033	4.10667	8.81133	12.19	7.969	5.69733	6.573	3.58833	7.28467	3.919	2.978
	Gyn_10X_HIC_v5_00002861.mRNA1	93.8987	113.231	113.171	102.806	93.6287	93.3567	88.3013	96.501	122.963	164.856	95.115	136.008	75.8347	66.151	80.806	57.7853
	Gyn_10X_HIC_v5_00013755.mRNA1	1.02367	0.631667	0.391333	0.146333	0.293333	0.163333	0.279333	0.821	0.284667	0	1.09933	0.168333	0.767667	0.075	0.247667	0.376667
	Gyn_10X_HIC_v5_00001719.mRNA1	0.212667	0.121667	0.106667	0.0846667	0.0806667	0.0346667	0.0943333	0.153	0.100333	0	0	0.098	0.150667	0.0576667	0.133333	0.186333
	Gyn_10X_HIC_v5_00022063.mRNA1	0	0	0	0.023	0	0	0.017	0	0	0	0	0	0.0313333	0	0	0
	Gyn_10X_HIC_v5_00001455.mRNA1	0.00466667	0.009	0	0	0	0	0.00733333	2.677	0.0156667	0	0	0	8.945	0.0116667	0.0193333	0
	Gyn_10X_HIC_v5_00007243.mRNA1	0.00266667	0	0.013	0	0	0.004	0.012	0.069	16.2763	0.0716667	0	0.066	0.120667	0	0.004	0
	Gyn_10X_HIC_v5_00022094.mRNA1	0	0	0	0	0	0	0	0	0	0	0	0	0	0.066	0	0
	Gyn_10X_HIC_v5_00009880.mRNA1	4.23667	3.82433	3.73	3.74733	3.501	4.57533	5.24367	3.359	3.56833	4.43533	6.385	5.55267	4.572	3.37233	4.73167	6.97767
	Gyn_10X_HIC_v5_00014588.mRNA1	0.019	0.0446667	0	0	0	0	0	0	0	0	0	0.0133333	0	0	0	0
	Gyn_10X_HIC_v5_00008055.mRNA1	38.5273	42.9587	51.023	45.003	23.997	8.247	19.738	6.569	5.09733	0	31.5103	3.43967	5.836	0.596333	10.6227	7.10033
	Gyn_10X_HIC_v5_00007168.mRNA1	225.614	307.124	262.906	180.261	78.466	45.926	56.401	51.6433	14.2607	8.779	66.7023	30.9503	34.9073	68.242	33.0803	34.6273
	Gyn_10X_HIC_v5_00015789.mRNA1	40.6973	45.3537	54.938	66.2763	107.193	147.598	68.6623	120.665	619.066	542.374	90.4843	328.613	127.739	42.4393	121.177	145.743
	Gyn_10X_HIC_v5_00012602.mRNA1	7.424	8.15667	5.56733	4.01033	2.24933	1.12133	3.401	3.30967	0.825667	0.320667	3.47667	1.42	4.75867	7.40233	1.317	1.08767
	Gyn_10X_HIC_v5_00011670.mRNA1	133.662	191.802	181.859	126.939	53.3797	29.3243	43.6737	53.386	5.28067	15.281	51.6077	26.4767	15.555	111.329	13.763	16.5913
	Gyn_10X_HIC_v5_00026755.mRNA1	28.17	35.362	31.4187	23.72	14.636	13.362	12.498	15.3793	5.88133	7.73533	18.974	11.398	11.044	29.5637	8.40067	9.61233
	Gyn_10X_HIC_v5_00000282.mRNA1	1.64767	1.548	1.706	1.61067	1.85267	1.928	1.44533	4.23367	1.39267	1.091	1.429	1.46933	4.30067	5.04067	3.81233	3.384
	Gyn_10X_HIC_v5_00030180.mRNA1	7.39567	5.298	4.353	2.897	2.261	1.763	15.7647	17.3077	149.769	24.7293	5.65567	9.058	9.22567	4.78733	7.08333	5.30133
	Gyn_10X_HIC_v5_00002630.mRNA1	1.233	2.41767	3.10433	3.867	3.971	2.57733	0.111667	0.123333	5.718	16.7707	1.734	6.28567	2.00433	0.0183333	1.565	0.467667
	Gyn_10X_HIC_v5_00027956.mRNA1	4.18967	3.218	2.471	2.95733	3.38767	3.97167	4.86233	1.26833	0.706667	3.03933	3.77	1.53267	2.502	0.841667	3.04733	1.873
	Gyn_10X_HIC_v5_00016730.mRNA1	19.0647	15.1333	12.867	10.1747	7.81667	7.08567	30.7553	39.0583	17.9423	12.3647	27.774	19.8747	25.6313	24.0043	8.97333	13.333
	Gyn_10X_HIC_v5_00003478.mRNA1	14.1047	14.2743	11.9747	11.8963	12.1393	14.1743	9.145	6.065	18.0833	63.5623	19.5327	14.2587	9.71633	2.74733	12.4613	11.8947
	Gyn_10X_HIC_v5_00027529.mRNA1	1.505	1.30467	1.23167	2.018	2.943	3.851	1.53167	1.709	3.02933	3.76933	2.044	1.46133	2.172	1.92	2.47	2.22767
	Gyn_10X_HIC_v5_00022285.mRNA1	2.55767	2.24033	3.77833	2.225	4.172	3.64767	2.984	0.925667	1.437	1.40033	1.97833	1.25967	1.88833	0.649667	2.36067	2.52
	Gyn_10X_HIC_v5_00012971.mRNA1	18.513	17.2037	20.4387	21.855	26.6953	32.104	10.498	3.70767	7.924	28.7887	16.209	18.5953	4.03167	0.454667	42.389	50.643
	Gyn_10X_HIC_v5_00013080.mRNA1	0	0.0206667	0	0	0	0.0196667	0	0	0.0283333	0	0	0	0	0	0	0
	Gyn_10X_HIC_v5_00028959.mRNA1	25.4763	18.9343	17.5797	16.2753	11.4037	7.689	53.748	17.1423	7.067	4.90633	14.4213	15.1727	42.0613	0.627667	8.309	5.97167
	Gyn_10X_HIC_v5_00014888.mRNA1	34.5647	22.2953	20.4383	15.3363	13.4983	12.8263	17.6517	6.52267	8.99667	10.299	29.5563	12.071	15.414	1.584	12.671	14.2087
	Gyn_10X_HIC_v5_00009174.mRNA1	18.7947	21.945	18.203	14.9757	10.7787	6.87067	5.191	4.01467	7.806	4.22367	19.0283	11.7467	7.61467	0.282	6.427	5.33033
	Gyn_10X_HIC_v5_00002635.mRNA1	2.86267	1.541	1.95767	1.626	1.61	2.01133	6.87567	3.61033	2.127	1.09533	1.94467	2.82967	47.8977	6.63	4.24067	3.40733
	Gyn_10X_HIC_v5_00027259.mRNA1	28.1557	35.701	51.767	69.7853	88.672	110.65	30.0477	41.677	281.289	193.005	39.373	79.8737	80.0387	39.0823	101.53	101.539
	Gyn_10X_HIC_v5_00008322.mRNA1	4.88467	5.20633	5.31833	5.64267	4.60933	3.08233	2.691	4.38433	3.37567	2.24133	1.61967	6.415	3.54967	4.62167	1.53433	1.49267
	Gyn_10X_HIC_v5_00005827.mRNA1	0	0	0	0	0	0	0	0	0.0273333	0	0	0	0	0	0.0203333	0
	Gyn_10X_HIC_v5_00027911.mRNA1	2.35967	2.61533	2.692	2.887	2.893	3.22267	2.49133	3.42867	2.54	1.83867	2.05	1.91833	2.244	6.71633	3.10567	3.59867
	Gyn_10X_HIC_v5_00015737.mRNA1	17.0047	16.1747	15.1953	16.2677	18.955	18.0293	15.4463	34.068	51.3133	46.335	23.7033	28.9803	30.4733	32.789	26.5787	23.1673
	Gyn_10X_HIC_v5_00004938.mRNA1	19.586	18.2727	17.9313	16.139	19.2957	18.7297	15.5523	17.9347	29.2637	24.0033	15.883	16.7173	16.858	16.7187	22.0003	22.4627
	Gyn_10X_HIC_v5_00009475.mRNA1	0	0	0	0	0	0	0	0.0186667	0	0	0	0	0	0	0	0
	Gyn_10X_HIC_v5_00021164.mRNA1	28.6123	33.5957	34.1407	21.6257	12.9103	9.672	15.457	13.4507	5.08633	9.20667	18.0807	10.896	11.9073	18.6387	8.953	12.152
	Gyn_10X_HIC_v5_00017275.mRNA1	1.99567	1.21067	1.45533	1.80933	2.439	2.29667	1.72867	0.92	1.38267	1.832	0.612	0.585667	1.83867	0.917667	1.61933	1.41733
	Gyn_10X_HIC_v5_00015347.mRNA1	45.9313	48.6383	47.7667	49.727	61.0997	68.555	58.645	132.079	52.9507	54.4107	53.342	73.7673	27.4523	32.0107	83.1503	104.336
	Gyn_10X_HIC_v5_00021927.mRNA1	33.5083	33.7803	34.1803	30.2547	25.5583	24.864	31.2423	42.5667	24.6817	32.0157	23.9467	29.6817	68.8013	17.1537	18.914	22.631
	Gyn_10X_HIC_v5_00016622.mRNA1	12.4703	12.7057	10.78	9.07167	7.056	5.84233	7.27367	8.09767	5.84533	3.76333	7.50567	5.93167	8.02667	23.0543	4.94267	5.78267
	Gyn_10X_HIC_v5_00007392.mRNA1	0	0	0	0	0	0	0	0	1.487	0.158333	0	0.0613333	0.078	0	0	0
	Gyn_10X_HIC_v5_00006893.mRNA1	23.1073	31.795	45.4043	70.9143	101.907	129.756	22.0777	1.768	18.7963	3.83333	26.3677	7.97033	5.84433	6.89933	115.45	100.409
	Gyn_10X_HIC_v5_00021595.mRNA1	14.0367	14.709	15.9837	16.1093	22.3977	31.04	20.4987	23.3723	71.6907	24.9003	16.4853	27.326	20.9773	46.6427	33.806	39.6963
	Gyn_10X_HIC_v5_00027152.mRNA1	22.159	25.6923	24.8973	20.146	13.6143	10.7867	10.7173	6.19733	1.52167	1.67967	8.723	5.78	8.10533	18.4537	4.215	5.47933
	Gyn_10X_HIC_v5_00021993.mRNA1	0	0	0	0	0	0	0	0	0	0	0	0	0	0	0	0
	Gyn_10X_HIC_v5_00018643.mRNA1	15.5443	14.2147	14.7267	18.531	18.9693	25.4937	11.646	11.5087	12.089	13.8037	16.3733	13.5793	5.811	1.46067	32.1893	34.6627
	Gyn_10X_HIC_v5_00001750.mRNA1	24.076	22.0403	20.028	19.0507	21.2343	22.2813	30.8877	32.807	57.386	34.8387	22.646	25.3257	25.156	22.369	29.235	35.5617
	Gyn_10X_HIC_v5_00017327.mRNA1	3.26333	2.53133	1.76767	1.934	1.811	1.70533	5.62	3.69933	5.31433	3.139	4.337	3.56	5.05567	5.683	3.331	3.19133
	Gyn_10X_HIC_v5_00002988.mRNA1	20.637	20.4293	10.8463	7.761	4.74	1.683	10.0213	14.247	2.15667	6.07967	16.92	7.01433	3.84867	0.354	11.399	4.345
	Gyn_10X_HIC_v5_00028299.mRNA1	14.2417	14.2607	12.6833	8.81967	7.483	6.732	15.241	15.0667	10.0277	11.0103	13.3053	10.906	11.3673	16.3717	7.50167	8.673
	Gyn_10X_HIC_v5_00016526.mRNA1	0	0.0206667	0.138667	0.0803333	0	0	0	0	0	0.362667	0	0.0813333	0.264333	0.110667	0	0.0826667
	Gyn_10X_HIC_v5_00028098.mRNA1	8.68567	22.1987	25.076	29.999	26.1097	24.5673	9.02333	3.046	3.93	12.3517	25.829	10.117	8.85	2.18967	21.958	22.7137
	Gyn_10X_HIC_v5_00016217.mRNA1	105.314	120.505	136.309	129.567	93.0737	60.9597	94.9557	28.0633	23.6713	14.507	68.0043	16.9403	62.7757	5.78333	64.8517	49.1443
	Gyn_10X_HIC_v5_00002178.mRNA1	0.307333	0.342	1.14	0.256667	0.282667	0.238667	0.332667	0.100333	0.0376667	0.355	0	0.116667	0.310667	0	0.291333	0.114333
	Gyn_10X_HIC_v5_00028620.mRNA1	5.927	6.60133	6.605	4.751	3.338	2.65733	3.884	1.66133	2.878	3.68333	4.41567	5.32967	3.6	1.53733	2.465	2.755
	Gyn_10X_HIC_v5_00029000.mRNA1	0.337	0.693333	0.615	0.992333	0.707667	0.683	0.355667	0.115333	0.548667	0.280333	0.637	0.372	0.717333	0.102667	0.774333	0.949667
	Gyn_10X_HIC_v5_00016408.mRNA1	6.49867	8.09333	9.85433	11.8863	15.0207	16.8247	3.43367	4.945	5.12533	6.15433	7.65633	6.37667	5.95	5.21867	16.9697	15.416
	Gyn_10X_HIC_v5_00015047.mRNA1	0.0453333	0	0.120333	0	0.0253333	0.0296667	0	0.048	0	0	0	0.0186667	0.0523333	0.0653333	0	0.031
	Gyn_10X_HIC_v5_00013633.mRNA1	54.4837	95.7247	202.359	414.766	699.311	982.445	53.8623	8.00933	25.5467	18.06	48.703	46.014	19.0593	3.59267	637.005	465.953
	Gyn_10X_HIC_v5_00020400.mRNA1	17.468	17.7093	14.9657	12.6987	10.6947	8.493	9.51367	8.881	8.92533	9.04733	11.5247	6.938	13.1277	27.6613	9.40233	11.5943
	Gyn_10X_HIC_v5_00022595.mRNA1	2.84467	2.25767	1.893	1.72533	1.99133	1.51733	2.73833	1.17967	6.87267	4.894	3.676	3.34867	48.2943	1103.14	1.65833	3.859
	Gyn_10X_HIC_v5_00004365.mRNA1	20.4007	68.334	182.915	464.732	725.876	764.914	13.1967	0.665333	3.301	1.17733	39.6993	8.566	0.748333	0.306333	617.634	463.077
	Gyn_10X_HIC_v5_00018100.mRNA1	5.04167	3.57567	2.24633	1.85933	1.57167	1.96933	1.156	3.94267	1.47267	0.804333	3.63067	1.63967	4.53233	5.33533	4.286	4.5
	Gyn_10X_HIC_v5_00010062.mRNA1	15.9887	9.01467	6.66167	10.613	3.57133	18.4777	16.308	24.753	64.0223	30.2383	0.00233333	20.9317	16.6303	69.802	9.87433	22.4903
	Gyn_10X_HIC_v5_00002891.mRNA1	41.207	25.923	16.257	9.093	3.40133	2.526	24.655	9.85633	8.315	12.4083	20.8723	29.709	2.93467	0.0146667	7.22633	9.01767
	Gyn_10X_HIC_v5_00022456.mRNA1	11.6193	9.59	5.09667	6.80467	11.3057	7.65467	9.68667	10.574	12.9463	13.1623	15.7723	6.48933	7.13833	20.307	6.68633	14.9733
	Gyn_10X_HIC_v5_00003481.mRNA1	19.3443	22.0613	23.19	19.3283	13.248	12.0753	14.0603	15.619	5.33267	4.854	12.871	11.6477	10.474	21.675	7.787	8.916
	Gyn_10X_HIC_v5_00023358.mRNA1	337.624	337.869	426.891	617.681	1034.19	1674.75	638.923	470.574	214.571	13.1263	221.553	518.894	735.283	8.99167	939.936	964.363
	Gyn_10X_HIC_v5_00005977.mRNA1	28.6457	27.3353	25.8203	29.696	33.427	31.9067	24.7493	20.619	32.1203	23.9707	26.6333	19.9507	32.378	42.763	30.6887	31.2987
	Gyn_10X_HIC_v5_00019871.mRNA1	9.30033	33.1043	105.745	281.429	478.278	544.62	8.805	6.85733	23.1173	11.4193	3.36433	56.4407	2.108	3.23	316.179	286.516
	Gyn_10X_HIC_v5_00006114.mRNA1	8.67733	8.69133	8.506	7.03467	5.165	4.952	4.82367	3.03533	0.957	0.786333	5.59067	2.739	2.431	14.9763	2.50433	6.27033
	Gyn_10X_HIC_v5_00000304.mRNA1	71.4193	67.773	82.607	74.5427	75.243	83.3623	127.201	43.4983	35.3693	64.771	41.2973	47.022	70.2933	21.862	48.7097	47.861
	Gyn_10X_HIC_v5_00024642.mRNA1	20.7463	17.1377	16.367	12.9067	9.818	8.50567	20.0487	7.81233	2.69467	7.76	15.8553	6.24167	19.185	3.96633	11.514	10.343
	Gyn_10X_HIC_v5_00021783.mRNA1	2.633	1.67067	1.35	2.00533	2.538	1.79767	3.77233	3.328	2.19833	4.69467	4.79833	1.12	2.99367	3.96333	2.25067	1.18567
	Gyn_10X_HIC_v5_00015163.mRNA1	0.308	0.241667	0.557667	0.182333	0.128667	0.0906667	0.227667	0.291333	0.649	0.199667	0.208667	0.277667	0.586333	0.502667	0.261667	0.342667
	Gyn_10X_HIC_v5_00006051.mRNA1	0	0.03	0.0256667	0.0283333	0	0	0	0	0	0	0	0	0.173667	2.58933	0	0.038
	Gyn_10X_HIC_v5_00004014.mRNA1	0	0	0	0	0	0	0	0	0	0	0	0	0	0	0	0
	Gyn_10X_HIC_v5_00008440.mRNA1	25.3157	22.5217	23.159	23.58	27.1577	29.8647	40.9207	28.0107	54.833	47.567	29.582	33.6613	26.1837	23.9723	33.4127	33.4687
	Gyn_10X_HIC_v5_00000258.mRNA1	4.76933	1.54933	1.44567	1.356	1.03667	1.49733	12.9747	3.87067	0.229667	0	0.717333	0.432333	5.51033	0.0973333	2.24867	0.919333
	Gyn_10X_HIC_v5_00022809.mRNA1	0.681667	0.367667	0.271	0.568333	0.622667	0.637333	1.18433	0.928667	0.592333	0.467	1.113	0.820333	1.442	24.6733	2.76167	1.67233
	Gyn_10X_HIC_v5_00007252.mRNA1	4.59467	5.332	8.32867	10.125	14.773	19.9583	8.25333	9.68567	82.8283	9.604	11.6613	14.8913	16.077	0.247333	16.919	20.4233
	Gyn_10X_HIC_v5_00000089.mRNA1	44.1883	52.3267	79.2873	157.37	255.162	318.573	23.8797	3.04033	11.0393	20.0187	26.1683	27.557	11.9337	1.69733	212.651	159.888
	Gyn_10X_HIC_v5_00015470.mRNA1	0.22	0.239	0.121	0.238333	0.278	0.11	0.0506667	6.79067	0	0	0.23	0	0	0	0.0156667	0.0276667
	Gyn_10X_HIC_v5_00015734.mRNA1	0.05	0.0386667	0.157333	0.119667	0.382333	0.459	0.871667	0.416	0.436667	0.0826667	2.24533	2.43267	0.092	0.0673333	4.38633	9.417
	Gyn_10X_HIC_v5_00014671.mRNA1	0.0706667	0.113667	0.0486667	0.025	0.0683333	0.22	0.0623333	0.110667	0.039	0	0.969667	0.0436667	0.0576667	0	0.051	0
	Gyn_10X_HIC_v5_00014884.mRNA1	0	0	0	0	0	0	0	0	0	0	0	0	0	0	0	0
	Gyn_10X_HIC_v5_00012117.mRNA1	1.06767	1.68267	0.600333	0.82	0.72	0.822333	0.355333	0.125	0.405	0	2.56533	0.153	0.232333	0.300333	0.863667	0.399333
	Gyn_10X_HIC_v5_00024150.mRNA1	20.4257	18.2073	18.5233	18.258	16.884	17.608	29.7017	27.1817	24.2097	46.9107	17.7447	26.3393	11.3987	1.95867	23.0623	23.4257
	Gyn_10X_HIC_v5_00009557.mRNA1	0.108667	0.323333	0.255333	0.204	0.264667	0.249333	0.0946667	1.35	0.226667	0.137	0.547667	0.076	0.504667	2.28767	0.194333	0.269667
	Gyn_10X_HIC_v5_00012398.mRNA1	0.429333	0.688	0.461333	5.594	0.902667	0.581333	0.848333	0.418333	3.086	1.647	3.554	0.614667	0.688667	4.32333	0.518667	4.32367
	Gyn_10X_HIC_v5_00020351.mRNA1	0	0	0	0	0	0	0	0	0	0	0	0	0	0	0	0
	Gyn_10X_HIC_v5_00016329.mRNA1	0	0	0.026	0	0	0	0	0.04	20.842	0	0.285333	0.251	0	0	0	0
	Gyn_10X_HIC_v5_00003006.mRNA1	15.7107	14.9563	15.1823	19.0593	32.698	44.396	23.4643	41.0153	69.4187	40.3493	22.9683	32.5077	12.215	15.0793	34.072	31.1003
	Gyn_10X_HIC_v5_00003144.mRNA1	0	0	0.0443333	0	0.0313333	0.035	0.0476667	0.017	0.0343333	0	0	0	0.120667	0.0673333	0.601667	0.0813333
	Gyn_10X_HIC_v5_00006583.mRNA1	0	0	0	0	0	0	0	1.435	0	1.74933	0	0.0376667	1.08233	0	0	0
	Gyn_10X_HIC_v5_00010146.mRNA1	14.18	12.2813	13.755	15.9143	17.572	15.628	25.626	9.53433	38.4577	22.7297	16.688	17.144	5.24467	7.762	12.0483	9.947
	Gyn_10X_HIC_v5_00007667.mRNA1	49.467	57.1007	49.1977	28.5343	8.107	1.874	16.1013	12.828	2.604	0.666333	19.994	6.88067	7.71167	0.291333	5.47967	2.605
	Gyn_10X_HIC_v5_00000933.mRNA1	160.768	142.606	142.947	131.954	135.831	161.968	341.252	202.814	470.899	1110.21	256.678	600.381	363.774	103.403	172.664	140.347
	Gyn_10X_HIC_v5_00005380.mRNA1	3.45	6.05467	8.56033	14.2343	21.1037	40.0903	15.874	57.5883	36.746	6.91	6.41633	26.2187	2.611	1.60967	49.5467	89.1263
	Gyn_10X_HIC_v5_00022155.mRNA1	11.259	10.033	10.4273	9.89633	11.2133	10.3887	9.07467	12.9343	106.726	24.1397	13.895	12.56	13.9057	2.059	22.8857	31.2787
	Gyn_10X_HIC_v5_00005220.mRNA1	38.9747	58.554	138.562	200.139	198.579	198.517	19.7647	22.942	55.119	33.3777	11.5163	32.771	21.9763	75.0293	250.345	94.6583
	Gyn_10X_HIC_v5_00010407.mRNA1	0.261667	0.162667	0.0826667	0.14	1.02067	0.783	0.034	1.46167	0.0376667	0	0	1.01533	1.76933	0.051	0.074	0.0646667
	Gyn_10X_HIC_v5_00026912.mRNA1	13.0803	15.5747	14.5577	12.329	9.36067	8.04133	8.201	8.77167	4.013	6.513	8.82467	5.81033	9.42433	3.826	6.68733	8.24967
	Gyn_10X_HIC_v5_00028109.mRNA1	43.1397	44.9553	45.7187	38.567	31.0153	30.8727	27.5643	27.619	25.8347	30.638	35.5723	27.0767	28.16	38.0083	26.6587	26.5077
	Gyn_10X_HIC_v5_00016391.mRNA1	0.337667	0.324667	0.675333	0.477	1.19867	0.767333	0.391	0.21	0.166333	0	0.121	0.0163333	0.743333	0.276333	0.265	0.12
	Gyn_10X_HIC_v5_00027233.mRNA1	0.548333	1.733	6.278	20.5543	35.3287	45.4603	0.419667	1.47167	0.069	0	1.58933	1.37767	0.684	0	18.5017	12.1433
	Gyn_10X_HIC_v5_00021945.mRNA1	2.015	1.59267	1.90733	2.26633	1.432	1.92067	1.80767	2.05733	1.00433	0.866667	1.39933	1.61167	1.84067	2.37333	1.59233	2.029
	Gyn_10X_HIC_v5_00021192.mRNA1	7.88833	6.98467	10.6303	10.9473	20.577	15.617	14.6653	16.3593	6.749	1.53367	15.2367	19.7333	0.766667	3.367	4.806	5.821
	Gyn_10X_HIC_v5_00007319.mRNA1	11.4877	10.3307	9.66033	9.47733	9.97833	9.04333	8.07	15.1527	21.2253	12.687	14.429	18.8557	14.5113	21.1027	21.011	21.153
	Gyn_10X_HIC_v5_00020641.mRNA1	0.071	0.129333	0.159333	0.225333	0.149	0.252	0.817333	75.4343	0.366333	0.211667	0.123333	0.764333	16.152	0.369	0.431	0.048
	Gyn_10X_HIC_v5_00000207.mRNA1	0.933	1.686	3.45633	11.5133	38.481	146.12	16.6953	0.965	292.044	103.323	8.02467	344.607	29.1797	0.268	82.517	325.289
	Gyn_10X_HIC_v5_00005296.mRNA1	4.575	4.91367	5.32733	2.904	1.319	0.784	1.63833	1.419	2.42733	0.137	2.64433	1.89167	0.956	0.355333	0.972667	0.762
	Gyn_10X_HIC_v5_00016808.mRNA1	17.2207	15.753	13.762	13.2967	14.7683	13.01	18.7913	15.991	22.6533	19.1493	13.4267	13.8917	19.9617	29.3133	17.1497	16.8517
	Gyn_10X_HIC_v5_00024275.mRNA1	5.98567	4.497	2.89833	1.72933	1.49	1.47267	4.52433	6.241	16.0283	8.84633	3.775	8.216	8.83267	18.8993	2.02167	1.54133
	Gyn_10X_HIC_v5_00023576.mRNA1	0	0	0	0	0	0	0	0	0	0	0	0	0	0	0	0
	Gyn_10X_HIC_v5_00015715.mRNA1	3.19133	3.57733	3.94867	3.48033	2.67467	2.398	3.66233	2.90033	1.518	1.37133	3.64467	2.62267	1.34	2.037	1.99967	2.57567
	Gyn_10X_HIC_v5_00027734.mRNA1	0.273	0.194	0.203667	0.423667	0.283	0.391667	0.742667	0.156667	0.099	0.29	0	0.471333	0.283667	1.06433	0.123	0.203
	Gyn_10X_HIC_v5_00027323.mRNA1	0.572667	1.55267	1.192	0.350333	0.0836667	0.093	1.71133	3.10367	0	0	0.0703333	0.066	0.430667	0	0.01	0
	Gyn_10X_HIC_v5_00001241.mRNA1	3.04933	2.133	1.95433	1.829	0.801333	0.618667	2.36433	0.523	0.681333	0.713667	1.83067	0.967667	0.191333	0.659333	1.27733	1.31633
	Gyn_10X_HIC_v5_00020819.mRNA1	0.037	0.0336667	0.0226667	0	0.0566667	0	0.0826667	0.0186667	0.0733333	0	0.905333	0.0216667	0	0	0	0.031
	Gyn_10X_HIC_v5_00009779.mRNA1	0.371667	0.229667	0.189333	0.195667	0.267333	0.124333	0.0886667	0.538	0.800667	0.489333	0.064	0.094	2.62	3.44867	0.494	0.473
	Gyn_10X_HIC_v5_00015908.mRNA1	24.7453	27.6733	18.4023	9.422	3.60133	1.62467	5.439	2.583	1.625	3.95267	9.98967	1.877	3.21167	0.929333	3.405	3.43633
	Gyn_10X_HIC_v5_00009993.mRNA1	0.026	0	0.016	0	0	0.0466667	0.0583333	0.034	0.0756667	0.206667	0.4	0.0296667	0.104667	0.243	0.0296667	0.0756667
	Gyn_10X_HIC_v5_00017974.mRNA1	0.231333	0.100667	0.0776667	0.0626667	0.179333	0.118333	0.153	0.188	0.100667	0.706667	0	0.0443333	0	0.08	0.114	0.0606667
	Gyn_10X_HIC_v5_00022377.mRNA1	8.593	9.11867	7.13167	6.14367	5.49567	4.56933	6.31267	9.19567	2.56767	2.62867	5.25567	6.22533	4.892	4.514	4.989	5.03867
	Gyn_10X_HIC_v5_00020063.mRNA1	10.2737	9.231	10.3477	10.0567	8.97767	11.172	7.77633	10.1087	8.79133	8.15133	9.40767	6.207	7.312	17.267	10.4487	8.28333
	Gyn_10X_HIC_v5_00021981.mRNA1	1.35033	1.873	1.60033	1.20033	0.891	0.994333	0.949	0.401333	0	0	0.446333	0.927333	0.701	0.988	5.18333	5.04967
	Gyn_10X_HIC_v5_00009915.mRNA1	31.0707	23.1213	24.7117	24.6183	26.6157	27.4343	25.2403	7.46867	27.0787	83.0213	24.3173	32.416	14.438	4.91767	61.54	63.265
	Gyn_10X_HIC_v5_00010762.mRNA1	0.401667	0.167333	0.0516667	0.0996667	0.0806667	0.312667	1.20533	226.101	1.035	0.949	8.06333	0.812667	53.4437	0.304333	0.696667	1.476
	Gyn_10X_HIC_v5_00015634.mRNA1	20.7553	24.4827	19.3453	14.9933	8.19667	6.08567	8.226	4.96433	3.84067	2.98833	11.7277	7.39833	8.55667	16.9463	4.416	5.748
	Gyn_10X_HIC_v5_00002800.mRNA1	6.187	7.64833	9.71367	12.9427	14.813	12.8203	5.48867	4.28667	4.27833	1.32667	6.39	3.48	1.394	0.699	9.85967	9.91767
	Gyn_10X_HIC_v5_00003052.mRNA1	82.867	102.389	100.873	101.835	100.598	78.4237	45.6473	70.0477	68.931	54.4013	61.6613	62.4287	68.0883	28.602	58.521	34.0827
	Gyn_10X_HIC_v5_00023530.mRNA1	8.41267	10.4623	11.6567	8.68433	8.09033	7.216	6.651	6.113	4.02033	7.48367	8.94567	6.46867	11.6057	3.46167	7.121	7.989
	Gyn_10X_HIC_v5_00003522.mRNA1	9.472	10.0257	10.757	12.0527	11.408	9.697	14.2183	26.019	17.9217	46.919	13.2343	16.2137	31.01	2.57633	13.889	15.2183
	Gyn_10X_HIC_v5_00020719.mRNA1	0	0.0546667	0.072	0	0.042	0.216333	0.181	0.109667	0.702	0	0.488667	0.280333	0	0.167	0.495667	0.352667
	Gyn_10X_HIC_v5_00016190.mRNA1	10.1553	9.902	11.5643	11.0373	15.222	18.0467	10.554	5.82767	12.7667	6.88833	7.29767	10.386	10.0477	5.95067	14.6033	16.536
	Gyn_10X_HIC_v5_00026975.mRNA1	0.709333	0.951333	1.55667	3.26767	6.514	8.93033	8.26267	13.62	92.2323	25.4483	2.80167	5.49367	13.5197	1.255	6.46	3.94667
	Gyn_10X_HIC_v5_00004632.mRNA1	29.7133	26.4883	26.9133	25.3087	21.7597	22.099	40.813	24.4757	15.246	49.6137	28.8967	29.4947	25.1053	6.77633	31.9247	33.994
	Gyn_10X_HIC_v5_00025016.mRNA1	10.4213	10.887	9.11167	10.0727	11.6933	10.2817	6.184	8.38333	9.89467	6.02933	7.90333	5.90967	10.0397	13.6507	9.929	10.6413
	Gyn_10X_HIC_v5_00009756.mRNA1	0.192333	0	0	0.161	0.111	0.393	0.152333	0.0716667	0.078	0	0	0.073	0	0.171667	0.135333	0.210333
	Gyn_10X_HIC_v5_00019564.mRNA1	0	0	0	0	0	0	0	0	0.0586667	0	0	0	0.0263333	0	0	0
	Gyn_10X_HIC_v5_00024025.mRNA1	9.223	11.145	13.9023	16.4303	22.6257	26.1657	8.46267	5.31633	5.32133	12.3127	8.753	8.93633	8.35433	8.84167	22.1347	23.18
	Gyn_10X_HIC_v5_00013752.mRNA1	5.39233	6.293	5.546	4.53067	2.84933	2.094	2.141	63.8683	432.068	18.3407	7.55	4.71133	1.37333	78.5247	7.74967	7.17933
	Gyn_10X_HIC_v5_00020094.mRNA1	0	0.0233333	0	0.017	0	0	0.029	0.381333	0	0.0913333	0	0.029	0.0376667	0	0.044	0.0336667
	Gyn_10X_HIC_v5_00022380.mRNA1	0.105333	0.148333	0.153333	0.272	0.349333	0.611333	1.156	1.40967	31.0983	0.058	0.798667	3.136	0.00733333	0.0183333	1.02533	1.37867
	Gyn_10X_HIC_v5_00011127.mRNA1	0.028	0.027	0.457	0.0716667	0.05	0.394333	0.0603333	0.245	0.427333	0.409	0	0.0533333	0.738667	1.05367	0	0
	Gyn_10X_HIC_v5_00028063.mRNA1	57.452	103.253	134.711	142.517	125.769	160.247	1.36433	0.026	5.05233	0.240667	141.928	21.1947	0.0326667	0.138	6.14	7.094
	Gyn_10X_HIC_v5_00015241.mRNA1	0	0	0	0	0	0	0	0	0	0	0	0.0163333	0	0	0	0
	Gyn_10X_HIC_v5_00027799.mRNA1	1.177	1.24267	1.85633	3.27733	2.49333	2.196	4.86967	8.58767	1.802	26.657	4.05333	3.96833	3.48467	0	3.07167	1.92133
	Gyn_10X_HIC_v5_00005932.mRNA1	0.0606667	0.466667	1.55567	6.482	11.2877	20.6927	12.3073	2204.59	2.71367	1.47333	10.7903	23.1483	18.1723	0.318667	134.759	166.313
	Gyn_10X_HIC_v5_00004058.mRNA1	0.866333	0.929	1.62633	3.77767	5.94533	9.16433	2.179	0.0163333	0.157667	0	0.895333	0.931	0.331333	0	1.149	2.45533
	Gyn_10X_HIC_v5_00026269.mRNA1	0	0	0	0	0	0	0	0	0	0	0	0.0386667	0	0	0	0
	Gyn_10X_HIC_v5_00011295.mRNA1	5.41467	4.15633	6.12667	5.64367	5.45667	6.77867	7.18433	3.51533	15.8493	4.19567	5.584	11.421	0.968	0.990333	18.706	30.047
	Gyn_10X_HIC_v5_00005589.mRNA1	5.192	4.38233	3.84	3.72167	6.28567	5.569	3.59633	14.7947	2.25633	0.435	4.19733	3.58733	6.834	2.166	8.398	5.404
	Gyn_10X_HIC_v5_00029264.mRNA1	8.01867	7.05067	8.54333	10.2507	13.9627	16.1337	18.822	11.8583	9.56567	23.9083	10.8467	18.5033	34.8517	5.08633	18.1807	18.9603
	Gyn_10X_HIC_v5_00002586.mRNA1	847.949	1119.13	1101.96	1004.17	711.988	527.42	469.516	431.701	165.89	451.091	449.784	374.116	301.756	466.171	306.611	198.829
	Gyn_10X_HIC_v5_00009629.mRNA1	1.61567	2.93833	2.69167	2.40233	2.267	2.63133	0.685	0.599	0.531667	0.836333	0.720667	0.469333	0.833667	1.26933	0.941	0.636333
	Gyn_10X_HIC_v5_00000336.mRNA1	0.0566667	0.0103333	0	0	0.00933333	0.0206667	0	0.375333	0.155333	0	0	0.0126667	0.473	32.1903	0.00766667	0.0103333
	Gyn_10X_HIC_v5_00029991.mRNA1	5.06733	4.58567	4.669	4.209	5.43233	4.69633	6.00367	39.3663	8.57733	3.988	11.5193	7.359	0.678	0.769	6.272	6.73167
	Gyn_10X_HIC_v5_00025200.mRNA1	0	0	0	0	0	0	0	0	0	0	0	0	0	0.00366667	0	0
	Gyn_10X_HIC_v5_00008155.mRNA1	0.0793333	0.067	0.0333333	0.063	0.056	0.0403333	0.0253333	0	0.0116667	0	0	0.041	0.03	0	0.08	0.0823333
	Gyn_10X_HIC_v5_00007843.mRNA1	10.4867	12.4697	12.7583	13.6893	15.8997	16.8053	7.95	23.897	55.5363	64.1453	13.459	20.877	7.91333	12.5387	24.5087	22.867
	Gyn_10X_HIC_v5_00025883.mRNA1	0.550667	1.111	0.695333	1.35033	0.672	1.07633	0.593	0.666	1.957	1.286	0	0.734667	0.703	2.64367	1.42933	2.69
	Gyn_10X_HIC_v5_00008661.mRNA1	16.9997	20.1283	30.3893	40.4043	54.6513	72.0093	18.9173	16.042	80.359	20.322	54.3647	72.2743	14.3887	31.815	38.7703	39.5457
	Gyn_10X_HIC_v5_00011990.mRNA1	1.19667	2.34233	1.944	1.67033	0.651333	0.688667	1.12267	1.076	0.509667	2.543	0.690333	0.904667	1.694	12.8783	1.148	0.998
	Gyn_10X_HIC_v5_00013745.mRNA1	42.4487	44.961	48.8727	57.3447	64.9603	72.543	93.209	136.287	345.441	106.354	43.597	135.823	49.365	150.481	83.456	74.933
	Gyn_10X_HIC_v5_00004846.mRNA1	48.663	50.6703	60.4533	84.3937	108.296	104.011	70.6267	2.89	12.4237	40.0923	36.778	20.984	11.6697	9.99433	121.013	76.162
	Gyn_10X_HIC_v5_00017140.mRNA1	0	0	0	0	0	0	0	0	0	0	0	0	0	0	0	0
	Gyn_10X_HIC_v5_00029910.mRNA1	20.004	23.3117	23.6037	21.779	17.5193	16.2443	14.403	6.44	5.28033	5.376	12.474	7.25333	7.97467	4.463	9.54433	9.17267
	Gyn_10X_HIC_v5_00022427.mRNA1	15.3267	15.684	16.6203	16.5903	18.4373	19.196	15.45	22.3287	17.638	17.007	16.4593	16.8907	15.8313	15.111	17.8557	20.7353
	Gyn_10X_HIC_v5_00006313.mRNA1	1.46267	2.24733	3.858	4.98333	6.12133	6.82733	8.66333	3.214	3.05633	5.09167	2.52433	3.295	1.09733	0	6.64367	4.485
	Gyn_10X_HIC_v5_00017542.mRNA1	0	0	0	0	0	0.015	0	0	0.0566667	0	0	0	0	0.0153333	0	0
	Gyn_10X_HIC_v5_00004193.mRNA1	0	0	0	0	0	0	0	0	0	0	0	0	0.0313333	0	0	0
	Gyn_10X_HIC_v5_00028663.mRNA1	28.2203	30.458	30.0927	32.758	38.7643	44.1657	26.1187	15.7553	16.1457	18.3833	26.0013	13.2657	13.7553	14.1767	25.5583	28.0813
	Gyn_10X_HIC_v5_00002100.mRNA1	170.506	252.308	239.6	213.797	129.3	97.0937	73.7927	135.958	168.856	111.401	115.992	110.281	91.4707	198.285	155.388	140.211
	Gyn_10X_HIC_v5_00021347.mRNA1	11.3007	14.0273	17.075	19.8447	20.5347	19.3417	12.6603	16.3927	15.5163	76.6667	16.8167	23.8717	28.937	19.8763	17.1587	14.5723
	Gyn_10X_HIC_v5_00018707.mRNA1	9.98867	3.402	2.97767	2.37	1.05733	0.292667	55.4167	1.75133	0.0566667	0	0.512	0.218	7.93067	0.187	0.518333	0.164333
	Gyn_10X_HIC_v5_00004397.mRNA1	8.28433	8.32167	8.97667	7.71367	7.02333	6.15533	6.59833	6.15333	5.381	5.84967	7.28433	5.80733	6.52467	16.4123	5.20733	6.56533
	Gyn_10X_HIC_v5_00011319.mRNA1	15.4087	18.2013	16.924	12.8857	7.773	4.21367	4.378	4.139	1.75267	0.456667	8.829	1.88133	2.21733	0.019	3.99967	2.94133
	Gyn_10X_HIC_v5_00001070.mRNA1	1.11967	0.648333	0.198	0.337667	0.301333	0.342333	5.90033	2.81633	2.16467	1.309	3.107	1.87067	8.088	4.53867	3.72867	2.08
	Gyn_10X_HIC_v5_00030259.mRNA1	0	0.006	0	0	0	0	0	0	0	0	0	0.00933333	0.0263333	0	0	0
	Gyn_10X_HIC_v5_00001492.mRNA1	76.76	98.4933	100.35	89.143	64.1913	44.3337	158.227	39.68	13.0567	3.04267	145.088	40.991	16.9597	0.311333	63.57	70.3893
	Gyn_10X_HIC_v5_00019945.mRNA1	4.14433	4.574	4.51133	3.712	1.717	1.20633	3.241	1.29067	0.604333	1.21667	1.63533	0.901	0.22	0.0693333	1.253	0.120333
	Gyn_10X_HIC_v5_00027518.mRNA1	100.901	103.247	100.75	82.537	73.0443	69.192	132.553	110.076	103.629	117.747	93.067	118.849	141.201	48.8553	89.281	90.086
	Gyn_10X_HIC_v5_00004520.mRNA1	39.308	35.634	32.7503	29.353	26.6603	25.6717	32.7373	39.818	33.848	34.2363	37.1753	35.17	59.35	16.2043	27.758	26.934
	Gyn_10X_HIC_v5_00022675.mRNA1	3.13833	2.64367	5.18133	4.94267	3.59867	2.218	18.1523	2.182	0.423333	1.319	1.88	7.132	9.475	0.03	3.34667	1.95167
	Gyn_10X_HIC_v5_00019374.mRNA1	0.795	0.78	0.985	0.495667	0.483333	0.602	0.422	0.825	2.41633	0	0.483667	0.831	1.27633	0.698	1.255	0.889
	Gyn_10X_HIC_v5_00013689.mRNA1	7.27533	6.08267	5.727	5.21433	5.70733	5.13367	6.71233	8.938	7.42933	4.514	8.70667	6.44967	13.5213	1.50533	5.40867	4.499
	Gyn_10X_HIC_v5_00008286.mRNA1	30.4467	28.9027	31.2123	29.0713	23.032	18.7947	33.603	14.63	15.326	34.095	34.7297	25.8517	34.827	3.74167	24.1657	20.5707
	Gyn_10X_HIC_v5_00008258.mRNA1	8.64667	7.323	7.713	8.20267	15.9373	14.0637	10.1627	60.747	18.042	10.148	14.0013	18.4847	40.048	22.2967	25.5137	15.4927
	Gyn_10X_HIC_v5_00021618.mRNA1	19.586	21.446	21.5327	14.287	10.9813	10.9203	14.74	15.7023	8.997	11.4723	16.74	16.127	13.384	18.5317	9.96433	9.96433
	Gyn_10X_HIC_v5_00003078.mRNA1	2.552	1.34433	2.857	3.653	8.28133	18.2513	28.9053	145.899	227.775	70.998	22.9317	132.905	114.172	614.332	14.0637	25.2817
	Gyn_10X_HIC_v5_00006642.mRNA1	0.125667	0.0546667	0.025	0	0	0	0.022	2.14167	0.0233333	0	0	0.011	0.784	0	0	0
	Gyn_10X_HIC_v5_00026338.mRNA1	3.707	3.513	3.08533	2.91767	1.82267	0.689	1.74	1.3	1.689	1.18533	2.97633	1.78767	1.91233	2.62833	0.976333	1.034
	Gyn_10X_HIC_v5_00005503.mRNA1	0.0123333	0	0	0	0.034	0.00933333	0.00966667	0.00933333	0.069	0.0273333	0	0.0126667	0	0	0.0326667	0
	Gyn_10X_HIC_v5_00025379.mRNA1	2.859	2.29533	3.221	3.09667	4.273	4.04267	3.62233	3.20367	3.091	3.69767	4.85767	4.22933	0.818	0.214667	2.864	2.198
	Gyn_10X_HIC_v5_00019896.mRNA1	0.0463333	0.0253333	0.016	0.0183333	0.0263333	0.03	0.255333	57.6453	0.338333	0.0736667	0.654	0.178667	4.00333	0.0146667	0.159667	0.0516667
	Gyn_10X_HIC_v5_00006568.mRNA1	0	0	0	0	0	0	0	0	0	0	0	0	0	0	0	0
	Gyn_10X_HIC_v5_00007187.mRNA1	11.5483	12.3687	10.1737	7.075	4.81267	5.649	5.81267	6.14433	12.1447	1.82933	3.565	2.84667	4.873	14.318	3.661	5.752
	Gyn_10X_HIC_v5_00028777.mRNA1	2.34333	3.05633	3.88067	4.43867	2.55933	3.30233	2.94	1.21333	1.06167	0.67	1.88667	2.083	2.399	1.13467	3.21667	2.87067
	Gyn_10X_HIC_v5_00000228.mRNA1	25.571	21.9767	19.9417	13.983	8.41433	5.98	8.754	14.303	244.706	4.464	10.2467	8.75733	50.5947	22.213	11.798	10.053
	Gyn_10X_HIC_v5_00030551.mRNA1	5.71867	7.54533	9.41733	10.2777	12.464	17.579	1.996	7.76433	75.077	29.0627	10.2397	15.259	23.806	56.194	18.5537	19.924
	Gyn_10X_HIC_v5_00012626.mRNA1	7.99067	7.60233	6.32667	5.04867	4.636	5.75767	6.29133	1.65567	1.406	3.648	7.958	4.56167	2.99467	0.32	4.91033	7.07333
	Gyn_10X_HIC_v5_00022982.mRNA1	201.345	174.379	157.015	106.476	100.891	135.932	237.741	399.454	125.478	112.458	327.815	365.593	444.813	12.021	176.246	325.065
	Gyn_10X_HIC_v5_00007480.mRNA1	0.134	0.094	0.215333	0.145333	0.133667	0.233667	0.271333	0.185333	0.200667	0.134	0.202	0.335	0.299667	0.358333	0.0586667	0.308667
	Gyn_10X_HIC_v5_00011619.mRNA1	413.406	520.219	519.459	481.127	296.33	228.754	296.13	361.012	152.893	239.532	288.279	280.227	179.664	424.899	258.174	253.089
	Gyn_10X_HIC_v5_00020121.mRNA1	5.65467	7.402	10.0007	13.4943	20.7327	26.5993	6.74733	3.62633	11.791	15.7643	3.977	14.265	4.93467	7.63967	19.9783	18.656
	Gyn_10X_HIC_v5_00023827.mRNA1	1.31333	1.16433	0.951	1.228	1.00533	0.558333	1.71133	0.913	0.57	0.448	0.385	0.554333	0.385	0.118667	0.752	0.728667
	Gyn_10X_HIC_v5_00001123.mRNA1	0	0	0.0226667	0	0	0	0	0	0.172333	0	0	0.274	0	0	0	0
	Gyn_10X_HIC_v5_00009329.mRNA1	0	0	0	0	0	0	0	3.34733	0	0	0	0	0	0	0	0
	Gyn_10X_HIC_v5_00017782.mRNA1	27.1153	30.448	44.5343	71.481	121.078	192.893	39.8973	2.00133	93.1137	109.678	47.253	90.884	14.2957	10.6007	157.961	160.71
	Gyn_10X_HIC_v5_00009592.mRNA1	18.099	18.8877	15.8143	14.1293	10.1243	8.566	7.97133	10.467	17.014	18.686	16.7653	16.5387	15.8313	7.344	9.493	8.561
	Gyn_10X_HIC_v5_00012674.mRNA1	11.9703	9.944	8.09167	8.91	8.802	5.782	8.023	4.253	6.28067	7.67533	8.44567	5.19633	4.233	3.80867	8.868	8.73033
	Gyn_10X_HIC_v5_00025454.mRNA1	154.923	149.011	137.548	125.439	136.95	176.733	285.861	301.002	1071.21	212.738	125.893	253.585	110.738	142.361	156.078	127.353
	Gyn_10X_HIC_v5_00008750.mRNA1	3.253	3.034	2.57367	2.49967	2.77633	2.78833	3.09667	2.81133	67.526	23.2513	4.033	13.059	7.211	4.99733	10.9307	15.066
	Gyn_10X_HIC_v5_00023442.mRNA1	0	0	0	0	0	0.0536667	0.0846667	32.4367	0.158333	0.335	1.45267	0.396667	0	0.048	2.449	0.723667
	Gyn_10X_HIC_v5_00004556.mRNA1	17.6197	17.4383	18.0653	15.8157	15.2583	12.7793	10.643	9.9	3.64633	4.23067	15.5343	8.82033	16.7583	0.576	15.568	13.7743
	Gyn_10X_HIC_v5_00009658.mRNA1	0.573	0.110333	0.014	0.0213333	0.0186667	0	0.198667	0.308	0.138	0	0	0.0803333	1988.83	918.925	0.141333	1.58133
	Gyn_10X_HIC_v5_00014565.mRNA1	0	0	0	0	0	0	0	0	0	0	0	0	0	0	0	0
	Gyn_10X_HIC_v5_00022816.mRNA1	25.083	32.488	29.0743	22.6283	11.121	6.33067	7.14133	6.68233	1.75667	1.66267	9.98533	3.89633	7.48433	58.8473	4.76033	7.36167
	Gyn_10X_HIC_v5_00024332.mRNA1	0.013	0.102	0.0486667	0.142667	0.185	0.165	0.0193333	0.0406667	54.575	0.336667	0.520667	0.216	0	0.037	0.108667	0.0546667
	Gyn_10X_HIC_v5_00011731.mRNA1	4.001	4.58	3.36633	2.09167	0.654667	0.0996667	0.433	0.513	0.604667	0.387	1.72967	0.215333	3.487	5.56367	0.325667	0.338
	Gyn_10X_HIC_v5_00013960.mRNA1	28.081	22.514	25.1023	28.8837	44.337	56.5577	82.723	79.4653	117.723	93.5777	44.096	79.6983	47.827	31.097	89.1253	117.597
	Gyn_10X_HIC_v5_00028829.mRNA1	0.023	0.213	0.514	0.827333	0.649333	0.451	0.017	0.0186667	0.293	9.62533	0	0.220667	0	0	0.297333	0.119333
	Gyn_10X_HIC_v5_00002554.mRNA1	19.8217	9.743	5.89467	2.54833	1.09167	0.904333	3.139	2.23067	7.20767	1.86633	53.0943	2.926	7.77067	0.0996667	10.8923	7.38367
	Gyn_10X_HIC_v5_00028788.mRNA1	19.2537	24.5177	24.2967	24.779	18.225	15.7033	14.7647	14.1	10.0923	17.5993	16.9507	17.933	17.258	21.4027	12.1393	12.978
	Gyn_10X_HIC_v5_00018941.mRNA1	22.2543	33.956	48.768	79.8243	108.656	117.289	14.5573	10.6077	29.3343	49.9073	34.991	40.1923	31.331	77.6927	67.1847	71.477
	Gyn_10X_HIC_v5_00005923.mRNA1	3.83367	2.871	2.169	1.037	0.732667	0.795333	6.22133	19.104	5.48133	7.98133	12.229	11.6383	14.5473	7.615	2.617	2.94867
	Gyn_10X_HIC_v5_00002908.mRNA1	0.273667	0.385667	0.952	0.857667	4.62233	3.64933	0.426667	2.44	13.1203	2.09867	3.67867	10.2107	0.739	4.031	2.66067	2.288
	Gyn_10X_HIC_v5_00003896.mRNA1	0.026	0	0	0	0.0673333	0.0403333	0.053	0.105667	0.324667	0	0	0	0.152	0.568333	0	0.0446667
	Gyn_10X_HIC_v5_00022407.mRNA1	11.93	11.7893	10.591	9.19267	7.64	7.52733	9.05567	8.71367	4.23333	5.059	12.0997	5.41933	10.366	3.476	8.93733	9.969
	Gyn_10X_HIC_v5_00024314.mRNA1	2.32633	1.84333	1.24833	0.229	0	0	0.129667	0	0.0546667	0	1.471	0.022	0.864667	0	0	0
	Gyn_10X_HIC_v5_00016086.mRNA1	9.477	9.99467	11.381	15.9143	21.688	23.8027	7.06033	1.57733	4.29367	4.653	6.817	4.802	2.45533	26.418	31.0427	11.711
	Gyn_10X_HIC_v5_00015037.mRNA1	92.4077	80.778	69.6547	46.0123	23.178	11.7777	45.497	29.4743	4.183	19.6537	28.8483	22.4497	5.61	0.549333	16.037	8.95933
	Gyn_10X_HIC_v5_00015697.mRNA1	0	0	0	0	0	0	0	0	0	0	0	0	0	0	0	0
	Gyn_10X_HIC_v5_00004213.mRNA1	0.148333	0.0693333	0.0546667	0.121	0.325	0.483333	0.925333	0.527667	2.013	1.88467	0.529667	3.01967	0.776333	0.222	0.394	0.363
	Gyn_10X_HIC_v5_00017825.mRNA1	70.7967	77.517	95.6803	115.996	132.735	150.643	135.747	128.997	107.04	115.902	80.043	174.433	68.412	42.2027	157.468	137.523
	Gyn_10X_HIC_v5_00002257.mRNA1	29.3987	24.3073	19.4377	11.9097	4.99933	1.19	13.6117	4.638	1.51867	0.211	18.686	3.524	0.601	0	3.18367	0.965667
	Gyn_10X_HIC_v5_00018442.mRNA1	19.357	23.7967	20.0637	19.846	20.756	24.262	11.3007	2.06567	224.822	27.4073	14.857	88.4377	7.58233	8.57067	12.171	6.40667
	Gyn_10X_HIC_v5_00006375.mRNA1	10.697	9.88033	11.7557	10.537	10.3647	9.324	16.977	11.9477	14.8307	14.345	8.88933	11.707	12.0977	6.61967	8.629	10.585
	Gyn_10X_HIC_v5_00013451.mRNA1	22.546	23.1537	26.099	26.515	34.341	50.3523	30.4077	21.9653	118.406	56.036	31.5653	85.03	36.682	70.0563	44.7377	57.944
	Gyn_10X_HIC_v5_00024159.mRNA1	20.6823	22.0177	17.639	19.4267	16.7473	13.0507	15.0923	17.5867	7.706	7.916	10.1603	13.289	14.805	76.833	8.20433	8.35267
	Gyn_10X_HIC_v5_00026026.mRNA1	0.311333	0.256333	0.280333	1.15433	1.77233	1.49433	0.637	0.017	4.008	0.067	0	0.188667	0	0	2.12	1.023
	Gyn_10X_HIC_v5_00026277.mRNA1	7.883	7.37033	7.31867	4.43467	3.615	2.41967	3.161	3.77767	2.43333	2.67633	5.971	2.199	5.755	7.53133	3.53733	3.254
	Gyn_10X_HIC_v5_00008479.mRNA1	17.103	27.8537	33.896	38.526	35.4017	21.419	20.0127	1.66433	2.43967	15.328	18.6243	5.72	18.182	7.06467	24.4553	4.87667
	Gyn_10X_HIC_v5_00019350.mRNA1	18.3203	26.3897	38.902	66.161	84.1863	101.197	13.346	9.12767	27.8673	40.445	24.9697	33.035	14.3803	9.852	65.089	55.5043
	Gyn_10X_HIC_v5_00003644.mRNA1	2.352	2.069	2.088	1.40133	1.039	0.533667	0.710333	0.894	1.58067	0.658667	1.50867	0.332667	2.322	0.0486667	0.632333	0.521333
	Gyn_10X_HIC_v5_00027823.mRNA1	60.0267	68.5423	73.1333	80.315	86.11	95.5943	101.772	68.0983	38.875	126.318	48.1853	91.9303	24.5103	3.222	105.017	110.176
	Gyn_10X_HIC_v5_00025209.mRNA1	2.10267	1.685	1.875	1.918	1.11	1.64867	2.234	2.15467	2.89133	3.92467	1.68333	2.136	2.61233	4.92867	1.76	1.92367
	Gyn_10X_HIC_v5_00021695.mRNA1	8.51467	7.19433	7.02	5.08933	3.36533	3.07233	9.71167	5.081	3.328	5.92033	8.62733	5.43833	13.3963	0.822	3.45333	2.91567
	Gyn_10X_HIC_v5_00003424.mRNA1	40.7343	53.3147	39.492	31.607	15.6907	11.3403	18.2277	15.6103	3.339	10.991	24.4753	15.972	9.83333	27.6173	7.38267	8.95667
	Gyn_10X_HIC_v5_00003619.mRNA1	1.48233	2.5	2.13333	0.572333	0.0563333	0.066	0.045	0.415667	0.091	0.122	3.448	0.181333	0.03	0	0.0193333	0
	Gyn_10X_HIC_v5_00030240.mRNA1	1.428	1.15933	1.08233	1.258	0.861667	0.916667	1.41167	1.10267	0.71	0.469333	0	0.529333	2.30467	0.75	0.486667	1.094
	Gyn_10X_HIC_v5_00002231.mRNA1	0.199333	0.307333	0.225333	0.482333	0.461	0.991	0.249333	0.521667	0.714667	4.03567	3.99767	0.364	1.42633	0.0593333	0.311333	0.268667
	Gyn_10X_HIC_v5_00018463.mRNA1	184.174	306.386	600.647	1315.23	2130.35	2773.9	176.304	4.28033	126.844	109.332	286.524	260.12	91.3227	14.836	1257.29	1000.13
	Gyn_10X_HIC_v5_00028494.mRNA1	83.3533	81.2107	78.7777	70.2617	67.929	59.1533	65.435	57.2347	120.912	142.108	72.928	85.9213	92.2273	73.3983	60.2277	67.1837
	Gyn_10X_HIC_v5_00020727.mRNA1	3.41267	1.24633	4.00367	8.50767	24.5543	64.8793	23.46	130.717	0.384	0.116	0.776333	6.78233	0.793	0.278	12.3517	26.797
	Gyn_10X_HIC_v5_00022579.mRNA1	0	0	0	0	0	0	0	0	0	0	0	0	0	0	0	0
	Gyn_10X_HIC_v5_00007280.mRNA1	20.8767	25.4773	22.8937	21.7633	17.2937	17.1277	12.6303	12.2083	7.27633	11.7563	17.264	11.7727	13.412	16.857	12.6963	12.1263
	Gyn_10X_HIC_v5_00011691.mRNA1	3.862	4.00633	3.23733	3.57333	2.30567	1.789	2.62033	1.88333	0.823	1.079	4.433	1.781	1.587	4.90033	1.76567	2.59867
	Gyn_10X_HIC_v5_00010890.mRNA1	1.69567	1.66333	1.74767	1.42633	1.05	0.9	1.103	0.794667	0.192	0.852667	1.42967	0.738	1.921	1.56	0.685333	1.05733
	Gyn_10X_HIC_v5_00025032.mRNA1	7.701	8.37733	8.80433	11.2853	14.4147	18.7547	3.589	8.32533	17.617	9.097	11.383	10.7143	6.116	8.46033	18.0473	24.8313
	Gyn_10X_HIC_v5_00009083.mRNA1	0.0453333	0.073	0.0276667	0.018	0.0166667	0.104	0.0533333	0.045	0.797	0	0	0.058	0.088	0.203	0.0543333	0.093
	Gyn_10X_HIC_v5_00030701.mRNA1	0.00766667	0	0	0	0	0	0.005	0	0.026	0	0	0.00566667	0.0313333	0.026	0.0186667	0
	Gyn_10X_HIC_v5_00014499.mRNA1	0.916333	0.672667	0.522	0.612333	0.466333	0.688667	0.845333	1.01167	1.49567	1.85033	0.826333	1.07167	1.79167	2.08733	0.693667	0.962667
	Gyn_10X_HIC_v5_00029275.mRNA1	11.77	14.1793	15.4257	7.77067	6.03933	6.36267	8.11333	11.0237	2.539	3.31533	11.7723	7.445	7.29467	24.4763	6.398	7.363
	Gyn_10X_HIC_v5_00019027.mRNA1	3.174	2.858	3.026	2.545	1.866	2.28867	3.012	2.299	1.64233	2.32667	2.84833	2.347	2.39533	3.51533	3.01133	2.62833
	Gyn_10X_HIC_v5_00011378.mRNA1	0	0.018	0	0	0	0	0	0	0	0	0	0	0	0	0.0333333	0
	Gyn_10X_HIC_v5_00001834.mRNA1	12.5837	12.1897	14.898	17.061	20.233	21.1627	17.6113	31.2383	21.484	25.3367	23.481	26.1997	10.0407	8.77967	16.7257	13.424
	Gyn_10X_HIC_v5_00001537.mRNA1	16.6013	17.3843	16.358	15.219	13.4183	13.4957	13.9253	20.3987	14.1927	6.37033	15.2317	9.08433	6.929	35.3057	36.6163	35.4257
	Gyn_10X_HIC_v5_00008721.mRNA1	13.8717	16.5853	14.3907	13.215	12.174	10.0987	8.69433	8.45367	5.79067	7.426	8.87733	6.09767	10.6367	9.07767	7.10133	6.76933
	Gyn_10X_HIC_v5_00007876.mRNA1	8.658	8.49167	8.698	7.27233	7.069	6.216	6.65833	12.6297	10.1527	6.44933	9.32833	9.463	7.73133	11.1843	6.091	7.61033
	Gyn_10X_HIC_v5_00018684.mRNA1	7.09367	6.32733	6.96567	6.62633	5.56	5.56267	0.828333	4.75467	15.0207	56.4217	7.315	7.40967	1.46733	0.482667	14.6743	14.1827
	Gyn_10X_HIC_v5_00014627.mRNA1	1.12533	0.0806667	0.0656667	0.0143333	0	0	0.0123333	0.0116667	0	0	0	0.0136667	0.0866667	0	0	0
	Gyn_10X_HIC_v5_00002044.mRNA1	103.095	106.403	92.0057	83.2063	40.4267	21.801	85.7437	28.3117	133.002	11.4933	78.9807	71.4657	22	21.2057	7.285	5.65
	Gyn_10X_HIC_v5_00014675.mRNA1	275.897	406.972	581.647	884.016	1249.57	1625.36	123.885	3.15233	150.095	331.721	325.133	259.837	25.0593	1.56667	1648.78	1438.17
	Gyn_10X_HIC_v5_00023603.mRNA1	0	0	0	0.083	0	0	0.0456667	0.0303333	0.0513333	0.173667	0	0.0383333	0	0.0546667	0.035	0.120333
	Gyn_10X_HIC_v5_00025913.mRNA1	34.6207	43.3277	37.854	31.3623	21.2667	17.0483	14.9437	17.5043	10.2627	14.545	17.415	18.9187	16.482	32.8193	15.9867	17.4097
	Gyn_10X_HIC_v5_00026847.mRNA1	0	0	0	0	0	0	0	0	0	0	0	0	0	0	0	0
	Gyn_10X_HIC_v5_00013691.mRNA1	20.23	8.48433	12.0163	14.6097	17.3843	23.3257	49.511	72.053	5.91333	1.62633	55.2813	9.206	2.186	0.332667	20.4633	13.6003
	Gyn_10X_HIC_v5_00009700.mRNA1	37.598	36.5193	35.902	27.1373	19.505	19.5277	49.481	29.3447	9.529	9.687	34.9407	21.8937	14.195	29.407	26.7903	36.2983
	Gyn_10X_HIC_v5_00000169.mRNA1	20.8963	20.543	20.9787	22.3723	22.9277	25.9563	24.4497	19.0817	18.363	20.8993	23.191	22.5983	23.3777	21.4033	29.4783	27.4983
	Gyn_10X_HIC_v5_00011778.mRNA1	12.4153	9.71467	11.8647	11.4727	18.068	19.849	12.3313	14.1707	24.446	21.5883	22.7283	37.634	20.332	3.52333	22.7303	28.1927
	Gyn_10X_HIC_v5_00025555.mRNA1	8.23767	8.7	7.80633	7.77233	5.526	4.47733	3.877	2.75233	2.62967	2.93033	3.46233	3.036	3.21867	5.966	3.352	4.73533
	Gyn_10X_HIC_v5_00013959.mRNA1	4.82533	4.70633	4.18533	3.89233	3.015	3.362	4.154	2.791	8.49267	8.57533	6.75567	4.494	16.0247	7.54	3.088	3.51433
	Gyn_10X_HIC_v5_00016008.mRNA1	1.07667	0.376333	0.532333	0.257667	0.362333	0.140667	2.08	1.521	1.703	0.0516667	1.71067	1.861	1.339	1.10933	0.336667	0.192667
	Gyn_10X_HIC_v5_00021977.mRNA1	37.079	41.659	38.4783	23.6447	9.27933	4.85167	13.6337	9.11667	6.79267	1.781	18.9807	10.3563	8.23233	11.2343	4.70267	5.23367
	Gyn_10X_HIC_v5_00014027.mRNA1	37.329	34.9463	37.776	40.0063	49.0263	56.1833	51.7697	16.7267	29.059	27.9517	30.4803	55.586	9.33633	20.41	97.4677	151.225
	Gyn_10X_HIC_v5_00004681.mRNA1	40.264	35.951	30.5197	25.2337	21.9373	23.058	36.399	21.865	27.8613	22.985	43.3043	38.3663	82.5997	41.981	21.8617	26.9413
	Gyn_10X_HIC_v5_00014709.mRNA1	0	0	0	0	0	0	0	0	2.27567	0	0	0	0	0	0	0
	Gyn_10X_HIC_v5_00030038.mRNA1	26.802	19.6873	19.0263	13.391	16.9317	26.6203	36.0993	29.2327	114.672	101.266	72.765	110.741	48.2343	70.908	35.705	75.4883
	Gyn_10X_HIC_v5_00003465.mRNA1	10.136	10.9387	12.062	10.6653	12.4473	17.0607	10.8223	10.2107	13.1707	10.4057	6.95367	10.303	7.57067	44.43	14.7463	15.691
	Gyn_10X_HIC_v5_00019474.mRNA1	40.7407	43.6657	44.8153	47.9717	54.92	69.0443	47.565	55.422	84.275	76.862	48.8583	64.8087	45.0623	87.2057	71.2797	70.0343
	Gyn_10X_HIC_v5_00000866.mRNA1	18.0067	23.3273	25.1557	26.8433	30.8667	35.0567	26.4933	22.5637	17.321	37.0993	14.5377	32.7717	28.0153	38.6457	29.4907	28.508
	Gyn_10X_HIC_v5_00027923.mRNA1	0	0	0	0	0.038	0	0	0	0.457	0	0	0	0	0	0	0
	Gyn_10X_HIC_v5_00020714.mRNA1	8.70133	6.938	5.86767	3.69233	2.51	2.53367	2.59567	8.139	1.213	0.364	3.59767	0.961	1.65633	0.400333	10.2597	15.496
	Gyn_10X_HIC_v5_00004531.mRNA1	28.052	25.7993	25.1913	21.0347	19.435	19.014	35.5433	17.3937	9.652	28.4427	23.6317	20.4747	38.6347	12.537	21.8113	25.3823
	Gyn_10X_HIC_v5_00007493.mRNA1	0.257667	0.499	0.931	2.20233	3.82467	5.41667	16.4927	13.0343	3.647	4.32067	2.833	35.5467	11.222	1.076	4.61767	9.07267
	Gyn_10X_HIC_v5_00024916.mRNA1	24.049	33.2833	32.3303	40.6363	39.4623	43.0847	14.79	28.2873	38.2593	21.363	23.699	26.3853	35.4367	32.4283	39.1713	23.875
	Gyn_10X_HIC_v5_00027132.mRNA1	35.0813	31.7607	32.9563	32.443	32.2957	35.8617	74.098	38.0937	41.337	27.1427	30.3567	40.7853	33.8437	6.33867	30.8197	36.637
	Gyn_10X_HIC_v5_00012039.mRNA1	0	0	0	0	0	0	0	0	0	0	0	0	0	0	0	0
	Gyn_10X_HIC_v5_00002027.mRNA1	12.3427	8.38533	8.779	8.336	8.243	6.357	20.473	12.5717	8.854	9.3	8.66333	7.678	15.0007	3.14133	9.21167	7.912
	Gyn_10X_HIC_v5_00004550.mRNA1	249.374	328.589	330.483	272.645	180.411	138.627	135.94	125.804	95.5223	96.442	126.275	123.605	86.7083	258.377	81.475	64.9727
	Gyn_10X_HIC_v5_00009830.mRNA1	0.413333	0.543333	0.631	0.622333	0.364333	0.706667	0.352	0.7	0.688	0.451	0	0.413333	0.352333	1.73833	0.727	0.514
	Gyn_10X_HIC_v5_00014680.mRNA1	0.0883333	0.018	0.0333333	0.054	0.154	0.0716667	0.0713333	0.103333	0.45	0	0.718667	0.402667	7.76433	0.027	0.036	0
	Gyn_10X_HIC_v5_00027314.mRNA1	6.116	5.69133	6.471	5.49533	5.90267	7.003	7.17933	6.58233	6.881	6.12633	7.442	5.356	5.915	6.45133	6.09167	6.583
	Gyn_10X_HIC_v5_00020569.mRNA1	45.8577	40.8927	42.7207	35.7103	34.1693	33.4633	60.3907	58.3727	176.486	138.252	54.7947	99.2647	55.9627	29.881	49.2647	50.9913
	Gyn_10X_HIC_v5_00020129.mRNA1	1.134	0.570333	0.793	1.89067	4.598	6.51533	3.52533	56.3953	12.7863	7.715	5.91067	8.79133	0.119667	0.576333	16.3407	32.759
	Gyn_10X_HIC_v5_00007584.mRNA1	7.59933	8.11833	10.1333	9.51667	11.3437	12.8517	7.333	8.30433	10.6023	7.16467	6.60233	8.54867	5.99533	13.7747	12.1193	11.254
	Gyn_10X_HIC_v5_00008320.mRNA1	14.8843	14.4013	15.8417	16.5217	16.5827	18.857	21.261	13.598	10.3837	17.5203	17.0393	17.3327	12.8263	4.96	11.5993	12.3817
	Gyn_10X_HIC_v5_00025497.mRNA1	192.803	166.745	158.738	125.352	81.281	42.4117	102.992	33.5807	19.3853	19.9527	187.668	30.2543	78.2563	5.625	126.199	169.226
	Gyn_10X_HIC_v5_00010285.mRNA1	70.9913	64.245	54.748	38.563	30.0457	29.6817	45.759	25.8787	32.1487	40.1853	49.3987	40.4657	30.22	45.736	42.302	42.9813
	Gyn_10X_HIC_v5_00014625.mRNA1	11.8537	14.6633	12.7263	15.336	13.6623	15.0727	12.3657	17.1847	26.184	22.504	11.825	17.025	17.3917	27.988	14.959	16.4297
	Gyn_10X_HIC_v5_00026801.mRNA1	1.43167	1.25333	0.969	0.876333	0.535333	0.224333	0.774333	19.1	0.151333	0.304667	0.966333	0.363667	0.356667	0.149	0.413	0.444
	Gyn_10X_HIC_v5_00019053.mRNA1	3.45933	4.82733	6.58733	11.453	15.569	17.785	49.1567	8.02533	1.621	1.19033	2.70967	51.08	3.174	32.9047	35.8583	41.3057
	Gyn_10X_HIC_v5_00026104.mRNA1	0	0.013	0.0166667	0	0	0	0.00733333	5.65633	0	0	0	0.0226667	0.101333	0.0116667	0	0.0443333
	Gyn_10X_HIC_v5_00028097.mRNA1	76.424	79.8277	75.1743	61.46	45.7113	46.263	61.3807	54.142	53.1873	95.1893	58.0157	66.9203	57.1057	21.266	48.828	44.2553
	Gyn_10X_HIC_v5_00019978.mRNA1	14.2683	13.7973	23.5513	22.3133	58.3017	32.8547	8.775	58.013	17.4	0.710667	25.1887	35.856	8.714	10.246	27.1347	38.5217
	Gyn_10X_HIC_v5_00009035.mRNA1	0	0	0	0	0	0	0	0	0	0	0	0	0	0	0	0
	Gyn_10X_HIC_v5_00009197.mRNA1	0.0256667	0.0883333	0.065	0.284667	0.304333	0.189	0.098	0	0	0	0	0	0	0	0.146667	0.0963333
	Gyn_10X_HIC_v5_00015563.mRNA1	22.5013	28.2953	27.2277	15.7483	7.626	2.123	6.96633	4.706	1.592	0.131	10.7413	3.03533	3.18	0.968	2.31633	2.031
	Gyn_10X_HIC_v5_00028533.mRNA1	26.309	20.4967	17.62	15.0353	16.115	17.06	42.6283	65.3887	945.668	33.2733	29.537	32.326	358.696	59.476	44.062	46.112
	Gyn_10X_HIC_v5_00009718.mRNA1	9.419	9.597	6.84967	5.33767	2.653	1.18667	1.583	1.37667	0.833667	0.712	5.31633	0.947667	9.972	3.73733	1.35933	1.06667
	Gyn_10X_HIC_v5_00026773.mRNA1	13.5567	9.654	8.24267	5.50133	8.94267	11.0433	68.692	99.8983	22.7033	2.92033	11.188	13.666	18.1753	14.1083	33.693	28.967
	Gyn_10X_HIC_v5_00027960.mRNA1	7.346	9.01233	10.0953	7.051	4.54167	3.21	3.59233	4.12467	2.33433	1.82967	5.19933	3.27133	4.40033	6.72833	3.09333	3.39933
	Gyn_10X_HIC_v5_00005897.mRNA1	3.12533	4.05867	3.013	2.67467	4.107	3.959	1.14367	0.65	1.664	0.414667	1.62967	0.740667	1.465	0.219	2.591	3.00767
	Gyn_10X_HIC_v5_00014340.mRNA1	126.527	92.868	125.946	117.419	186.063	257.597	231.413	577.978	2585.82	2026.99	309.438	756.33	281.793	9.59033	793.805	1011.3
	Gyn_10X_HIC_v5_00025878.mRNA1	183.666	244.331	422.606	844.988	1652.81	2340.78	311.292	23.781	145.467	90.1243	250.646	237.147	86.0553	6.49333	1643.11	1293.86
	Gyn_10X_HIC_v5_00017438.mRNA1	9.95133	10.8477	12.1653	7.838	6.06033	5.22	5.79167	13.2473	8.757	3.86033	9.28567	9.48367	8.054	12.884	4.28767	6.25833
	Gyn_10X_HIC_v5_00002329.mRNA1	47.4613	73.0887	92.2933	95.956	88.2137	90.7263	25.8327	10.837	17.472	39.5477	28.0187	31.2593	30.3967	16.3413	78.6733	68.143
	Gyn_10X_HIC_v5_00002161.mRNA1	0	0	0	0	0	0	0	0	0	0	0	0	0	0	0	0
	Gyn_10X_HIC_v5_00004616.mRNA1	0	0	0	0	0	0	0	10.763	0.0156667	0	0	0.047	0	0	0	0
	Gyn_10X_HIC_v5_00007968.mRNA1	7.66833	2.309	2.40733	3.82633	7.07267	7.86733	17.2357	13.589	11.5223	28.0537	9.27633	24.6693	4.30933	9.14433	13.7687	15.1753
	Gyn_10X_HIC_v5_00030349.mRNA1	0.525333	0.635	0.471667	0.523333	0.408667	0.442333	0.540667	0.28	0.256	0.331667	1.68367	0.441333	0.268667	0.306667	0.474333	0.693
	Gyn_10X_HIC_v5_00006630.mRNA1	1.84233	3.508	2.63967	2.688	1.49333	1.16367	0.745	0.931333	0.308667	0	1.30367	0.616667	0.726333	2.385	0.423333	0.569
	Gyn_10X_HIC_v5_00004172.mRNA1	9.47533	9.285	7.34733	6.38933	4.51067	3.73567	6.41033	5.012	1.38633	4.67367	5.67167	3.229	4.80667	2.696	5.35733	5.595
	Gyn_10X_HIC_v5_00000838.mRNA1	87.965	83.9333	93.657	109.691	165.599	253.586	134.884	122.071	306.68	273.851	167.085	301.704	290.406	587.943	255.666	383.883
	Gyn_10X_HIC_v5_00015665.mRNA1	3.809	3.553	3.62567	3.92833	4.29933	4.529	2.22333	1.97133	3.17967	3.18267	2.53533	2.71033	2.55567	3.78133	4.202	4.19933
	Gyn_10X_HIC_v5_00017666.mRNA1	16.301	25.8873	37.523	69.8883	85.1973	104.048	24.5767	26.04	86.005	66.1087	19.8073	46.0103	15.3943	10.006	73.9387	21.663
	Gyn_10X_HIC_v5_00008161.mRNA1	1.28233	0.172	0.133	0.106333	0.0603333	0.0913333	10.4223	339.866	0.829667	0.878667	1.25	5.703	28.0233	0.344333	125.8	75.6347
	Gyn_10X_HIC_v5_00027859.mRNA1	4.43633	4.34333	2.46167	3.67833	3.14033	2.809	2.376	1.632	1.39	2.05233	0.779333	1.25833	2.862	2.36367	2.975	3.237
	Gyn_10X_HIC_v5_00022703.mRNA1	1.347	0.999	1.07067	0.834333	0.768	0.648333	1.28033	1.84833	0.897333	0.155333	2.18867	0.849333	0.476667	1.21667	0.727	0.899
	Gyn_10X_HIC_v5_00023928.mRNA1	10.6913	11.0313	9.88833	9.09967	9.45933	8.557	11.786	8.56467	8.776	11.966	9.12833	9.41667	10.0183	8.20267	7.686	7.81367
	Gyn_10X_HIC_v5_00005551.mRNA1	17.2083	18.2337	17.1743	17.865	16.2347	15.0833	9.90267	6.743	9.53233	10.889	9.31333	6.98067	12.5177	13.581	13.73	17.1987
	Gyn_10X_HIC_v5_00026974.mRNA1	3.73667	1.78367	2.099	3.789	5.09733	5.90667	58.1747	9.23867	40.4427	11.5113	2.588	19.88	2.696	0.363	3.69033	3.03867
	Gyn_10X_HIC_v5_00009206.mRNA1	36.4347	33.518	33.465	35.006	39.1077	42.1713	58.987	78.5777	86.8237	77.6703	54.758	66.9763	36.2437	34.533	49.899	50.8007
	Gyn_10X_HIC_v5_00012838.mRNA1	1.564	1.79967	1.42533	2.58467	5.17533	6.60833	2.89467	1.48167	2.39467	2.48133	4.16967	2.392	1.05333	1.87667	2.674	4.99567
	Gyn_10X_HIC_v5_00023525.mRNA1	18.1817	19.3283	16.7623	10.5757	4.25833	1.19233	5.84333	3.306	1.10067	0.223333	6.44533	1.744	1.87567	0.186333	1.953	1.62833
	Gyn_10X_HIC_v5_00019286.mRNA1	13.4153	10.8627	9.05233	8.16533	7.93667	5.589	19.6003	16.9063	6.631	14.6107	9.307	10.4363	10.1567	2.934	10.9357	8.087
	Gyn_10X_HIC_v5_00006127.mRNA1	0.0486667	0	0	0	0	0	0.0306667	0	0.044	0	0	0.0176667	0	0.0146667	0.0136667	0.0343333
	Gyn_10X_HIC_v5_00014894.mRNA1	3.32367	3.43867	3.4	5.064	6.468	8.74567	2.32933	2.45633	3.456	2.93367	4.92867	2.7	1.68733	1.911	4.47833	5.22133
	Gyn_10X_HIC_v5_00009400.mRNA1	0	0	0	0	0	0	0	1.84733	0.0306667	0	0	0	160.762	0.253667	0	0.170667
	Gyn_10X_HIC_v5_00004400.mRNA1	7.78133	9.47867	10.548	9.38333	11.223	11.3557	5.83867	5.87467	5.37233	6.22567	6.75333	6.85533	4.656	7.67367	12.6083	13.7473
	Gyn_10X_HIC_v5_00014503.mRNA1	1.48633	1.74233	1.56467	1.72833	1.427	1.45067	2.07333	1.84867	1.192	2.935	1.50267	1.07067	2.37467	3.017	1.427	1.77
	Gyn_10X_HIC_v5_00008018.mRNA1	1.00133	0.551	0.710333	0.652333	0.569333	0.933667	0.194667	3.90167	24.217	4.21733	1.14833	0.785	1.18367	0.980333	3.78167	8.26767
	Gyn_10X_HIC_v5_00015787.mRNA1	17.904	13.3113	14.9757	10.756	17.18	28.0357	48.7387	19.138	119.845	21.8223	34.7983	69.3337	28.9343	43.6253	57.6343	122.128
	Gyn_10X_HIC_v5_00025045.mRNA1	1.25833	2.373	3.34333	5.364	5.45867	6.292	1.314	0.120333	0.697667	0.817333	1.56733	0.947	0.398	0.145333	4.365	4.52367
	Gyn_10X_HIC_v5_00029254.mRNA1	23.6317	12.0147	20.0213	18.2333	21.871	20.5257	132.237	279.079	37.4737	26.1327	49.8987	69.1297	14.6293	284.886	66.9177	59.085
	Gyn_10X_HIC_v5_00001924.mRNA1	5.23667	4.944	3.78133	4.54133	5.89533	3.91833	3.56667	3.115	5.47133	4.71733	3.583	2.49333	2.902	3.58467	5.523	4.92167
	Gyn_10X_HIC_v5_00007146.mRNA1	6.42667	6.33133	6.06933	5.89167	5.37467	4.14333	5.545	4.79733	2.90433	3.783	6.52267	2.96733	4.07	5.18933	3.99933	3.71067
	Gyn_10X_HIC_v5_00026894.mRNA1	0	0	0	0	0	0	0	0	0	0	0	0	0.101333	0	0	0
	Gyn_10X_HIC_v5_00017157.mRNA1	73.598	221.329	471.838	579.793	529.926	334.051	5.844	0.553667	11.7927	1.17233	183.419	5.50733	0.226	0.284333	485.403	293.665
	Gyn_10X_HIC_v5_00006750.mRNA1	0	0	0	0	0	0	0	0.021	0	0	0	0	0	0	0	0
	Gyn_10X_HIC_v5_00004276.mRNA1	32.7057	38.9933	37.2957	36.1587	36.6897	41.9053	22.2127	13.172	59.653	94.768	37.7953	45.0163	29.2547	19.8633	36.859	32.6803
	Gyn_10X_HIC_v5_00014667.mRNA1	0.351667	0.285	0.385667	0.326667	0.291333	0.106333	0.519667	0.696	0.487333	0.277333	0	0.277333	0.366	0.088	0.209	0.388667
	Gyn_10X_HIC_v5_00006628.mRNA1	0	0.0156667	0.039	0.0106667	0	0	0.294667	0.531667	0	0	0	0	0	0	0	0
	Gyn_10X_HIC_v5_00028678.mRNA1	2.78167	1.72567	1.77033	1.06233	0.812	0.667667	5.54033	9.50967	3.26633	2.43067	4.98567	4.13033	2.83133	20.039	1.75967	2.11333
	Gyn_10X_HIC_v5_00026165.mRNA1	3.97933	2.7	3.108	2.68367	3.87	5.05667	4.75567	6.49967	6.49333	9.60433	4.877	4.77267	4.26033	2.45833	5.025	6.697
	Gyn_10X_HIC_v5_00002251.mRNA1	0.0486667	0.009	0.032	0	0.041	0.0616667	0.0673333	0.0673333	0	0.131	0	0.0216667	0.0323333	0.03	0	0.048
	Gyn_10X_HIC_v5_00028567.mRNA1	26.624	26.9263	25.9993	22.6727	21.6407	22.3173	22.2567	30.3957	69.168	123.46	31.713	68.77	20.3117	8.192	24.1133	20.4113
	Gyn_10X_HIC_v5_00013502.mRNA1	0.504	0.453	0.496333	0.578667	0.664	0.65	0.701	0.458667	0.692333	0.871667	0.155333	0.556333	0.657333	0.104	0.542	0.512667
	Gyn_10X_HIC_v5_00029784.mRNA1	0	0.0236667	0.0196667	0.0153333	0.0536667	0.0296667	0	0	0	0	0.105667	0	0	0	0.0273333	0
	Gyn_10X_HIC_v5_00026545.mRNA1	59.8893	62.408	73.3093	90.5937	99.3097	92.7967	117.944	107.663	30.4937	148.312	62.1683	77.8183	61.599	1.54967	152.238	116.041
	Gyn_10X_HIC_v5_00003959.mRNA1	36.4003	32.2323	25.4057	20.1687	16.4707	13.8193	37.877	73.3727	21.5567	64.4517	37.44	44.721	83.2647	29.1263	23.9347	21.54
	Gyn_10X_HIC_v5_00002809.mRNA1	26.9787	27.0103	27.899	27.995	32.9377	42.6957	25.2733	38.358	17.8563	21.684	23.5937	21.6647	46.7707	133.887	46.3747	54.6067
	Gyn_10X_HIC_v5_00027591.mRNA1	7.037	6.788	5.35933	5.858	7.509	5.05633	6.29333	4.26	16.791	8.36367	9.69167	3.92567	6.01033	1.16233	4.09967	3.13167
	Gyn_10X_HIC_v5_00005868.mRNA1	7.87267	8.966	11.254	14.8147	20.132	24.3253	9.343	58.839	136.533	28.5647	21.5517	38.854	48.765	9.93167	16.7747	16.1013
	Gyn_10X_HIC_v5_00016514.mRNA1	1.974	0.970333	3.558	5.09633	13.6623	13.1977	2.952	1.06467	8.87033	0.177	4.128	16.967	0.137333	0.041	4.29967	6.53633
	Gyn_10X_HIC_v5_00020027.mRNA1	19.613	24.9657	25.5697	27.1853	45.1767	64.7187	3.30933	0.3	24.0563	14.7527	25.0883	84.5073	12.0303	0.430333	68.3823	127.2
	Gyn_10X_HIC_v5_00007237.mRNA1	8.54533	8.32433	10.511	11.2817	16.2087	19.4827	18.4253	29.2547	3.98233	6.534	7.22967	7.919	6.15433	5.08467	23.387	36.6987
	Gyn_10X_HIC_v5_00029555.mRNA1	10.8907	9.70533	9.27833	10.444	9.587	8.683	34.674	16.2023	1.41567	0.823667	6.74133	5.70433	11.072	0.926	5.918	4.55167
	Gyn_10X_HIC_v5_00018924.mRNA1	8.309	8.312	6.758	7.16467	6.08033	5.07567	5.78867	4.559	2.034	5.144	5.82733	3.97867	6.83833	1.66667	3.616	3.60733
	Gyn_10X_HIC_v5_00000801.mRNA1	71.826	59.445	62.0187	83.5153	95.2063	104.702	119.234	139.844	353.017	256.539	117.71	126.842	96.2773	15.232	135.493	110.542
	Gyn_10X_HIC_v5_00014180.mRNA1	12.154	12.2683	17.6747	29.8037	38.309	43.5417	20.9317	9.695	9.53833	23.3513	20.0057	14.9967	7.744	0.0523333	51.9637	36.8063
	Gyn_10X_HIC_v5_00024695.mRNA1	32.9547	20.276	23.9793	17.871	22.429	25.112	54.7	58.559	152.041	165.932	44.8737	86.0717	62.5603	19.8813	30.2817	33.3823
	Gyn_10X_HIC_v5_00030354.mRNA1	5.72033	7.06533	6.78833	2.77533	1.49467	0.445333	0.439667	0.781667	0.528	0.079	14.6003	9.27867	1.35467	0.0523333	1.94933	0.997667
	Gyn_10X_HIC_v5_00022867.mRNA1	3.00767	14.022	20.0897	31.0533	36.3663	46.0247	0.466333	0.365	9.78067	28.4323	2.61633	8.46233	0.685	0.455333	30.9983	19.5107
	Gyn_10X_HIC_v5_00004605.mRNA1	23.4193	21.571	18.246	15.9227	15.4633	15.4557	14.4147	8.14267	18.5627	9.51167	15.613	14.426	13.318	7.52	11.82	11.67
	Gyn_10X_HIC_v5_00003697.mRNA1	0.281	0.163	0	0.116333	0	0.151	0.167	0.129333	0.0853333	0	0.829	0.0523333	0.396667	0	0	0
	Gyn_10X_HIC_v5_00023960.mRNA1	0.0486667	0.069	0	0	0.153	0	0	0.046	0.089	0	0	0.05	0	0.0703333	0	0
	Gyn_10X_HIC_v5_00020796.mRNA1	0.0536667	0.109	0.142333	0.254667	0.178667	0.433667	0.210333	0.0916667	0.227	0	0	0.202333	0	0.142333	0.494667	0.357667
	Gyn_10X_HIC_v5_00014258.mRNA1	0	0	0	0	0	0	0	0	0	0	0	0	0	0	0	0
	Gyn_10X_HIC_v5_00026064.mRNA1	0.0306667	0.149667	0.153	0.1	0.0926667	0.176	0	0.0816667	0.179	0	0.392	0.0403333	0.0943333	0.171333	0	0
	Gyn_10X_HIC_v5_00029562.mRNA1	3.458	6.05933	5.446	5.40667	4.569	3.78467	2.29633	9.25667	0.325	0.293333	5.386	3.34333	1.276	0.209	2.00467	1.48733
	Gyn_10X_HIC_v5_00002205.mRNA1	0.916667	0.722	0.878333	0.645667	0.429667	0.552667	0.639333	0.00933333	0.225667	0	0.152667	0.0163333	0.0786667	1.20567	0.221333	0
	Gyn_10X_HIC_v5_00017575.mRNA1	4.499	4.22467	2.28067	1.48233	1.28833	1.57567	4.64867	9.42	3.483	2.809	5.96533	1.994	7.25633	7.891	4.28033	3.896
	Gyn_10X_HIC_v5_00000334.mRNA1	38.1503	46.996	41.506	29.3853	15.1163	11.2547	15.501	14.4767	12.065	4.89867	19.4467	10.9757	13.8117	15.0173	9.57433	11.8773
	Gyn_10X_HIC_v5_00029051.mRNA1	1.25033	0.866667	1.01133	1.438	1.824	2.695	3.79533	0.437	0.831667	0.907	1.14767	2.66433	0.901667	0.548333	3.69233	9.84567
	Gyn_10X_HIC_v5_00003171.mRNA1	0	0	0	0	0	0	0	0	0	0	0	0	0	0	0	0
	Gyn_10X_HIC_v5_00020375.mRNA1	0.247	0.132	0.109	0.079	0.485667	0.119667	0.153667	10.055	1.064	0.466333	0	3.127	1.92433	0.0263333	0.287	0.12
	Gyn_10X_HIC_v5_00023668.mRNA1	18.6223	18.1093	18.5867	17.7947	15.2953	13.475	25.5513	16.4287	12.5337	15.0833	16.4503	14.5073	16.0487	8.15633	17.7173	18.0207
	Gyn_10X_HIC_v5_00024177.mRNA1	11.0743	9.61033	9.038	8.10667	8.71467	8.29367	21.5817	8.535	12.733	13.158	8.532	8.509	16.1463	26.457	9.055	9.30733
	Gyn_10X_HIC_v5_00006929.mRNA1	0	0	0	0.025	0	0	0	0.0326667	0	0	0	0	0.107	0.274667	0	0.047
	Gyn_10X_HIC_v5_00007188.mRNA1	32.1783	35.7193	31.7557	23.777	12.3763	8.635	8.74867	4.621	5.14067	3.08667	21.204	7.898	7.72833	5.706	7.67267	7.468
	Gyn_10X_HIC_v5_00020992.mRNA1	637.793	478.998	558.807	314.506	417.333	596.741	879.938	484.773	724.785	657.214	999.684	930.635	770.338	280.061	657.194	1591.48
	Gyn_10X_HIC_v5_00013248.mRNA1	1.341	1.72333	1.80367	2.608	2.65633	2.845	13.4253	0.747667	7.51767	28.676	11.819	38.245	1.30267	0.391667	8.406	7.21233
	Gyn_10X_HIC_v5_00020566.mRNA1	0.919333	1.058	0.95	0.971	1.37467	0.943667	1.15833	1.745	1.297	1.06567	1.65867	0.553	4.29567	2.644	0.826667	0.672667
	Gyn_10X_HIC_v5_00016615.mRNA1	4.979	5.48967	4.76133	4.297	4.29733	4.01	4.51967	4.48933	4.26267	4.55633	4.487	4.39033	2.23667	4.53067	3.65933	5.25567
	Gyn_10X_HIC_v5_00026643.mRNA1	1.19067	1.11067	2.157	1.47933	2.193	2.603	0.310667	84.9997	14.3847	1.571	37.9853	3.263	4.28367	0.827333	1.33033	2.12267
	Gyn_10X_HIC_v5_00026568.mRNA1	19.9603	20.9143	22.3883	18.0043	13.3903	11.4693	17.4677	69.5453	35.0317	24.9827	17.361	20.644	10.1493	17.4527	12.172	15.065
	Gyn_10X_HIC_v5_00023538.mRNA1	0.0793333	0.0863333	0.0406667	0.119667	0.129333	0.180333	0.270333	27.4393	0.052	0.410333	0	0.150667	5.298	0.223333	0.853667	0.263
	Gyn_10X_HIC_v5_00007673.mRNA1	0.155667	0.169667	0.341333	0.0606667	0.171667	0.036	0.413333	0.199667	0.179	0.380667	2.286	0.230333	0.257333	1.01533	0.262667	0.938
	Gyn_10X_HIC_v5_00011485.mRNA1	0.210333	0.459667	0.734333	0.233	0	0.0853333	0.548333	0.0483333	9.06967	0	0	0.303333	0	0.0946667	0.095	0.234667
	Gyn_10X_HIC_v5_00002353.mRNA1	0.012	0.0293333	0.014	0	0	0.009	0.0306667	0	0	0	0.075	0.0163333	0	0	0	0.0133333
	Gyn_10X_HIC_v5_00027382.mRNA1	13.012	2.891	5.72367	19.5327	33.0733	68.1097	81.2873	190.644	8.436	7.15767	16.557	46.4817	7.387	6.456	162.465	192.375
	Gyn_10X_HIC_v5_00004494.mRNA1	2.39367	1.44833	2.03633	2.33933	1.64867	0.554333	1.208	6.96	0.456	0.407	2.47033	3.24567	1.74	0.420667	2.579	0.747
	Gyn_10X_HIC_v5_00003467.mRNA1	0.0763333	0.03	0.0453333	0.0523333	0.166333	0.0156667	0.0836667	0.0356667	0	0	0	0.019	0.093	0	0.0436667	0
	Gyn_10X_HIC_v5_00015980.mRNA1	2.564	3.54967	2.62733	2.64367	1.47267	0.826	1.01467	0.811667	5.594	0.956	1.02733	1.88033	2.708	2.86933	3.18133	1.34533
	Gyn_10X_HIC_v5_00015589.mRNA1	1.60933	1.94033	3.637	7.15067	6.85567	5.16733	9.96333	7.233	5.058	7.44333	6.60333	7.36633	16.1923	0.234667	7.62	5.22167
	Gyn_10X_HIC_v5_00017544.mRNA1	3.907	7.82733	9.381	14.3153	21.5067	31.5847	1.108	1.55	21.6647	24.9083	4.04	16.8153	1.54233	7.58867	22.1543	26.0103
	Gyn_10X_HIC_v5_00019493.mRNA1	7.79033	8.875	10.2687	11.1187	8.62533	7.58633	8.92533	0.937	2.09333	4.27733	8.964	8.92333	1.43433	0.0153333	11.3213	6.544
	Gyn_10X_HIC_v5_00023761.mRNA1	3.81167	3.49633	2.976	2.92767	2.723	1.58733	2.64267	2.66	1.575	2.15733	2.418	1.401	2.243	1.587	2.803	2.285
	Gyn_10X_HIC_v5_00025263.mRNA1	5.93733	5.32533	5.23133	4.63533	4.419	4.63033	4.33633	4.884	4.84867	7.49467	4.86	4.78433	5.85467	6.306	3.29167	4.74733
	Gyn_10X_HIC_v5_00030209.mRNA1	13.8687	22.6327	32.785	57.3597	87.857	110.808	10.238	4.08867	26.1497	17.1233	17.719	15.853	9.08733	12.951	59.7943	53.9343
	Gyn_10X_HIC_v5_00014430.mRNA1	34.5713	43.0467	50.577	47.3967	36.9763	31.2127	22.6603	21.2417	11.6183	25.7953	19.1073	21.2447	20.7333	18.0507	20.2377	20.481
	Gyn_10X_HIC_v5_00029703.mRNA1	15.291	11.745	11.2253	10.2423	12.1127	14.9023	9.36533	6.24633	8.284	4.69633	14.4907	7.487	8.361	1.92733	18.4677	22.0007
	Gyn_10X_HIC_v5_00021528.mRNA1	6.143	20.2527	27.8937	25.7917	7.94233	2.00167	53.0017	0.147	1.461	2.90267	28.1913	7.94567	10.3067	0.0226667	6.83967	0.493
	Gyn_10X_HIC_v5_00019494.mRNA1	15.9237	15.8193	18.0523	16.5627	20.2493	23.6057	31.0153	64.597	133.576	35.103	13.993	42.6717	37.667	6.58233	18.5487	8.70067
	Gyn_10X_HIC_v5_00009199.mRNA1	2.291	3.44267	2.90333	2.81867	2.42833	1.91367	0.991333	3.05033	18.6247	1.62533	2.26333	1.39133	10.068	13.1003	2.49433	1.27633
	Gyn_10X_HIC_v5_00013829.mRNA1	1034.08	1274.34	1208.11	1090.36	671.348	476.595	616.995	421.786	88.0017	231.547	407.944	327.628	308.475	598.848	260.802	211.567
	Gyn_10X_HIC_v5_00024151.mRNA1	131.345	151.81	157.705	133.135	92.0027	82.9443	127.504	125.96	57.4473	205.326	116.309	100.678	357.377	115.13	73.1557	70.1667
	Gyn_10X_HIC_v5_00024119.mRNA1	3.73267	5.439	4.792	4.25367	2.89467	4.76667	5.81667	4.02567	3.535	3.62467	4.732	4.824	4.18933	0.644333	5.30967	5.122
	Gyn_10X_HIC_v5_00007497.mRNA1	34.6083	51.337	74.094	125.262	157.261	216.132	29.3547	5.487	37.8757	65.6923	29.337	34.082	12.0253	32.1013	105.815	51.086
	Gyn_10X_HIC_v5_00010078.mRNA1	0	0	0	0	0	0	0	0	0	0	0	0	0	0	0	0
	Gyn_10X_HIC_v5_00024802.mRNA1	15.9607	18.7043	17.9017	15.8167	13.5757	12.726	13.666	9.09233	12.4127	11.857	11.8187	11.357	7.93367	29.6157	9.19933	11.2597
	Gyn_10X_HIC_v5_00028740.mRNA1	7.63367	8.42667	9.186	7.787	6.71067	6.65333	16.2147	66.4277	598.298	190.088	11.8703	48.15	68.9093	3.36233	10.4813	4.95633
	Gyn_10X_HIC_v5_00017739.mRNA1	128.046	158.278	143.818	128.518	87.925	76.0467	55.756	63.143	24.3567	35.823	76.5563	51.1427	71.0043	272.119	51.7727	54.5697
	Gyn_10X_HIC_v5_00023066.mRNA1	184.591	171.757	181.512	179.906	162.581	137.629	320.544	315.558	72.7973	128.382	165.581	146.302	132.936	66.5187	196.299	190.515
	Gyn_10X_HIC_v5_00008088.mRNA1	10.9977	11.4043	11.3347	14.6423	19.6147	19.1013	11.1867	12.7593	42.0523	24.5443	8.10033	8.71033	10.7283	21.1747	15.248	16.9247
	Gyn_10X_HIC_v5_00002848.mRNA1	44.998	63.0303	73.9207	90.1477	104.156	97.5743	20.2953	23.3313	25.309	64.225	38.3697	35.7023	64.2003	23.522	100.806	59.2863
	Gyn_10X_HIC_v5_00027610.mRNA1	1.508	3.47767	6.61233	14.4307	25.7733	37.6283	5.95667	8.254	57.529	11.4057	6.23833	12.8397	2.32333	0.387667	58.4227	58.9933
	Gyn_10X_HIC_v5_00013403.mRNA1	1.27833	0.950667	1.622	1.101	0.685333	0.605	7.66167	2.22167	0.301667	0	0.496667	1.91033	0.0526667	0.03	1.01767	0.560333
	Gyn_10X_HIC_v5_00012637.mRNA1	37.2193	37.189	38.9843	32.864	33.931	35.7447	61.473	41.0113	51.813	36.6157	33.475	50.6693	26.332	45.4947	36.0583	32.8603
	Gyn_10X_HIC_v5_00009973.mRNA1	0.115667	0.148667	0.226	0.304667	0.169333	0.129667	0.08	1.312	1.50733	0.132	13.001	0.578667	0.124333	0	0.163667	0.085
	Gyn_10X_HIC_v5_00010210.mRNA1	9.579	7.81433	7.072	7.04033	5.36	6.55	43.971	88.8657	265.7	132.712	69.8973	59.6557	31.829	93.8213	226.154	130.801
	Gyn_10X_HIC_v5_00010930.mRNA1	12.9147	15.5447	15.6367	17.3667	17.8677	18.598	6.82233	4.73067	6.275	9.41967	9.44267	6.646	11.3467	8.952	11.5407	12.5943
	Gyn_10X_HIC_v5_00002578.mRNA1	0.356333	0.436667	0.322333	0.429	0.455667	0.259667	0.263667	0.316333	0.472667	0.574667	0.909	0.589	0.221667	0.366	0.512333	0.512
	Gyn_10X_HIC_v5_00016929.mRNA1	22.1013	18.0323	17.4767	16.7173	16.137	13.1677	27.199	12.4167	7.46767	23.3107	20.083	16.009	24.9753	5.79767	19.017	20.132
	Gyn_10X_HIC_v5_00014729.mRNA1	17.9093	16.652	18.5117	15.7263	16.9463	13.7077	16.5527	12.6317	9.14367	10.3343	17.0427	18.827	36.609	0.946667	12.3663	11.9087
	Gyn_10X_HIC_v5_00004007.mRNA1	242.828	270.034	267.297	225.168	225.926	241.898	260.383	341.705	278.31	342.105	214.476	388.879	240.463	291.483	246.053	246.858
	Gyn_10X_HIC_v5_00008646.mRNA1	3.20333	2.81833	2.73033	3.06067	2.79433	2.308	8.57767	2.16533	4.67433	4.429	4.10667	4.59467	4.71867	2.07667	3.156	1.94267
	Gyn_10X_HIC_v5_00003079.mRNA1	1.333	0.748333	1.09833	1.83833	2.00567	3.83367	4.14667	0.267	1.21233	1.812	0.619333	2.48933	1.36133	0.289667	2.148	1.24133
	Gyn_10X_HIC_v5_00002476.mRNA1	1.744	1.024	0.848	0.545667	0.307	0.122333	3.65767	1.51833	0.221333	0	1.11433	0.107	0.699333	0.0256667	0.985333	0.603
	Gyn_10X_HIC_v5_00030871.mRNA1	35.06	33.2847	49.0603	66.85	79.0223	86.713	47.6963	12.008	85.359	129.221	33.083	105.011	98.82	11.7623	62.7813	42.332
	Gyn_10X_HIC_v5_00019636.mRNA1	43.7917	35.9023	35.096	28.5967	75.988	42.3003	40.931	192.115	62.332	5.62767	22.201	87.323	10.8153	1.705	21.77	12.1223
	Gyn_10X_HIC_v5_00019106.mRNA1	17.0413	16.867	18.6247	29.7213	44.7147	55.2463	39.028	92.8037	237.93	292.981	69.029	102.545	33.309	24.5663	113.488	115.772
	Gyn_10X_HIC_v5_00018992.mRNA1	5.47267	12.6053	22.832	48.37	93.1853	113.771	13.027	14.126	70.3293	39.4787	22.2133	60.3443	100.621	15.0973	22.2697	48.3667
	Gyn_10X_HIC_v5_00012031.mRNA1	34.2643	25.4413	35.1787	48.8787	52.8547	59.5373	179.356	35.2617	61.9587	378.581	49.9823	188.122	9.169	11.3673	168.336	203.073
	Gyn_10X_HIC_v5_00018339.mRNA1	14.148	14.5723	14.8253	13.167	9.349	7.64067	78.9093	26.7423	7.56033	13.4027	28.0807	17.308	6.103	2.22467	10.8243	12.0347
	Gyn_10X_HIC_v5_00001266.mRNA1	2.48667	2.26333	1.85367	2.021	2.13033	2.445	1.98	2.12633	1.39133	0.984333	1.59633	1.227	1.38433	1.763	2.61233	2.325
	Gyn_10X_HIC_v5_00002126.mRNA1	0.0353333	0.009	0.0226667	0.209667	0.799	1.363	15.503	19.781	0.066	0.647	0.0563333	0.285	0.0263333	0.0493333	24.5677	12.5463
	Gyn_10X_HIC_v5_00011546.mRNA1	0.860667	0.816	0.894333	0.896333	0.708333	1.14933	0.958667	0.702667	0.943333	1.29833	0.909667	1.056	1.043	0.049	1.24133	1.05133
	Gyn_10X_HIC_v5_00025510.mRNA1	72.403	25.2693	28.593	30.119	34.812	29.703	78.2773	47.939	152.892	120.007	123.446	104.189	142.392	0.835667	35.9037	18.9083
	Gyn_10X_HIC_v5_00021467.mRNA1	0.411333	0.364	0.254333	0	0.344667	0	0.133333	0	0.553333	0	0	0.083	0.232333	0	0.0736667	0
	Gyn_10X_HIC_v5_00017981.mRNA1	3.59167	4.30567	4.73167	7.43	13.0857	18.205	4.33067	3.41733	24.991	41.754	6.649	10.869	6.404	15.7773	10.3467	15.205
	Gyn_10X_HIC_v5_00023541.mRNA1	0.721667	0.941	1.59767	2.06567	3.49033	3.77433	0.831	0.380333	0.690667	1.445	0.975333	0.523667	1.09567	0.127333	2.749	2.68733
	Gyn_10X_HIC_v5_00025151.mRNA1	0.337333	0.254	0.145333	0.508333	0.905667	0.779333	0.188333	0.625	2.064	0.115667	0.394667	0.721667	0.266333	0.587667	0.656333	0.742
	Gyn_10X_HIC_v5_00009235.mRNA1	0.0386667	0.078	0.039	0.0893333	0	0	1.01133	0.113667	340.069	1.16067	1.34833	2.12267	0.582667	0.136667	0.181667	0.0586667
	Gyn_10X_HIC_v5_00023806.mRNA1	383.973	486.731	464.453	403.5	241.613	183.589	171.66	147.671	39.0817	67.481	179.218	103.446	149.532	475.05	108.568	100.865
	Gyn_10X_HIC_v5_00019112.mRNA1	5.73267	3.82867	2.71367	2.16567	2.37533	2.04133	8.02833	8.80633	1.18633	0	4.83933	3.39567	1.85433	3.501	4.59767	3.96633
	Gyn_10X_HIC_v5_00027036.mRNA1	1.332	1.32333	1.76567	1.91333	2.39367	2.333	1.322	1.131	2.73233	2.32467	1.108	1.84633	1.53333	1.915	3.51233	4.33133
	Gyn_10X_HIC_v5_00003853.mRNA1	43.8033	41.704	38.7107	34.274	26.0407	20.687	38.3433	22.481	8.75	19.673	40.6153	18.6323	29.0843	6.66167	23.3133	23.6753
	Gyn_10X_HIC_v5_00014606.mRNA1	462.023	610.854	595.57	535.606	395.85	323.417	278.443	265.812	84.6607	152.289	274.895	200.463	185.144	330.043	163.168	136.518
	Gyn_10X_HIC_v5_00017252.mRNA1	19.5447	24.0733	29.1897	30.9683	33.978	35.575	22.8033	38.5957	30.0163	17.1	21.7337	18.744	13.9453	25.7483	67.75	73.5293
	Gyn_10X_HIC_v5_00000136.mRNA1	1.66067	1.16033	1.04	0.596	0.592667	0.436333	1.869	1.872	1.52167	2.02267	2.25267	1.211	2.66667	0.275667	0.804	1.08667
	Gyn_10X_HIC_v5_00018438.mRNA1	69.5403	90.0717	74.3143	46.2293	20.4677	13.462	21.5237	14.6607	1.38433	2.61	19.2493	8.014	9.77967	32.4353	4.72633	5.318
	Gyn_10X_HIC_v5_00018362.mRNA1	4.394	3.50933	3.68533	3.237	2.953	2.18233	4.74267	7.98067	18.9723	11.4867	3.09767	3.10167	7.102	4.257	1.638	1.979
	Gyn_10X_HIC_v5_00013937.mRNA1	4.66867	8.78467	10.888	13.1697	12.1333	14.0303	2.12433	2.223	3.10733	9.39967	5.79267	4.768	2.97767	2.128	10.4787	8.26733
	Gyn_10X_HIC_v5_00030835.mRNA1	6.43367	3.18567	3.98333	3.63233	3.62767	4.84933	18.683	25.98	3.04767	3.05933	3.45467	5.792	4.30367	0	5.75867	7.75367
	Gyn_10X_HIC_v5_00000209.mRNA1	0.408333	0	0	0.0573333	0.0656667	0.155	2.06433	1.68267	8.99267	0.283333	0	0.0913333	9.84267	54.3193	16.7487	8.73167
	Gyn_10X_HIC_v5_00025205.mRNA1	0.474667	0.663	0.699333	0.769667	0.559333	0.186333	0.287667	0.0116667	0.464333	0	0.708667	0.0466667	0.413333	0.0863333	0.239	0.209667
	Gyn_10X_HIC_v5_00019876.mRNA1	4.851	3.38233	4.58567	3.736	3.27367	3.624	5.41367	2.442	7.25633	15.8413	4.032	2.561	15.5263	5.29367	2.772	3.555
	Gyn_10X_HIC_v5_00024058.mRNA1	8.25133	8.092	7.234	6.70433	6.17067	5.67767	6.10033	6.19767	7.131	8.125	5.84167	6.09367	6.66567	6.938	6.22567	7.01933
	Gyn_10X_HIC_v5_00028209.mRNA1	6.808	8.50033	6.73733	7.44767	6.64267	5.662	4.48567	2.60267	1.582	2.30467	9.11	2.54033	3.74233	11.536	4.07667	3.37367
	Gyn_10X_HIC_v5_00019679.mRNA1	4.32567	5.21333	5.60767	4.78167	4.49367	4.724	3.51233	2.444	1.84467	1.56033	3.593	3.00067	3.05767	8.05667	3.98133	4.725
	Gyn_10X_HIC_v5_00020873.mRNA1	5.09833	3.77267	2.60833	2.753	3.43467	5.17267	6.67433	98.5023	244.818	18.6227	30.066	16.3083	115.233	32.3303	7.28	7.89733
	Gyn_10X_HIC_v5_00019483.mRNA1	23.5007	40.193	42.2547	56.6867	43.5183	34.7603	10.6613	8.404	5.33233	21.8437	16.9743	10.556	9.78	13.3447	22.2893	20.0567
	Gyn_10X_HIC_v5_00025505.mRNA1	43.6587	60.939	65.2533	82.4423	80.8307	97.994	18.313	14.1363	15.4867	17.5407	29.4977	12.8787	13.9603	40.4317	81.2477	37.2397
	Gyn_10X_HIC_v5_00017119.mRNA1	0.0426667	0	0.016	0.077	0.119	0.404333	0.048	0.538333	784.482	2.69333	1.87933	4.28267	1.23	1.69867	0.663333	0.0886667
	Gyn_10X_HIC_v5_00016932.mRNA1	76.565	69.613	142.323	259.593	357.763	262.14	263.076	18.226	17.3597	2.50733	169.241	49.9893	5.825	0.197	348.142	76.207
	Gyn_10X_HIC_v5_00018801.mRNA1	17.8553	13.231	24.4047	23.7947	33.4787	37.3723	63.0023	91.1667	18.861	16.899	37.8793	74.86	7.491	1.76333	38.357	33.8823
	Gyn_10X_HIC_v5_00025981.mRNA1	9.60367	8.11733	8.28967	7.06667	7.68733	7.16433	15.405	12.7727	10.6753	14.9047	11.8633	15.7013	10.6333	0.241667	8.138	10.735
	Gyn_10X_HIC_v5_00027852.mRNA1	16.752	12.5453	11.3613	12.2723	13.1587	13.7653	15.9173	15.1293	17.132	23.8967	17.3027	13.4867	14.6187	8.023	14.669	14.7447
	Gyn_10X_HIC_v5_00012763.mRNA1	11.6253	12.5003	11.7107	15.7583	19.798	25.6073	16.6467	7.31333	31.7693	32.6803	14.7953	27.622	11.6127	37.1803	34.5943	36.07
	Gyn_10X_HIC_v5_00008498.mRNA1	0.072	0.174333	0.0356667	0.284667	0.910667	0.807	0.805667	0.581333	1.99067	0.479	8.78767	9.288	0.044	0	0.141	0.185667
	Gyn_10X_HIC_v5_00015330.mRNA1	3.96733	2.67067	2.30533	0.894667	0.477333	0.203	2.39367	1.748	1.26533	0.323333	2.835	0.417333	2.27967	0.370667	1.03533	0.902
	Gyn_10X_HIC_v5_00012340.mRNA1	0	0	0	0	0	0	0.121333	0.093	0	0	0	0	0	0.0583333	0.149	0.179
	Gyn_10X_HIC_v5_00009563.mRNA1	0	0	0	0	0	0	0	0	0	0	0	0	0	0	0	0
	Gyn_10X_HIC_v5_00001384.mRNA1	0.152333	0.046	0	0.022	0	0.0133333	0.046	63.294	1.195	0	0	0.142667	0.897667	0	0.228	0.0136667
	Gyn_10X_HIC_v5_00022709.mRNA1	51.3577	56.0903	66.503	54.8607	59.893	65.0553	68.505	52.0023	181.659	201.863	74.5313	115.194	61.1053	66.9883	67.89	111.231
	Gyn_10X_HIC_v5_00003211.mRNA1	1.07133	1.133	1.166	0.715	0.614	0.437333	1.39833	8.98867	0.351667	0.948333	1.39533	0.402	20.56	41.671	1.49733	1.80533
	Gyn_10X_HIC_v5_00013743.mRNA1	15.5097	29.774	55.2427	108.575	152.087	169.543	12.6463	2.37267	8.95233	5.45933	21.7433	14.946	10.0033	7.24467	123.111	105.842
	Gyn_10X_HIC_v5_00000035.mRNA1	12.6493	12.561	12.3063	11.646	11.498	12.6833	10.6463	17.024	44.0453	36.7743	18.6853	26.985	16.6897	20.007	19.477	19.8647
	Gyn_10X_HIC_v5_00025958.mRNA1	1.31467	0.104333	0.122	0.0653333	0.076	0.101333	0	0	0.208667	0	5.431	5.33067	41.8853	0.0553333	0	0.079
	Gyn_10X_HIC_v5_00030157.mRNA1	36.1377	34.0993	33.393	29.51	28.2677	25.4043	41.6207	27.3033	12.7983	55.004	34.6897	27.0967	31.411	17.7347	41.0127	35.306
	Gyn_10X_HIC_v5_00021241.mRNA1	20.596	18.1773	17.4577	19.3797	21.5193	21.8617	25.9277	70.864	161.915	85.5213	28.7287	48.946	31.499	39.0253	25.342	21.4363
	Gyn_10X_HIC_v5_00021611.mRNA1	4.75233	5.56967	5.37467	5.03767	4.59633	3.54867	2.89467	4.894	6.137	4.79567	3.737	3.01833	4.577	6.711	4.199	5.312
	Gyn_10X_HIC_v5_00018148.mRNA1	13.871	11.7723	13.592	18.2917	25.2493	32.565	34.732	27.0687	135.787	165.116	23.5217	109.311	7.77967	24.105	54.147	83.802
	Gyn_10X_HIC_v5_00002171.mRNA1	0.551333	1.087	0.453	0.570667	0.359667	0.903	0.609	0.634667	1.33967	0.515	0	0.522667	1.85367	3.96933	0.681667	0.801
	Gyn_10X_HIC_v5_00019906.mRNA1	39.691	54.5937	68.7303	49.6617	41.5363	37.8603	20.8047	30.249	32.6087	39.5657	34.2633	51.0997	35.432	60.271	28.2777	26.95
	Gyn_10X_HIC_v5_00008759.mRNA1	3.16667	3.96067	4.01567	3.52733	2.81733	2.36433	3.35833	2.45267	7.90733	1.19433	2.829	3.444	79.0267	473.321	7.729	5.22767
	Gyn_10X_HIC_v5_00012226.mRNA1	37.1097	51.674	59.0013	52.9483	32.5113	23.179	14.3587	9.83067	2.897	11.574	25.6387	13.715	9.73533	39.501	13.8277	23.1553
	Gyn_10X_HIC_v5_00017227.mRNA1	0.164667	0.279333	0.110333	0.0256667	0.103333	0.0466667	0.187667	0.120333	0.202667	0	0.672	0.130333	0.079	0.124667	0.06	0.106667
	Gyn_10X_HIC_v5_00007866.mRNA1	0.75	0.952333	1.06633	1.001	0.566	0.787667	0.579667	0.592333	0.706667	0.894333	1.13567	1.08133	0.337667	0.746	0.721667	0.836667
	Gyn_10X_HIC_v5_00009149.mRNA1	2.96333	2.17	4.24067	4.751	11.3263	22.1443	25.0157	115.512	40.773	9.38167	20.8097	92.3877	0.676667	0.0993333	15.3073	38.8827
	Gyn_10X_HIC_v5_00005582.mRNA1	32.4817	34.8703	37.4387	39.824	48.9237	63.739	60.607	29.3973	19.3643	73.5057	31.7387	35.216	14.5187	7.975	32.0023	42.3883
	Gyn_10X_HIC_v5_00018693.mRNA1	11.001	11.6887	20.769	33.1467	51.7827	66.6333	17.83	9.24367	19.1057	4.08167	21.8787	23.9077	11.243	16.561	35.1443	41.0967
	Gyn_10X_HIC_v5_00005085.mRNA1	9.24867	8.69667	6.771	12.355	17.147	15.821	11.404	7.39367	19.651	13.6887	4.23667	6.41133	12.84	3.456	15.777	13.742
	Gyn_10X_HIC_v5_00015678.mRNA1	18.5427	22.4273	35.037	62.1423	90.7737	112.32	49.1087	27.1467	36.7073	61.8083	27.1203	47.0137	23.7273	3.58767	79.2967	59.0733
	Gyn_10X_HIC_v5_00024605.mRNA1	11.9023	8.55467	6.371	4.44033	2.82233	1.54933	9.50367	33.638	50.3893	6.07033	9.773	17.5197	813.981	9.487	4.78967	3.39467
	Gyn_10X_HIC_v5_00025687.mRNA1	33.121	46.1313	70.7797	138.691	232.009	330.77	20.4343	8.76167	22.55	5.449	65.821	27.876	66.5603	2.57767	179.754	125.069
	Gyn_10X_HIC_v5_00023853.mRNA1	1.252	0.479	0.424333	0.722667	0.923333	0.488	0.883	0.056	0.657667	0.146333	0.666333	0.405667	0.113	0.0853333	0.975333	0.587667
	Gyn_10X_HIC_v5_00021999.mRNA1	106.579	121.982	134.451	125.046	115.676	106.214	71.7127	114.637	139.231	246.279	78.8753	140.262	71.909	77.455	94.3327	87.2567
	Gyn_10X_HIC_v5_00019221.mRNA1	0.0303333	0.0206667	0.057	0.134	0.508667	1.40733	2.60167	82.9477	83.365	154.857	1.78567	427.308	198.498	0.338333	0.410333	0.190667
	Gyn_10X_HIC_v5_00022092.mRNA1	3.092	2.81033	1.75533	1.883	1.47033	1.94733	3.488	2.60167	2.70967	2.32967	1.76233	2.29767	3.243	3.443	1.48767	2.31167
	Gyn_10X_HIC_v5_00010491.mRNA1	41.939	51.7183	57.228	64.7803	81.5557	107.103	36.3097	39.7943	68.009	63.5723	44.0887	84.818	28.3237	45.7777	83.4987	55.1393
	Gyn_10X_HIC_v5_00019056.mRNA1	0.101333	0.373	1.29733	3.255	14.7693	14.203	0.108667	20.512	0.434333	0	0.673333	6.22233	0.087	0.0743333	12.033	9.79467
	Gyn_10X_HIC_v5_00013510.mRNA1	3.535	2.983	2.99333	2.95167	2.75133	4.10267	3.13333	7.085	10.2267	4.06833	4.916	7.502	4.53533	8.66767	3.20933	4.58733
	Gyn_10X_HIC_v5_00015154.mRNA1	21.1293	24.757	20.7817	13.0307	4.00267	1.724	7.65933	5.18633	1.00467	0.246333	6.81667	1.78	2.96733	0.506333	2.56833	2.343
	Gyn_10X_HIC_v5_00000777.mRNA1	4.30167	2.36367	1.73333	1.62433	1.798	1.56633	3.31767	2.71333	112.782	160.175	7.944	20.2247	46.5103	40.3793	2.04333	2.68967
	Gyn_10X_HIC_v5_00023568.mRNA1	7.287	4.873	6.046	5.38533	7.851	6.545	7.581	5.859	10.1653	8.63633	8.188	6.57833	13.9347	9.10133	5.32933	3.17367
	Gyn_10X_HIC_v5_00020176.mRNA1	1.11067	0.948667	1.15833	1.56533	1.23533	1.15833	11.362	10.9417	2.29133	3.69233	1.2	4.627	23.7703	0.022	1.96633	1.92367
	Gyn_10X_HIC_v5_00020637.mRNA1	20.719	18.9347	18.3153	15.9773	10.8223	6.59833	40.164	20.0447	6.778	1.82867	23.5373	14.577	290.111	2.71833	5.91533	3.09167
	Gyn_10X_HIC_v5_00000522.mRNA1	26.5763	15.482	19.0703	24.3457	31.588	38.7217	62.6977	11.219	14.498	19.1397	40.6947	34.846	12.9763	0.251	60.7533	49.651
	Gyn_10X_HIC_v5_00002201.mRNA1	0.758	0.327667	0.286	0.156333	0	0.457	1.99867	3.53867	0.545333	1.05367	0	0.546	2.23567	0.524667	1.01667	1.12867
	Gyn_10X_HIC_v5_00004338.mRNA1	19.837	15.2807	17.281	17.612	25.4203	26.4473	48.905	52.501	67.323	26.0703	47.775	96.099	6.26	1.064	32.8247	23.7043
	Gyn_10X_HIC_v5_00029816.mRNA1	0.751	0.837667	0.858	0.893667	0.750667	2.26033	0.964	1.06033	1.336	0.464667	0.124333	1.12933	0.832333	0.646333	1.37067	1.67067
	Gyn_10X_HIC_v5_00023033.mRNA1	0.160333	0.200667	0.100333	0.233667	0.356667	0.434	0.21	3.36533	11.324	0.592	0.638	0.388333	1.79833	0	0.183667	0.301
	Gyn_10X_HIC_v5_00026058.mRNA1	12.9593	20.5107	26.5167	29.9077	27.9463	20.447	5.28467	2.59	1.62233	4.573	6.92133	2.905	4.32033	7.45267	13.8703	10.5343
	Gyn_10X_HIC_v5_00000262.mRNA1	6.89233	7.23367	6.78733	5.794	4.96167	4.635	5.80633	5.328	4.94433	6.79433	7.41933	6.21767	4.386	3.10567	5.50033	5.93267
	Gyn_10X_HIC_v5_00025742.mRNA1	0	0.379667	0	0.153	0	0	0.146	0	0	0	0	0	0	0	0.0503333	0
	Gyn_10X_HIC_v5_00022534.mRNA1	96.5083	102.305	102.915	91.2453	81.609	74.09	94.525	86.5507	79.37	134.786	95.4267	110.569	119.965	36.3557	76.2413	75.2587
	Gyn_10X_HIC_v5_00013188.mRNA1	0	0	0	0	0	0	0	0	0	0	0	0	0	0	0	0
	Gyn_10X_HIC_v5_00029507.mRNA1	0	0	0	0	0	0.066	0	0	0.158333	0.569667	0	0	0	0	0	0
	Gyn_10X_HIC_v5_00028792.mRNA1	0.0793333	0.0146667	0	0	0.131	0.027	2.31933	13.6633	0.925	0.109667	0	0.0706667	0.159333	0	0.357333	0
	Gyn_10X_HIC_v5_00011952.mRNA1	9.05233	11.5867	11.47	10.7067	9.77333	11.5817	8.60633	7.534	9.91167	18.867	9.368	14.6457	10.812	17.3653	10.4727	12.8833
	Gyn_10X_HIC_v5_00023027.mRNA1	158.175	116.244	249.689	230.298	209.604	130.158	8.356	0.432	24.785	1.94	342.764	41.9467	0.0786667	0.130667	17.825	53.3083
	Gyn_10X_HIC_v5_00002941.mRNA1	1.74967	0.644	1.02833	1.65133	1.48067	1.327	296.116	127.819	0.934	0.239667	0	11.7473	3.14567	0.0416667	0.293333	0.127
	Gyn_10X_HIC_v5_00017381.mRNA1	0.783	0.254333	0.371667	0	0.213	0.062	0.034	1.787	0.700333	1.30533	6.29033	0.768667	0.293333	0	0.785333	0
	Gyn_10X_HIC_v5_00001493.mRNA1	71.4223	54.1003	69.432	93.2067	161.256	243.416	105.693	243.84	587.444	231.374	235.8	385.204	117.226	29.5623	232.431	352.638
	Gyn_10X_HIC_v5_00020736.mRNA1	4.17133	3.96167	5.34367	7.28033	9.97333	11.4777	7.98733	7.51	21.1997	22.9097	5.94033	14.376	8.31033	7.842	14.934	14.5697
	Gyn_10X_HIC_v5_00005317.mRNA1	63.4773	68.7757	83.056	72.194	68.657	68.446	53.8513	59.6527	31.528	32.9147	58.731	58.9203	47.731	72.467	77.019	120.903
	Gyn_10X_HIC_v5_00019281.mRNA1	0.0373333	0.11	0.101667	0.105667	0.311	0.269667	0.479667	101.396	1.037	0.367	0.154333	0.902667	0.338667	0	2.21567	0.105667
	Gyn_10X_HIC_v5_00022156.mRNA1	0	0	0	0.0113333	0	0	0.0506667	1.036	0.0766667	0.061	0	0.0216667	0.0906667	0.011	0.0486667	0.0446667
	Gyn_10X_HIC_v5_00019293.mRNA1	2.167	2.50733	2.374	2.14867	1.32667	0.925	1.21433	0.450667	0.238333	0.317333	1.51167	0.888	4.28933	2.01167	0.531667	0.999
	Gyn_10X_HIC_v5_00021059.mRNA1	0.026	0	0	0	0.0846667	0.0566667	0.079	0.118	0.795	0	0.258667	0	12.3553	0.708333	0.0706667	0
	Gyn_10X_HIC_v5_00023392.mRNA1	28.6803	29.0193	29.1997	27.4363	26.5467	25.6733	23.021	28.5213	34.6743	44.0797	24.1963	25.1857	24.7023	38.826	26.0913	22.7127
	Gyn_10X_HIC_v5_00005078.mRNA1	30.3773	35.3533	37.7113	37.6527	26.0437	20.631	17.9717	18.7597	8.88267	3.58	15.5847	13.1203	10.8193	28.7673	8.74933	11.4253
	Gyn_10X_HIC_v5_00002965.mRNA1	94.79	102.267	102.606	88.3387	55.285	51.409	58.877	60.9167	14.2833	15.0433	46.969	43.3907	35.6537	67.7267	16.6803	15.757
	Gyn_10X_HIC_v5_00000593.mRNA1	0	0	0	0	0	0	0	0	0	0	0	0	0	0	0	0
	Gyn_10X_HIC_v5_00012645.mRNA1	30.335	30.3287	31.0843	31.5607	31.042	42.9623	34.3843	40.062	49.608	58.3237	25.8613	42.1903	45.815	32.9317	57.341	72.5133
	Gyn_10X_HIC_v5_00030634.mRNA1	0.913333	1.365	1.07867	0.423333	1.49833	0.716333	3.17167	3.72933	4.98367	0.741	2.04533	2.719	9.75367	0.781667	1.57	1.31267
	Gyn_10X_HIC_v5_00012011.mRNA1	126.49	99.355	92.1123	84.099	75.269	74.9207	76.6257	11.9837	6.257	33.7437	40.4507	16.3497	12.7243	1.51967	84.8733	75.847
	Gyn_10X_HIC_v5_00026642.mRNA1	0.702	0.831	0.736333	0.485333	0.340333	0.372	0.351333	0.178333	0.146	0.327667	0	0.164667	0.213	0.522	0.341333	0.501667
	Gyn_10X_HIC_v5_00000190.mRNA1	7.31733	7.067	7.057	5.56433	3.36033	3.42833	4.14267	3.705	4.69533	4.13067	5.93067	4.27267	4.82267	7.46067	2.683	3.30667
	Gyn_10X_HIC_v5_00002616.mRNA1	12.077	14.1217	15.8427	15.3817	15.424	15.1663	7.43867	4.88433	5.76433	4.04233	7.57467	5.42633	6.70967	3.77967	12.0423	11.859
	Gyn_10X_HIC_v5_00012731.mRNA1	4.346	5.36467	4.79533	4.63467	3.24567	2.86233	3.318	12.9053	4.30633	7.22967	6.952	5.49567	5.90967	12.8213	3.46067	3.02933
	Gyn_10X_HIC_v5_00000497.mRNA1	0	0	0	0	0	0	0	0	0.047	0	0	0	0	0	0	0
	Gyn_10X_HIC_v5_00027524.mRNA1	50.4807	59.0093	71.498	103.39	158.05	224.866	47.8833	24.273	65.9833	114.982	50.434	98.569	50.983	31.6943	129.446	86.856
	Gyn_10X_HIC_v5_00002013.mRNA1	80.0023	58.4957	80.306	89.333	92.2783	99.1363	152.918	40.8137	40.8033	164.001	65.71	93.2287	29.4633	11.203	118.82	136.398
	Gyn_10X_HIC_v5_00022309.mRNA1	11.1107	25.2877	45.55	98.049	153.225	214.32	2.08567	0.477333	1.53933	0.327	2.28933	7.361	0.985667	0.0376667	115.167	51.9877
	Gyn_10X_HIC_v5_00010513.mRNA1	86.8783	84.088	94.9433	94.273	77.0093	73.2063	166.973	54.3323	159.383	208.573	80.1437	109.964	71.0947	15.045	50.247	43.3007
	Gyn_10X_HIC_v5_00013471.mRNA1	23.7333	26.943	25.848	20.7327	19.0963	18.7307	11.5517	14.8673	10.482	13.169	15.7743	12.712	15.674	33.7383	19.662	19.6367
	Gyn_10X_HIC_v5_00007147.mRNA1	26.5467	40.784	67.403	133.321	210.077	295.949	28.186	3.77333	18.7033	37.1487	30.5753	38.2333	7.822	4.081	200.028	162.963
	Gyn_10X_HIC_v5_00013437.mRNA1	10.9283	8.932	14.8393	27.349	68.0527	123.64	43.5537	43.2233	28.903	46.1023	32.5023	80.9847	22.9657	6.89033	84.788	144.801
	Gyn_10X_HIC_v5_00019887.mRNA1	15.5767	15.867	17.2493	20.2517	29.6843	29.6783	11.9433	7.13467	26.5943	25.491	17.222	15.24	6.527	6.766	24.1763	26.376
	Gyn_10X_HIC_v5_00003729.mRNA1	3.92267	4.012	5.244	4.153	3.43967	2.12933	6.65567	2.398	0.745333	3.55	13.238	1.10733	1.077	0	4.781	1.99567
	Gyn_10X_HIC_v5_00018415.mRNA1	5.88433	1.96567	1.51367	0.992667	0.778	0.867	6.633	26.761	2.955	0.708	4.91433	4.48033	8.55333	2.904	2.16	3.44333
	Gyn_10X_HIC_v5_00017299.mRNA1	22.431	25.2837	21.3643	16.3517	8.794	7.13167	8.268	8.76067	2.448	3.587	12.7387	8.07267	7.98433	23.454	5.381	7.98
	Gyn_10X_HIC_v5_00012218.mRNA1	0.239667	0.224	0.0256667	0.155333	0.282333	0.302667	0.16	0.0483333	0.134667	0	0	0.0733333	0.0523333	0.163667	0.254	0.181
	Gyn_10X_HIC_v5_00009253.mRNA1	0.121	0.107333	0.204	0.283667	0.444	0.454333	0.063	0.078	10.319	0.289333	0	0.420667	0.199	0	0.174333	0.256
	Gyn_10X_HIC_v5_00014965.mRNA1	2.99467	3.39633	2.93033	2.375	1.67433	1.26467	1.68033	0.931667	0.336333	0.426	2.42633	0.875333	1.81167	4.78067	0.869	1.392
	Gyn_10X_HIC_v5_00019014.mRNA1	19.099	17.591	14.3387	12.651	12.2263	11.9763	22.185	30.361	35.482	29.312	21.0067	23.3243	31.496	58.0853	12.3007	11.4863
	Gyn_10X_HIC_v5_00008991.mRNA1	7.37933	7.19033	8.64767	5.958	6.57067	5.33167	6.08467	5.85833	5.92367	5.79133	7.70133	4.00433	7.034	17.172	6.027	5.56767
	Gyn_10X_HIC_v5_00014688.mRNA1	78.5737	63.6137	42.9787	25.1633	12.7927	7.615	3.938	4.37533	1.47767	5.24367	19.8283	2.467	30.1367	0.351667	19.0267	6.53467
	Gyn_10X_HIC_v5_00012254.mRNA1	0.937667	0.760667	0.913	0.970667	1.239	1.3	0.789	0.387333	0.337667	0.0843333	0	0.00933333	0.944	0.344667	0.208333	0.1
	Gyn_10X_HIC_v5_00010318.mRNA1	0.0336667	0.0476667	0.0256667	0.187333	0.0343333	0.16	0	0	0	0	0	0.294667	0	0	0	0
	Gyn_10X_HIC_v5_00019783.mRNA1	18.5517	16.7063	12.7527	7.09033	3.61833	2.85467	7.212	5.92767	4.936	0.268333	12.004	2.88	2.63267	10.851	4.16433	4.575
	Gyn_10X_HIC_v5_00030392.mRNA1	29.7793	34.7403	34.6373	33.8377	28.594	28.463	22.2803	21.9417	36.9073	22.6197	22.229	22.171	18.7827	64.589	17.6373	18.01
	Gyn_10X_HIC_v5_00027637.mRNA1	44.3097	42.737	53.7207	68.599	91.3117	110.986	42.456	4.507	61.3737	35.819	48.2413	66.9937	17.53	1.30033	130.555	133.658
	Gyn_10X_HIC_v5_00027904.mRNA1	27.138	30.3293	23.7457	18.0007	8.19333	4.41533	10.2407	3.62233	1.55033	0.440333	9.46033	4.248	3.83667	0.325	4.851	3.47567
	Gyn_10X_HIC_v5_00000021.mRNA1	40.261	37.7447	33.9537	33.555	30.5467	30.1983	44.0223	44.8063	167.629	51.6843	38.748	47.52	54.975	51.1833	53.2617	47.4893
	Gyn_10X_HIC_v5_00030586.mRNA1	0	0	0	0	0	0	0	0	0	0	0	0	0	0	0	0
	Gyn_10X_HIC_v5_00009888.mRNA1	1.934	1.20767	1.03633	0.559333	0.315333	0.07	3.261	1.57667	0.367333	0.146333	3.41833	1.62967	0.609667	0.161667	1.85767	2.97067
	Gyn_10X_HIC_v5_00018822.mRNA1	16.946	21.396	16.0157	12.9017	7.62767	7.70333	10.9223	10.577	4.78	1.73233	10.8647	8.29433	9.922	53.9647	5.30033	7.83667
	Gyn_10X_HIC_v5_00004469.mRNA1	430.511	529.239	513.885	472.432	333.359	287.984	230.866	240.94	131.935	230.746	283.582	243.263	199.304	390.218	234.926	184.865
	Gyn_10X_HIC_v5_00002565.mRNA1	15.2887	18.067	18.125	19.5993	22.1097	22.5953	9.807	27.6323	31.6223	9.09433	16.0643	13.116	9.23167	15.9257	29.6657	28.977
	Gyn_10X_HIC_v5_00029822.mRNA1	6.409	7.06867	7.79633	7.37133	9.478	15.024	12.3787	18.1847	12.0163	14.235	5.51767	17.205	61.449	67.385	22.201	33.557
	Gyn_10X_HIC_v5_00019526.mRNA1	13.2583	13.7443	12.108	13.0163	12.783	12.4767	15.2743	38.1293	23.0383	22.9533	16.69	17.546	11.9413	11.29	20.508	20.314
	Gyn_10X_HIC_v5_00008518.mRNA1	0	0	0	0	0	0	0	0	0	0	0	0	0	0.0333333	0	0.064
	Gyn_10X_HIC_v5_00025769.mRNA1	0	0.059	0	0.114667	0.222333	0.221667	0.464667	12.9157	2.24467	0.469333	0.793667	0.525333	1.81967	0.369	0.249333	0.227
	Gyn_10X_HIC_v5_00016148.mRNA1	2.67767	2.88333	2.852	1.95767	1.74233	1.19533	0.983	0.463	0.409667	0.508333	1.451	0.629	0.871333	0.973667	0.896	1.27267
	Gyn_10X_HIC_v5_00005879.mRNA1	0	0	0	0	0	0	0	0	0	0	0	0	0	0	0	0
	Gyn_10X_HIC_v5_00023440.mRNA1	0.083	0	0	0	0.059	0.0776667	0.0436667	0.112	0.0856667	0	0	0	0	0.073	0.0466667	0
	Gyn_10X_HIC_v5_00022929.mRNA1	2.10833	1.82967	1.61267	1.761	1.859	1.862	3.62733	2.851	322.865	2.571	3.54033	3.006	2.69967	5.27467	2.14667	1.48867
	Gyn_10X_HIC_v5_00017484.mRNA1	0.211333	0.0683333	0.097	0.139333	0.0503333	0.0593333	0.135333	0.163667	0.621667	0.414	0	0.238	0.196333	0.305667	0.160667	0.191
	Gyn_10X_HIC_v5_00015080.mRNA1	12.373	11.8227	11.593	10.2953	10.482	9.71033	7.969	5.16333	8.719	11.193	8.264	7.30767	8.07667	3.23233	12.643	14.505
	Gyn_10X_HIC_v5_00003146.mRNA1	26.2733	30.751	38.0917	55.0897	78.317	99.5803	31.6383	15.742	44.3743	53.0883	35.7547	48.4787	29.6647	20.034	69.3207	61.62
	Gyn_10X_HIC_v5_00012541.mRNA1	0.703333	0.723	0.556	1.07967	1.39533	2.21833	0.803667	0.561	2.964	2.30633	0.756	1.344	0.9	1.55567	2.38933	1.97967
	Gyn_10X_HIC_v5_00019162.mRNA1	15.9943	18.7667	18.3777	14.1643	9.37833	8.02867	6.33933	8.34167	3.33667	6.11267	9.6	6.60733	7.67633	11.8413	5.99333	6.72667
	Gyn_10X_HIC_v5_00020596.mRNA1	0	0.003	0	0	0	0	0	0.308	0	0	0	0	0.019	0	0	0
	Gyn_10X_HIC_v5_00026623.mRNA1	5.03033	4.55333	4.71033	3.76	4.80733	5.07567	5.39633	7.345	3.33833	7.43467	5.11833	6.577	4.16733	0.690333	4.54933	9.013
	Gyn_10X_HIC_v5_00029577.mRNA1	7.228	25.5603	26.4117	26.0447	20.6763	23.5853	7.77933	3.817	10.57	157.77	42.3843	58.0023	22.93	51.5083	11.491	24.8923
	Gyn_10X_HIC_v5_00021133.mRNA1	27.631	19.4173	20.6243	19.6897	11.4763	3.91667	6.45133	0	1.108	0	11.1203	5.60367	9.05867	42.353	15.454	11.811
	Gyn_10X_HIC_v5_00018587.mRNA1	9.59533	8.903	4.65933	2.37367	0.876667	0.454	4.28033	1.693	0.154	0	2.21667	0.557333	2.67533	0	1.38367	0.776
	Gyn_10X_HIC_v5_00026838.mRNA1	27.1177	33.2817	43.926	62.934	85.4557	99.5237	24.7727	9.455	7.00767	39.915	32.3697	24.4527	35.0583	16.3753	50.004	50.8937
	Gyn_10X_HIC_v5_00002395.mRNA1	2.40233	2.169	1.88067	1.736	1.742	1.31067	2.02467	2.99767	2.24667	0.988	2.55267	2.32633	1.44067	2.07033	1.83067	1.765
	Gyn_10X_HIC_v5_00000492.mRNA1	31.1103	39.838	29.008	23.501	16.2127	16.5737	16.5587	21.1863	17.9553	17.1043	19.202	24.766	20.209	60.9027	11.8937	15.423
	Gyn_10X_HIC_v5_00028121.mRNA1	7.087	8.11867	9.22833	8.34967	9.75167	10.133	7.616	11.9407	19.5267	25.2273	9.85567	13.615	11.9817	6.014	11.9617	10.08
	Gyn_10X_HIC_v5_00013924.mRNA1	12.087	10.397	10.7233	10.3637	11.47	11.1003	13.353	38.947	11.4647	11.4573	14.5513	16.977	11.8387	4.54567	12.5293	11.3543
	Gyn_10X_HIC_v5_00029724.mRNA1	1.34733	1.30633	1.56	1.844	2.02833	1.72533	1.76267	0.431	9.953	1.24467	0.404	2.06967	0.190667	0.207667	0.777	0.275333
	Gyn_10X_HIC_v5_00030587.mRNA1	6.76767	9.201	9.37933	7.32267	4.51067	3.47067	9.679	6.985	1.93033	0.522667	16.214	3.194	3.42633	1.09067	5.40933	4.84433
	Gyn_10X_HIC_v5_00011869.mRNA1	3.808	2.734	2.59	3.08933	3.72933	3.837	7.237	3.77433	12.172	6.25	4.538	4.10467	2.23933	0.948667	6.53467	5.413
	Gyn_10X_HIC_v5_00002381.mRNA1	13.2967	13.88	25.4547	36.699	71.1007	84.4877	115.534	61.251	433.511	125.945	84.2837	307.955	92.0423	24.001	86.759	94.291
	Gyn_10X_HIC_v5_00013169.mRNA1	0.0756667	0.019	0.045	0	0.021	0.015	22.3217	0.676333	1.409	0.899333	1.56433	8.386	0.330667	0	3.429	5.593
	Gyn_10X_HIC_v5_00025615.mRNA1	1.153	0.876667	0.609333	0.314	0	0	0.646	0.062	0	0	0	0.125667	0.0263333	0	0.285	0.085
	Gyn_10X_HIC_v5_00028077.mRNA1	918.762	1137.91	1117.93	942.36	666.188	541.203	516.943	536.188	192.145	401.245	523.216	438.385	337.697	888.417	342.287	301.032
	Gyn_10X_HIC_v5_00009188.mRNA1	0.061	0.065	0	0.034	0	0.0233333	0.0606667	0	0.284	0.0913333	0.317667	0.0646667	0.0376667	0.0693333	0.0676667	0
	Gyn_10X_HIC_v5_00026802.mRNA1	56.943	36.3283	34.714	21.994	9.23433	4.534	41.895	5.19967	4.58733	20.877	50.986	6.81633	3.064	0.0513333	7.724	5.36533
	Gyn_10X_HIC_v5_00010577.mRNA1	39.041	43.7197	42.724	36.218	31.786	28.82	36.8403	33.4783	47.9247	24.047	27.5637	24.292	34.6173	130.527	19.6423	21.4483
	Gyn_10X_HIC_v5_00006985.mRNA1	0.826333	0.572	0.581333	1.099	1.03967	1.17233	3.43433	8.67533	0.349333	0.0426667	0	1.164	0.259	0.063	0.86	0.620333
	Gyn_10X_HIC_v5_00014536.mRNA1	26.4287	31.2983	53.594	53.2843	98.2967	140.425	39.9377	4.94067	68.8883	45.3817	41.182	70.3657	10.9487	11.845	121.884	208.033
	Gyn_10X_HIC_v5_00014297.mRNA1	59.661	59.438	52.2273	47.1753	37.535	36.0707	35.4423	32.9223	31.174	39.6537	40.231	33.0613	43.536	80.1027	31.8843	28.2973
	Gyn_10X_HIC_v5_00011284.mRNA1	0	0	0	0.043	0	0	0.0336667	0.028	0.0513333	0.472333	0	0.0376667	0	0.0983333	0.0676667	0.181667
	Gyn_10X_HIC_v5_00017293.mRNA1	0.971333	1.34433	1.362	1.73867	1.442	1.352	1.87333	1.94767	3.47	14.1503	1.32033	2.42267	2.169	2.642	1.667	1.882
	Gyn_10X_HIC_v5_00016768.mRNA1	0	0	0	0.02	0	0	0	0	0	0	0	0	0.0263333	0	0	0
	Gyn_10X_HIC_v5_00009995.mRNA1	18.194	26.911	37.0087	53.904	61.1713	66.765	12.6637	8.26067	7.128	34.1943	21.676	19.459	12.9603	15.7863	45.494	34.3283
	Gyn_10X_HIC_v5_00023188.mRNA1	0.0333333	0.045	0	0.157333	0.0926667	0	0.0746667	0.0323333	0	0	0	0	0.0943333	0.0876667	0.222667	0.399
	Gyn_10X_HIC_v5_00028333.mRNA1	0	0	0	0	0.0126667	0.0193333	0	0.0233333	0	0	0	0	0.239	0	0	0
	Gyn_10X_HIC_v5_00023990.mRNA1	7.66433	6.69733	6.318	8.28033	10.857	8.55333	8.61933	7.54167	8.36667	10.1953	5.76833	5.88633	6.056	7.86	10.5477	8.917
	Gyn_10X_HIC_v5_00024454.mRNA1	0.133333	0.0933333	0.135667	0.205	0.272667	1.137	2.44533	16.452	1.79133	1.43033	0.616333	1.241	0.155	0.150333	1.197	1.59167
	Gyn_10X_HIC_v5_00014901.mRNA1	0.038	0.033	0.039	0.109	0.0493333	0.101	0.114667	0.0406667	0.128667	0	0	0.0186667	0.171667	0.0443333	0.0586667	0.180333
	Gyn_10X_HIC_v5_00004750.mRNA1	0	0	0	0	0	0	0	0	0	0	0	0	0	0	0	0
	Gyn_10X_HIC_v5_00021240.mRNA1	34.8387	43.752	53.734	73.0027	111.047	135.727	42.8113	60.066	150.936	162.7	45.918	127.132	36.965	17.056	81.3833	90.128
	Gyn_10X_HIC_v5_00020317.mRNA1	16.1167	16.3713	14.5383	16.156	16.944	12.0237	8.01233	6.18167	5.99533	12.461	9.88767	7.14067	8.19167	7.312	17.0837	17.656
	Gyn_10X_HIC_v5_00021691.mRNA1	49.853	78.6807	118.583	179.873	242.677	296.283	29.7087	11.47	27.3147	40.9047	51.3827	37.472	21.0927	31.0373	155.143	100.917
	Gyn_10X_HIC_v5_00024629.mRNA1	0.68	0.667333	1.08467	0.532	0.417667	0.156667	0.693667	0.2	0.218333	0	0.338333	0.24	0.119	0	0.135	0.086
	Gyn_10X_HIC_v5_00028196.mRNA1	0.0103333	0.009	0.013	0.0143333	0.0186667	0.0233333	0.0123333	0.0863333	3.04967	0.0823333	0	0	102.382	570.261	0	0.572
	Gyn_10X_HIC_v5_00009886.mRNA1	0.00466667	0.003	0	0.0153333	0.017	0.00766667	0.0216667	0.848	342.166	1.66733	1.01167	1.53033	0	0.114667	0.123667	0.0173333
	Gyn_10X_HIC_v5_00017595.mRNA1	2.517	2.23633	1.849	2.96767	1.784	2.186	2.22	2.285	1.40233	1.60867	2.77167	2.25133	1.32133	0.463667	2.87733	3.62033
	Gyn_10X_HIC_v5_00016358.mRNA1	6.015	4.45667	5.19433	4.84467	8.27433	9.46333	14.3493	13.7247	43.8917	14.1663	8.59333	14.8593	9.86433	23.428	8.07	11.4643
	Gyn_10X_HIC_v5_00024524.mRNA1	16.2797	18.3093	17.4793	15.6327	11.0077	5.91767	10.7213	2.812	0.849667	5.73833	10.522	2.22533	4.712	0.0663333	10.961	7.163
	Gyn_10X_HIC_v5_00025408.mRNA1	0	0	0	0	0	0	0	0	0	0	0	0	0	0	0	0
	Gyn_10X_HIC_v5_00013741.mRNA1	264.851	290.343	225.39	131.429	51.1237	15.7997	31.882	79.6853	20.1123	2.86967	114.852	20.564	50.926	29.2523	73.6023	63.1637
	Gyn_10X_HIC_v5_00028654.mRNA1	11.5723	10.9183	10.0007	12.9843	17.043	15.632	13.0227	19.5187	34.2487	21.213	9.23933	9.48267	12.5343	25.647	12.755	15.1923
	Gyn_10X_HIC_v5_00021279.mRNA1	20.5333	22.207	20.0633	21.4243	22.8657	29.2463	35.9787	82.2117	199.504	70.6713	25.7307	52.9907	35.4253	76.299	38.838	39.8403
	Gyn_10X_HIC_v5_00011931.mRNA1	17.2907	18.3573	15.55	14.156	11.9147	12.1647	11.3623	17.8367	19.3077	20.9427	18.204	17.7897	13.141	14.115	12.1547	9.84233
	Gyn_10X_HIC_v5_00029320.mRNA1	24.9107	29.3547	31.7677	35.3697	32.6717	30.814	13.774	9.283	6.90067	7.84533	19.1317	9.424	10.9863	2.61933	19.0077	20.1143
	Gyn_10X_HIC_v5_00027199.mRNA1	0	0	0	0	0	0	0	0	0	0	0	0	0	0	0	0
	Gyn_10X_HIC_v5_00012132.mRNA1	11.8023	12.522	12.7253	12.4267	11.8987	10.5813	7.529	4.83167	6.29	5.04	11.5643	10.5303	13.2793	14.4033	8.57367	9.01867
	Gyn_10X_HIC_v5_00018993.mRNA1	75.2927	85.4307	82.3533	71.322	50.998	44.1377	42.841	26.6913	10.4347	17.2717	40.635	25.877	52.372	21.5897	24.724	25.875
	Gyn_10X_HIC_v5_00016948.mRNA1	16.0683	17.669	12.9497	17.093	16.3017	12.5197	16.8837	7.336	13.3157	13.0737	15.536	7.88967	12.0177	20.809	10.9607	12.3207
	Gyn_10X_HIC_v5_00017540.mRNA1	0.0606667	0.220333	0.202	0.123	0.0566667	0.182	0.608	43.6747	0.29	0.223	0.266667	0.273	4.00033	0.462	0.941667	0.452
	Gyn_10X_HIC_v5_00024703.mRNA1	0.0306667	0	0.0683333	0.043	0	0	0	0	0.263333	0	0	0.069	0	0.176667	0	0.0516667
	Gyn_10X_HIC_v5_00013163.mRNA1	0	0	0	0	0	0	0	0	0	0	0	0	0	0	0	0
	Gyn_10X_HIC_v5_00029485.mRNA1	11.8923	9.60967	8.09633	6.81267	8.91967	15.001	23.9837	67.1613	453.632	574.91	47.6437	83.1433	108.518	33.99	30.7443	37.0893
	Gyn_10X_HIC_v5_00029072.mRNA1	8.08833	7.84733	5.23933	4.24067	2.23633	1.767	8.53033	6.59867	5.84767	3.60433	7.96633	2.90567	1.91433	0.743	4.698	2.573
	Gyn_10X_HIC_v5_00028984.mRNA1	0	0	0	0	0	0	0	0	0.885667	0	0	0	0	0	0	0
	Gyn_10X_HIC_v5_00004371.mRNA1	6.28333	5.35667	8.873	14.736	15.938	18.9343	11.818	26.3267	31.4	11.2033	18.592	40.7737	5.552	0.142333	16.36	13.2247
	Gyn_10X_HIC_v5_00014131.mRNA1	59.5027	146.823	119.037	57.7947	11.2203	1.26367	15.324	4.31667	2.40333	0.463333	8.95867	1.33867	4.19733	0.519333	1.57667	2.88767
	Gyn_10X_HIC_v5_00020352.mRNA1	0.086	0.0523333	0.0496667	0.067	0.0843333	0.0866667	0.165667	0.145667	0.479667	0.572	0.426	0.213333	2.12867	0.183	0.0703333	0.119333
	Gyn_10X_HIC_v5_00012788.mRNA1	6.307	5.10833	3.127	5.10267	9.071	8.08	5.01167	4.366	16.3787	19.2813	2.16533	4.44067	9.88433	13.4053	8.53933	4.636
	Gyn_10X_HIC_v5_00019672.mRNA1	106.395	132.316	154.622	215.058	191.333	177.602	166.933	1.63567	26.4907	150.028	114.206	90.5323	57.1623	37.1127	107.342	32.1913
	Gyn_10X_HIC_v5_00007663.mRNA1	0	0.0296667	0.0386667	0	1.42333	0.0536667	0	2.20367	3.125	29.5073	0	1.33167	11.6317	0.0443333	0.0896667	0.0586667
	Gyn_10X_HIC_v5_00029272.mRNA1	0.048	0.082	0.676333	2.801	8.13333	16.7117	0.441333	0.684	2.15767	3.977	0.150667	4.63067	11.3953	0.019	4.705	9.354
	Gyn_10X_HIC_v5_00015917.mRNA1	33.281	35.5257	32.5187	29.737	25.8777	23.071	22.5237	26.317	33.5333	34.0877	35.348	24.9977	38.8653	45.8427	27.4197	25.803
	Gyn_10X_HIC_v5_00013840.mRNA1	6.62467	7.795	10.799	11.99	15.7493	46.0103	322.273	531.151	181.038	95.197	48.6723	298.963	1.15667	0.209333	171.129	264.702
	Gyn_10X_HIC_v5_00011972.mRNA1	0.258333	0.617333	0.978667	1.199	1.13	1.83033	0.585667	237.031	0.125667	0.273667	0.466667	0.166667	0.0156667	0.00733333	2.28233	2.46933
	Gyn_10X_HIC_v5_00006538.mRNA1	19.3873	30.039	37.7053	47.4537	36.3293	23.1833	17.7447	12.186	4.211	40.33	12.2963	14.736	46.3383	0.937667	20.414	12.73
	Gyn_10X_HIC_v5_00021153.mRNA1	1.55267	1.53767	1.674	1.08267	0.653667	0.428333	0	2.32733	178.248	932.628	4.63033	566.394	91.618	0.074	7.577	4.816
	Gyn_10X_HIC_v5_00008741.mRNA1	109.117	164.391	221.416	289.548	323.89	371.088	52.649	31.1877	73.2633	151.001	86.7043	100.126	56.9707	79.4473	213.31	217.044
[truncated: 28,937 more rows]

## Sheet: Th_genes_expression
	Supplemental Data. Hoang et al. (2023). Plant Cell.
	Expression level of T. hassleriana genes in the transcriptome atlas reported in Külahoglu et al. (2014)																		DAG: days after germination
																			Mean values of three replicates were used
	Gene ID	Leaf_0	Leaf_1	Leaf_2	Leaf_3	Leaf_4	Leaf_5	Stem	Root	Stamen	Petal	Carpel	Sepal	Seed_1	Seed_3	Seedling_DAG2	Seedling_DAG6
	XM_010560554.2	0.00766667	0.0113333	0.006	0.0103333	0.0373333	0.004	0	0.082	0.286667	0.330333	0.241667	0.274667	0.540667	0.00733333	0	0.015
	XM_010556348.1	39.9853	39.558	43.4993	41.3683	44.9237	43.009	58.695	68.7573	93.2723	68.6763	33.493	62.6427	100.696	34.162	51.4433	64.9143
	XM_010528660.1	30.982	42.9003	48.2857	46.4347	44.8537	45.54	182.435	467.671	450.099	21.3863	42.714	137.362	351.07	2.49233	44.4657	44.5353
	XM_010544127.2	0.686	0.393667	0.379	0.200333	0.305	0.09	0.204333	1.734	9.341	0.0206667	0.0316667	0.286	1.823	0.481333	0.296667	0.280667
	XM_010550460.1	14.7037	15.4007	15.9463	15.0267	14.1077	15.2183	12.9993	17.5123	18.519	22.0207	21.5437	17.7673	15.5943	20.4347	13.7263	12.3613
	XM_010525031.1	4.62433	4.97867	3.744	3.72467	2.59367	2.054	2.26033	1.27767	0.595667	0.309	2.62933	1.65933	2.64567	0.467667	1.68933	1.34033
	XM_010549058.2	0.984667	0.654667	0.696	0.699	0.724667	1.10967	0.816	0.867667	17.7897	0.194667	0.576667	0.315667	0.247667	0.459333	0.791	0.357667
	XM_010551959.1	0.123333	0.034	0	0.0266667	0.007	0.0193333	0.430333	0.199333	0.106	0	0.005	0.0496667	7.03233	1.20933	0.0223333	0.0186667
	XM_010543355.1	1.809	1.32333	1.183	0.765667	0.704667	0.356333	1.55333	1.79233	9.61567	0.283333	2.06467	0.882333	2.11567	0.234667	1.128	0.765
	XM_010529331.1	28.688	36.092	39.7917	44.977	56.6423	60.6087	54.9127	15.935	29.506	6.132	35.5603	24.9107	18.1773	4.99	42.648	60.208
	XM_010544728.1	59.391	66.4913	66.3343	63.6347	50.8887	45.869	48.167	26.6627	13.6367	8.376	119.132	32.106	15.4607	0.525667	110.938	77.039
	XM_010549916.1	0.356333	0.226667	0.387	0.527667	0.621333	0.716	0.811667	5.87167	9.928	1.023	0.776333	0.510667	1.50333	0.241	0.752	0.644333
	XM_010526247.1	0.0103333	0.014	0.0363333	0.066	0.032	0.067	0.0636667	0.294	357.166	0.962	1.914	2.32467	0.301	7.24933	0.108333	0.0836667
	XM_010524730.1	27.4427	39.1883	43.917	53.3347	58.778	90.1847	21.686	29.9083	25.8937	38.523	24.1897	28.9907	24.173	5.30167	41.1277	35.9953
	XM_010547150.1	27.1927	26.2723	24.8487	25.2533	25.9883	22.28	31.8037	26.9203	25.0387	14.8767	23.572	22.9013	41.4863	23.4583	31.4513	33.079
	XM_010558434.2	4.614	5.49767	4.099	5.27233	4.881	5.92167	5.56033	10.9107	4.73467	8.45833	6.792	8.47867	8.647	10.6023	5.648	8.61567
	XM_010556028.1	46.6033	48.1823	48.3787	49.575	51.298	47.1547	45.5847	45.998	52.64	87.701	52.8533	57.7157	50.9763	50.728	50.5293	61.9943
	XM_010548511.1	9.61867	10.2953	10.1093	11.5753	12.769	13.5033	15.9057	32.5907	54.8833	11.4883	14.217	10.9273	18.109	13.4117	12.2647	17.8587
	XM_010555495.2	33.8617	34.9217	36.008	37.5843	36.742	46.0373	38.936	35.537	102.306	11.7703	28.665	27.4743	30.493	21.4003	23.465	23.4087
	XM_010526938.2	25.0577	18.8703	22.127	24.99	37.0453	41.218	37.9303	63.1247	126.075	119.325	59.328	88.362	56.8027	50.3117	36.9973	46.7913
	XM_010534746.1	70.8057	42.2037	37.0947	35.901	34.735	29.3787	75.229	73.1803	10.3063	1.73	45.7687	24.8407	64.2817	3.51367	57.168	61.208
	XM_019202145.1	34.1467	59.131	75.496	89.982	111.304	102.951	18.2143	8.74367	6.906	4.719	36.4177	32.6907	35.0473	6.33567	102.509	77.915
	XM_010558601.1	0	0	0	0	0	0	0	3.89333	0.019	0.287667	0	0.0303333	0	0	0.00733333	0
	XM_010532165.2	9.52733	10.3257	7.505	5.80567	3.293	1.152	1.86233	2.21933	0.687	0.673333	1.284	1.47333	6.724	0.223	2.847	2.18067
	XM_019201606.1	0	0	0	0	0	0	0	0	0	0	0	0	0	0	0	0
	XM_010521757.1	0.0256667	0.017	0	0.00633333	0.033	0	0.0506667	24.9313	0.141	0	0.0146667	0.181333	0.824667	64.6503	1.30667	0.146333
	XM_010535481.2	37.6607	47.5513	48.5313	47.8803	49.4623	43.2983	36.6197	47.6883	28.835	16.0327	49.9867	74.1397	57.1883	14.9183	63.0273	44.986
	XM_010547970.2	0.714667	0.745667	0.665667	0.507	0.636333	0.631333	0.093	0.065	116.1	2.05767	2.094	15.574	11.6533	26.7663	1.001	0.399333
	XM_010533255.1	1.075	0.824333	0.831667	1.028	0.809333	0.712667	0.841333	3.139	0.711333	6.34433	2.707	2.97533	1.83267	0.336667	1.64	0.867667
	XM_010533101.2	7.17733	6.27667	6.15867	6.335	7.49767	9.81933	10.0633	15.4453	45.4837	17.0597	14.463	13.0063	11.252	23.584	8.03933	7.37733
	XM_010554242.1	2.75567	2.072	2.345	1.96267	2.24867	2.44333	2.796	4.58667	3.15433	2.23733	2.60133	4.68	2.72267	2.863	2.921	1.58433
	XM_019203905.1	28.9913	18.7277	14.852	12.4483	10.3873	6.098	12.462	10.2583	16.1547	9.50533	20.1673	11.8897	57.8867	0.495667	13.358	7.45933
	XM_019202870.1	153.383	161.39	231.355	196.081	160.904	182.309	177.98	161.785	181.941	136.544	93.1283	179.939	178.461	141.909	168.013	211.957
	XM_010559654.2	0	0	0.006	0	0	0.27	0.039	0	0	0	0	0	0.0156667	0	0	0
	XM_010560540.2	0	0	0	0	0	0	0	0	0	0	0	0	0	0	0.0343333	0
	XM_010557524.2	12.5557	13.4773	13.2293	14.2457	14.3763	17.797	15.991	25.321	3.21667	10.251	16.3973	14.9677	4.01633	2.01967	17.6117	16.7903
	XM_019202594.1	0.827333	1.454	1.78867	1.97833	2.619	2.21833	0.659	10.8543	4.44667	24.7237	3.882	5.667	5.64067	0.472667	3.32967	3.87033
	XM_010520817.2	12.2123	16.8907	18.4647	17.547	13.4977	11.845	7.01267	8.78133	11.0223	5.04533	3.93867	5.88367	5.99733	8.945	6.804	6.319
	XM_010556375.2	9.26433	10.1823	10.989	13.0373	13.4543	15.1797	12.227	3.03167	4.145	2.23033	11.1627	6.00867	2.775	0.591333	13.7543	10.8987
	XM_010526350.2	13.8033	14.343	13.896	14.894	14.3153	15.3453	14.929	13.1087	13.4773	32.0973	16.2923	19.5797	12.8083	10.091	13.221	10.7787
	XM_010534983.1	0	0	0	0	0	0	0	0	0	0	0.681333	0	0	0	0	0
	XM_010521158.2	1.80667	2.464	4.77133	7.56333	18.9777	19.8317	5.829	0.838667	17.6097	1.88667	17.7397	55.5717	7.81067	2.12033	404.889	372.187
	XM_010528308.2	12.5897	7.83633	8.74567	9.043	9.79967	10.364	11.5907	6.46067	34.499	37.295	13.4103	10.5807	64.1433	5.333	8.967	8.448
	XM_019200790.1	13.7403	13.588	11.4893	10.1057	8.00333	6.838	10.6803	22.7997	14.4433	19.566	11.2737	12.8573	15.3377	16.5117	9.00167	6.93733
	XM_010533129.2	20.7973	23.213	20.0987	19.211	14.2027	12.6437	13.3263	9.141	5.24467	4.37933	11.822	9.50333	13.0087	21.9343	7.594	8.66833
	XM_010532536.2	10.6207	11.4767	11.2387	12.0733	14.1557	14.3943	20.5837	28.0677	27.074	85.8133	24.9957	46.5743	22.9523	56.057	26.6693	25.1453
	XM_010529245.1	8.42167	6.009	4.72	3.85867	2.75733	1.255	1.99967	0.354	5.062	0.0413333	2.03033	0.131667	7.34467	147.56	3.70467	1.67867
	XM_010530770.1	0	0.017	0	0.04	0.045	0.02	0	0	0	0	0	0.0303333	0	0.0546667	0	0
	XM_010551629.1	43.396	33.204	33.0927	30.051	27.7503	27.1467	49.7063	33.613	14.537	9.04533	23.4983	28.9	30.5817	18.763	32.268	31.2567
	XM_010529246.1	141.621	92.5013	92.3147	84.0677	92.8207	93.037	261.771	276.88	77.0077	247.221	114.624	186.237	111.396	79.468	114.789	143.119
	XM_010523508.2	0.599667	0.246667	0.281667	0.0983333	0.0856667	0.0736667	0.298667	3.221	0.107	0	0.219667	0.0193333	5.27033	0.03	0.095	0.140667
	XM_019203617.1	9.92467	6.69767	5.17933	5.23533	4.61567	3.72033	16.7327	21.304	8.488	16.0137	18.7907	32.28	16.201	10.56	9.76733	6.04033
	XM_010550286.1	17.2697	9.951	9.24333	8.433	7.19533	7.17767	19.1563	11.7927	6.288	4.97133	12.6963	10.515	19.2247	7.27667	12.1007	9.84633
	XM_010558554.1	5.95967	9.21267	9.73633	9.164	10.516	9.34467	5.78367	5.13767	12.7907	10.0943	11.013	7.80833	7.63933	4.852	7.142	5.44667
	XM_010556248.2	24.758	42.0623	44.1917	44.3287	35.2337	26.6743	6.24367	1.60767	0.969667	3	6.09633	4.65233	3.653	3.28267	45.6933	15.6427
	XM_010546460.1	15.5283	26.3867	32.3227	42.639	70.195	69.686	23.878	1.78133	7.18467	17.9037	38.155	68.8767	21.9207	3.22867	55.636	85.759
	XM_010544905.2	11.7457	29.2167	47.8667	70.2627	136.764	159.224	4.09967	2.98533	38.9427	14.48	12.9383	31.0403	14.3043	53.669	113.96	146.801
	XM_019202369.1	30.1637	23.3507	19.241	21.2197	19.768	18.325	30.144	19.8607	27.065	6.55833	22.512	19.367	40.162	52.133	22.1227	29.7357
	XM_019204204.1	8.06467	7.56667	6.853	6.428	6.45433	5.50167	5.16067	6.219	20.4973	9.82167	6.34633	6.05633	8.29433	16.106	6.866	8.33467
	XM_010541748.2	0	0.336333	0	0	0	0.0196667	0	0	0.218333	0	0	0	435.842	1806.18	1.85033	2.13733
	XM_010550022.1	17.5707	15.992	17.9077	20.4603	22.52	20.4513	42.345	217.995	134.454	15.614	16.0347	28.9583	27.539	3.91833	19.7927	21.4123
	XM_019204197.1	0	0	0.009	0.0336667	0	0	0.334	0	0.0133333	0	0.095	0.0686667	0	0	0.00833333	0.078
	XM_010526126.2	0	0	0	0.013	0.0523333	0	0.575333	3.118	1.62967	0.668	0.0196667	0.883	0.305	0.066	0.049	0
	XM_010538286.1	199.119	536.723	768.883	974.398	1240.2	1221.34	160.173	0.0723333	12.8353	0.625667	118.044	53.671	5.96167	2.14833	894.153	1265.73
	XM_010544081.1	6.615	6.081	5.24367	3.982	2.74667	1.73533	1.56933	2.31933	8.864	7.70367	1.64333	0.824667	3.306	4.03867	2.829	1.91767
	XM_010550992.1	20.0467	10.0577	6.986	5.618	3.25333	2.57	24.213	5.13033	0.236333	0.031	8.908	0.527667	2.66333	0.0573333	3.47367	3.10867
	XM_010522413.1	15.8547	12.1987	14.571	12.5257	16.454	20.2237	27.6417	40.0897	24.858	33.049	20.478	38.5377	68.323	30.4217	22.957	27.7307
	XM_010559132.1	0.328333	0.495667	0.826667	0.727	0.598	1.28	0.537333	0.909333	12.0643	0.695667	1.981	0.871	7.18933	5.411	0.751333	1.369
	XM_010542876.1	3.92133	3.98533	3.46467	3.45667	3.69533	2.90867	5.42333	15.138	213.906	158.244	28.0347	33.9837	38.131	0.888667	4.96133	3.35733
	XM_010526447.1	21.4477	25.9847	22.3197	21.5987	16.012	17.302	15.6593	13.4743	17.7257	16.72	18.4997	15.9137	15.3733	31.9963	14.539	13.6157
	XM_010529506.2	50.9293	47.7597	45.7713	47.702	53.7987	60.8467	23.645	57.0997	321.224	207.559	110.053	117.186	21.8477	9.74833	26.492	30.303
	XM_010537820.2	21.8877	20.9863	20.158	21.2357	18.7227	18.156	20.1303	13.108	4.062	2.93467	19.1503	7.667	14.573	2.05833	19.816	12.9273
	XM_010530174.1	0.0816667	0.172667	0.291	0.293667	0.345667	0.235	0.132667	0.011	0	0	0	0	0.0163333	0	0.023	0.0136667
	XM_010549269.1	0.428	0.424667	0.483	0.407	0.393	0.333667	0.757333	28.2383	21.081	1.02267	1.599	0.665	0.430667	0.472	0.707667	0.602333
	XM_010554500.1	0.00533333	0	0	0	0	0	0	0	0	0	0	0	0	0	0	0
	XM_010526698.1	5.26867	3.499	3.16567	2.62333	2.37667	1.947	8.53733	17.1123	75.357	251.67	42.682	70.047	53.8753	31.9937	23.071	16.685
	XM_010534241.2	25.4103	25.6187	26.081	25.554	30.8363	38.5843	20.639	27.9943	10.3133	23.2227	22.655	27.2507	31.8617	8.931	27.9037	32.1827
	XM_010554583.2	4.92467	5.9	7.40367	8.92433	10.3077	10.821	12.4953	14.506	201.342	31.2327	10.9463	6.868	4.27233	13.555	8.031	5.892
	XM_010559292.2	4.508	4.389	4.723	4.642	3.85167	3.101	5.87767	3.736	3.174	0.884667	3.31433	2.66067	4.80567	10.8023	3.65167	3.74167
	XM_010532197.2	367.392	288.364	265.431	238.325	267.061	259.614	356.298	297.233	720.008	272.024	544.871	357.824	922.732	366.189	289.748	310.018
	XM_010546690.2	1.98967	2.292	2.24633	2.33867	2.56167	1.64767	1.89667	2.83733	30.623	0.770333	2.57367	1.921	38.8487	30.0513	2.33667	2.21167
	XM_019200916.1	0.690667	0.544667	0.805667	1.09233	0.255667	0.342	0.553667	0.341	1.36533	1.08233	1.27667	0.458333	0.983	2.13633	0.861	0.546667
	XM_010543260.1	6.582	7.63467	7.46367	6.88767	6.354	5.89267	2.96633	3.76233	4.63767	4.071	5.41967	3.78367	3.52067	22.674	6.71867	3.58733
	XM_010557214.1	1.51867	2.349	3.14567	3.319	3.34133	3.04833	3.201	6.886	31.0347	17.8213	6.57667	10.6753	5.517	10.3663	5.21667	8.428
	XM_019202996.1	13.726	13.5427	12.8507	12.0993	10.2083	11.4437	11.2297	21.4957	8.19267	24.866	13.6273	9.85667	9.29267	19.9687	16.6713	16.301
	XM_010552157.1	13.1143	10.1467	10.4537	9.58633	8.982	9.29233	16.8707	30.9107	27.242	17.3477	15.3427	15.7527	13.9737	13.8117	7.92367	9.451
	XM_010548687.2	70.524	62.3383	59.0353	54.2003	55.117	49.523	54.6253	56.1967	91.486	139.394	62.476	60.7477	56.484	180.939	42.1037	38.2117
	XM_010527973.2	6.39733	5.39167	5.834	5.50233	6.46567	5.501	6.121	5.01633	2796.88	17.56	22.9647	37.5167	4.92067	126.67	4.194	6.95667
	XM_010521264.2	5.21033	7.09767	7.01333	9.63933	15.7597	18.6193	10.124	10.1397	49.2863	70.646	7.46467	28.1477	16.9623	22.9613	12.69	25.924
	XM_010520463.2	22.0707	21.6863	22.238	20.7403	18.2757	12.3757	17.4147	18.278	18.2133	36.728	23.5947	21.5613	17.6177	26.1487	24.313	29.3073
	XM_010534977.1	16.1323	16.514	17.968	18.575	18.4817	17.052	7.98767	7.77367	1.05267	2.76533	14.8217	8.75433	13.7753	8.009	15.371	13.4617
	XM_010541995.2	36.2857	23.5903	23.723	20.769	20.117	22.0137	43.679	147.76	13.612	4.988	36.3037	29.3577	63.0727	29.3117	27.4777	23.553
	XM_010546419.2	0.189333	0.524333	0.482333	0.502333	0.535667	0.289	0.045	1.88533	0.221667	0.247667	0.0146667	0.198	2.24633	0.0543333	4.669	1.34967
	XM_010554813.2	24.3807	43.6123	65.6963	98.855	142.149	239.389	31.3617	13.6823	26.949	177.422	14.6427	73.7893	29.998	75.721	164.139	136.772
	XM_010551201.1	17.2033	14.608	15.2223	18.1487	20.6893	25.1477	45.7143	27.3257	45.2717	63.164	43.686	48.4903	33.634	17.225	39.722	35.3547
	XM_019202919.1	29.44	33.9053	28.7703	28.7883	21.7087	21.8643	18.263	14.9997	15.2083	14.961	20.6933	14.615	21.129	39.248	15.0103	12.5727
	XM_010529815.1	579.681	1328.45	2194.24	3546.72	5143.49	7282.37	400.68	1.76267	79.0447	21.012	362.972	291.599	20.5183	20.6563	4199.03	4603.35
	XM_010559469.2	12.4347	11.0173	11.409	12.1403	14.8953	14.892	29.7163	16.3323	120.881	25.609	29.8	38.985	15.06	22.8183	11.339	14.791
	XM_010552193.1	21.873	19.519	19.8743	20.7337	19.5173	21.6977	34.9563	46.551	60.9637	78.816	32.538	40.7317	23.2607	34.161	25.0893	22.1183
	XM_010554907.2	4.49	4.43233	4.60367	5.60767	6.239	6.387	4.32433	4.71333	1.70333	1.351	2.97767	2.125	9.444	2.44467	7.71	6.41667
	XM_010530748.2	1.919	1.95233	2.26267	1.896	2.80267	3.106	3.783	8.93333	10.1047	14.5683	3.93533	12.6727	3.601	13.0583	2.281	3.76
	XM_010546407.2	0.303	0.138667	0.421333	0.685333	1.26867	2.91133	36.428	8.30467	2.61267	84.5317	16.6807	114.047	1.61667	0.308667	3.961	11.343
	XM_010559428.1	169.535	206.248	201.932	188.678	154.571	142.049	88.3573	102.166	36.7597	7.489	60.876	50.9253	118.454	58.869	78.6693	101.588
	XM_010533536.2	20.5353	22.326	26.769	33.8697	43.2367	48.5637	25.1417	20.2157	6.88233	19.9373	22.7363	29.8607	13.4417	4.613	38.534	40.9173
	XM_010552862.2	0	0.034	0.0273333	0	0	0	0	0.179333	0	0	0	0	26.698	193.496	0.286	0.198333
	XM_010548986.1	0.092	0.0736667	0.0943333	0.0693333	0.06	0.0276667	0.0266667	0	0.128	0	0.00966667	0.011	0.059	0.0106667	0.121333	0.105
	XM_010554197.1	1.25533	4.37067	7.06	11.563	17.0957	24.5247	27.6057	21.9907	0.062	0.873	4.296	18.2053	20.3347	0.0543333	1.89	5.099
	XM_010548265.2	46.7477	35.846	32.6467	31.1853	27.415	27.321	61.294	27.7977	8.02933	3.89933	34.2623	21.0013	37.6543	5.226	37.173	23.683
	XM_010557467.1	0	0	0	0	0	0	0	0	0	0	0	0	0.0123333	0.0106667	0	0
	XM_010549792.2	0	0.0226667	0.003	0.013	0.045	0.02	0.027	0.26	868.384	3.25233	3.48733	8.442	0.707667	21.7793	0.0493333	0.00466667
	XM_010547494.1	8.449	11.36	11.813	10.8937	11.9777	8.009	4.13533	73.033	1.63833	3.78067	4.81433	4.427	3.085	4.168	5.38767	7.90433
	XM_010552267.1	29.3783	28.4613	26.436	21.8767	17.985	17.0773	15.6777	15.9607	9.03267	1.301	15.1583	13.1873	29.563	30.68	14.8123	23.3457
	XM_010548353.2	8.89533	8.082	6.79933	6.352	4.39233	4.717	4.45133	2.802	1.80467	1.79533	6.91167	2.46	5.57867	1.864	3.95133	2.46967
	XM_019202147.1	0	0	0	0	0	0	0.0213333	108.858	0.049	1.59067	0	0.052	0.0486667	0.261333	2.817	0.320667
	XM_010540404.2	13.872	11.5527	12.7607	14.0513	19.4897	18.598	32.0443	21.3783	33.1273	10.8297	36.1853	48.028	20.2307	16.3403	27.334	33.2853
	XM_010540944.2	0	0.0623333	0.0676667	0.104667	0	0.432667	0	0	2.20733	0	1.139	0.120667	1.55333	0.119667	0	0.045
	XM_010528562.1	19.869	20.415	21.483	25.5467	25.3563	23.0187	16.0063	17.1107	38.1707	44.2443	19.9427	21.0783	31.9357	36.8567	20.003	25.7763
	XM_010526983.1	0	0	0	0	0	0	0	0.865	0.401667	0.09	0	0	0	0	0	0
	XM_010531632.2	34.6647	53.2153	48.688	39.3683	29.934	21.2463	5.50533	0.603	35.253	0.145333	37.6503	1.24433	26.5737	977.628	74.6207	10.1493
	XM_010521953.2	0.329333	0.215333	0.259667	0.271333	0.372667	0.0473333	0.5	3.66833	43.757	2.88733	0.450333	0.327	0.419	3.037	0.646	0.319667
	XM_010532806.2	9.53933	7.97833	6.83433	5.52667	6.13333	3.763	3.77667	4.79667	1.907	4.871	3.16533	3.414	3.98967	3.09567	3.095	4.006
	XM_010540531.2	20.011	15.1867	14.536	13.2763	13.8697	11.9007	19.6927	7.83633	0.924	0.533667	12.1537	4.46	17.7267	0.602333	17.9913	14.9807
	XM_010557322.1	34.2703	21.9733	21.6603	21.764	25.503	27.6063	60.4843	104.324	140.873	97.7363	54.5467	98.3403	61.4247	54.546	61.4777	86.866
	XM_010552989.2	12.2987	11.8327	12.022	12.4883	12.963	13.276	17.3037	13.5697	7.86	37.2317	15.903	20.015	22.5337	12.4543	17.1127	17.6257
	XM_010536710.2	13.9703	20.6153	23.77	25.1943	36.143	35.5597	10.0257	2.19	236.054	267.222	56.4447	137.092	6.91233	157.939	45.5507	46.1603
	XM_010527673.2	18.6393	22.324	26.3137	26.2637	30.8563	30.1803	68.839	97.2623	84.7017	61.846	39.0873	73.5387	102.115	30.897	28.9263	33.4387
	XM_010548927.2	10.3377	8.39333	9.07267	9.592	9.80767	10.3247	16.4477	44.4637	15.7483	62.407	22.4093	14.085	48.0743	19.03	16.065	11.042
	XM_010538081.1	32.0033	30.6397	28.9217	26.5307	24.6683	26.739	29.9207	34.0037	29.7147	27.855	30.9887	38.9607	30.043	95.3903	21.5847	25.5077
	XM_010556620.2	2.042	2.25633	1.25767	1.498	1.27667	1.385	2.06833	1.30567	0.287333	0.484	1.78667	3.085	0.726	5.01967	0.684	1.424
	XM_010550693.2	34.2933	36.6737	39.7863	36.7613	40.366	39.346	42.6867	98.229	154.907	180.257	50.7387	59.3013	60.8477	52.6803	42.891	47.5067
	XM_010546382.2	13.0253	15.4583	17.6607	19.3917	19.5643	16.8107	11.8563	15.0863	51.6887	18.2027	15.0187	19.1233	42.9677	16.9547	17.28	15.948
	XM_019201802.1	0.288667	0.464	0.657333	1.288	0.629	1.61433	4.417	0.55	0	0	2.22967	0.349333	0.0863333	0	0.646667	0.360333
	XM_010535556.1	38.6377	31.999	26.952	25.4417	24.954	20.96	56.837	66.997	26.427	69.1547	44.1013	57.068	64.3103	174.417	26.6873	30.3677
	XM_010522642.2	14.331	13.8713	13.6147	14.4527	15.8093	15.7247	12.2683	14.911	24.6143	23.877	13.6027	15.8317	13.163	36.0553	10.941	11.352
	XM_010548658.2	52.059	52.7583	59.0537	62.9817	62.8967	74.1337	70.4933	31.866	25.2463	11.3193	62.1367	41.741	42.498	20.264	48.5283	42.53
	XM_010527758.2	35.1543	40.2993	37.807	33.4077	36.5653	39.6813	35.3937	39.892	1.90033	1.488	39.6013	25.5697	14.7653	16.175	39.746	67.8693
	XM_010541078.2	6.75033	7.42	7.193	7.52167	9.84667	11.2237	8.88567	26.2497	9.04833	44.5617	15.9247	29.033	11.394	12.546	7.88567	9.18767
	XM_010533671.2	11.3767	18.4773	19.8833	21.2747	19.8243	15.4853	4.948	2.58033	2.03	1.50033	7.746	6.40767	6.54667	4.53667	16.601	11.2543
	XM_010528568.2	16.4533	16.2573	15.2313	14.606	16.635	16.0513	14.497	18.147	18.4373	24.673	18.411	20.9673	19.3973	9.50033	15.1673	16.0247
	XM_010538534.2	8.441	6.42	5.387	4.502	2.85167	2.298	3.38733	2.59633	0.548	0.152	2.163	0.538667	2.512	0.427	3.65333	1.655
	XM_010538590.1	15.547	14.6597	14.3547	13.094	12.952	11.5073	11.093	12.9377	13.1253	22.331	11.981	14.4867	14.3037	30.6083	10.6273	11.1733
	XM_010556280.2	56.6197	45.2497	51.7967	56.3003	69.2917	80.666	28.8467	18.6587	26.655	18.5867	35.9557	31.9803	18.2683	4.26467	47.7793	65.4707
	XM_010543616.1	7.095	8.25933	9.234	9.85567	11.6987	11.6677	10.689	12.5243	27.5217	90.5923	19.922	30.1217	17.9767	27.3267	10.9393	11.4893
	XM_010545380.2	0	0	0.0913333	0	0	0	0	12.6983	0.308667	0	0	0	0.277	0.605333	0.106667	0
	XM_010522791.1	22.9667	28.387	33.574	42.2357	41.2793	48.0783	23.9243	13.543	11.204	21.5563	35.8967	35.189	7.01233	32.0543	44.3063	33.9567
	XM_010547483.2	102.884	72.4217	61.8063	55.052	49.5743	42.5457	85.4233	31.0067	23.6073	3.165	52.102	24.206	55.474	164.95	37.5083	49
	XM_010521884.2	5.803	3.458	2.661	2.16267	1.507	1.6	1.71133	6.516	3.62967	5.124	2.17833	2.02033	5.687	2.117	1.35633	0.539
	XM_010555352.2	47.147	49.9447	44.0097	38.9117	30.8787	27.7317	28.5457	9.07767	1.44333	0.134667	21.922	10.054	6.996	0.764667	28.399	24.4913
	XM_010544969.2	8.28	4.225	3.75567	3.262	3.00533	3.46333	8.95467	9.00833	37.7163	39.8073	10.828	7.451	11.0203	31.1913	13.079	4.109
	XM_010549604.2	8.83067	7.866	7.28767	7.22167	6.91367	6.66367	9.88467	19.069	14.381	6.36367	7.351	7.62133	10.3823	4.011	10.3983	9.43
	XM_010538728.2	0.828667	0.963667	1.13733	1.40667	1.69233	2.87467	1.99933	99.919	12.6427	30.193	5.00567	23.0657	3.99533	3.66133	1.148	1.067
	XM_010543067.1	13.0117	11.723	12.2587	11.9847	12.7437	10.6507	14.5417	7.814	8.92	6.41233	10.3773	16.324	13.5097	7.17533	15.358	11.3897
	XM_010559491.2	10.8833	17.3293	23.2027	31.5633	49.3133	61.0987	8.08233	8.817	26.4053	45.1053	7.47933	9.32	6.95033	17.197	20.373	34.9327
	XM_010536346.2	50.3013	44.7733	47.1197	47.724	48.6667	44.0043	40.0397	47.7413	32.5817	41.548	31.6963	47.7963	60.0277	45.5333	45.1663	57.5553
	XM_010528037.2	11.8247	10.4947	10.1797	10.6167	9.95433	11.7403	18.6383	17.3383	20.4173	29.1743	17.0523	15.4523	20.2053	5.71567	10.7883	13.4837
	XM_010557716.2	5.449	4.84067	5.29433	6.10233	8.09567	10.53	18.6897	9.32567	0.48	1.122	6.27767	4.64133	0.615333	0.206333	3.63333	5.891
	XM_019203216.1	10.6937	11.8953	10.114	9.93567	7.43667	9.13633	8.38367	6.416	12.8623	9.25133	12.3763	9.499	10.3897	20.231	6.25967	4.138
	XM_010528891.1	0.028	0	0	0.00966667	0.03	0.0973333	0.411667	160.812	3.93467	8.969	0	0.181667	0.149667	0.634667	1.95	0.268333
	XM_010525548.1	8.67633	6.65733	5.90033	6.113	8.15033	9.71433	5.69767	2.94967	10.911	4.199	8.142	4.92367	9.89267	16.877	2.98967	4.64
	XM_010558441.1	337.848	346.336	321.164	312.815	296.736	233.577	257.299	228.437	170.581	101.211	204.944	219.865	241.47	147.67	189.138	249.912
	XM_010531939.2	99.8407	87.1387	74.251	66.8463	58.9997	66.6647	79.9743	56.2263	55.8983	70.0683	44.354	35.7837	39.5977	13.865	132.598	129.928
	XM_019202446.1	0.115333	0.02	0.0123333	0.0233333	0.039	0.0156667	1.50567	0.159333	0.137	0.425667	0	0.115667	0.114333	0.0143333	0.497667	0.287667
	XM_010553183.1	0.046	0.0283333	0.0456667	0.251	0.353	0.417667	0.322	72.1303	43.7957	1.66667	2.032	10.899	0.506333	116.847	6.37933	0.608667
	XM_010523639.2	10.7137	9.19967	6.685	5.087	3.087	2.967	9.91733	4.88667	1.97033	0.762333	6.19833	3.83233	3.94833	0.0396667	3.66233	2.054
	XM_010545389.2	14.4527	12.7023	12.8497	13.829	15.331	17.7313	17.501	25.7	28.7607	45.6127	23.796	23.6333	7.91333	13.7247	15.0217	16.677
	XM_010549678.2	6.86833	4.73433	4.274	2.573	2.19233	1.531	4.149	1.784	8.176	2.785	4.227	6.79067	18.0993	22.496	4.541	2.572
	XM_010541630.1	6.84333	6.81067	6.503	5.93133	5.186	5.371	15.4547	2.219	7.598	0.402	8.00033	4.60833	7.765	0.627667	5.98033	5.22733
	XM_019202942.1	7.419	7.626	8.00667	6.276	7.119	5.424	5.47667	12.2497	3.35233	5.83067	4.72	6.72267	6.70633	7.062	4.95	5.80933
	XM_010552044.2	42.9877	44.2507	44.4907	38.74	34.4153	30.539	32.915	36.1957	47.3637	67.389	47.5923	40.4863	45.3397	94.137	29.2327	27.4657
	XM_010550795.1	115.116	117.859	110.104	94.5157	77.044	74.229	71.148	66.9813	21.2983	18.048	55.7847	41.1507	86.1657	50.146	57.776	55.1253
	XM_010523951.1	4.585	10.4877	11.4073	11.743	15.596	20.2037	0.892333	6.66067	9.591	6.899	3.39767	11.0627	2.32167	28.744	20.5797	11.778
	XM_010531540.1	0.444	0.941	1.58933	3.32033	4.88633	6.68	1.42967	0.592	0.251667	8.02433	1.22767	1.69767	0.0846667	0.319	1.426	2.86167
	XM_010540659.1	11.1913	12.4073	12.9507	12.8863	13.071	12.7013	19.615	24.9567	22.452	19.5387	17.4847	20.0323	19.0827	19.4237	9.28333	12.7297
	XM_010538543.2	51.558	53.4337	50.7933	48.3927	43.6057	41.9377	41.558	56.365	46.5567	44.5933	43.3173	48.4113	63.6047	40.077	38.5693	34.99
	XM_010551236.1	16.5323	13.5367	7.77967	5.069	2.66667	1.17433	4.78867	1.478	1.21833	3.09167	8.98867	5.578	5.46833	5.62	2.15367	2.33067
	XM_010557160.2	46.7037	55.6087	54.507	54.1073	54.101	49.3193	59.1813	78.7993	93.178	55.208	44.819	77.3823	70.5753	49.047	56.8287	63.8893
	XM_010540477.2	5.24433	4.968	5.91267	5.73467	6.018	6.22133	6.268	5.03733	7.22833	7.266	5.20333	3.95767	4.427	6.64567	6.64433	8.44133
	XM_010559193.2	3.00467	3.437	2.78633	3.12	2.044	2.15967	2.08067	1.411	2.41767	1.034	2.25967	2.679	3.20067	3.68833	2.238	1.32567
	XM_010530611.2	15.2757	22.1047	19.4523	17.4627	12.6583	11.1657	6.68567	15.1267	6.857	9.564	14.4363	14.88	16.201	16.765	5.526	3.69767
	XM_010544356.1	21.367	14.6453	15.1753	14.2203	15.4407	15.383	31.3497	45.9597	34.8977	130.332	48.2827	57.6273	58.348	29.658	26.8437	24.643
	XM_010551706.1	0	0	0	0	0	0	0	0	0	0	0	0	69.3053	0.0316667	0	0.03
	XM_010525418.2	11.1923	14.1313	15.2077	17.111	17.429	19.8217	19.9677	14.1027	32.7743	36.6483	19.579	18.5087	15.3393	3.196	14.536	18.0257
	XM_010539499.2	44.817	71.7503	68.956	68.092	48.9943	38.9607	14.906	5.30633	3.607	0.595	24.2737	11.8383	15.4483	18.0323	45.039	19.491
	XM_010553752.2	119.852	137.187	141.108	148.976	166.168	168.75	125.441	251.16	193.59	82.2167	102.311	186.312	164.254	49.565	143.453	195.512
	XM_010560233.2	3.43633	3.56833	3.52133	3.54333	4.65733	4.43433	5.242	2.58	10.4553	2.912	3.407	5.909	4.324	5.82767	4.08533	3.53167
	XM_010537118.2	31.4683	25.9087	24.8397	23.6097	25.944	25.0913	21.9513	32.3287	29.263	16.1523	38.269	32.251	44.5307	41.0303	26.7727	49.5613
	XM_010535881.2	2.12933	2.58767	2.98467	2.151	1.794	3.078	0.992333	0.775333	1.579	0.976667	2.85	1.774	0.545	2.907	1.15933	0.501
	XM_010558335.2	11.6753	10.8243	9.125	9.14733	6.44133	6.40667	9.81967	8.49167	15.741	25.3223	13.516	15.4923	8.17467	16.0307	11.7407	8.35033
	XM_010555586.2	42.085	33.8803	32.35	35.2133	37.9573	36.636	60.298	54.0473	58.016	115.798	33.74	53.9427	32.2013	26.0087	32.4477	40.6653
	XM_010539512.1	7.593	5.855	6.013	6.29333	7.323	7.84467	11.296	5.70933	11.63	14.7107	15.241	19.7637	15.5877	2.32067	10.6643	12.93
	XM_010558753.2	5.129	3.04467	4.638	7.27533	16.029	53.604	142.907	0.0186667	1.19767	0.100333	2.912	2.29733	38.5783	0.662667	31.1283	42.3087
	XM_010538336.1	0	0.048	0.0396667	0.106333	0.101	0.280333	0.082	5.44433	2.181	0.0726667	4.03533	0.0603333	39.4933	532.057	27.652	5.224
	XM_010543377.1	15.9343	17.7523	14.2743	11.2753	6.67267	2.341	7.43267	4.90567	1.39767	0.0206667	4.71767	2.65033	8.15233	0.077	7.55	6.72233
	XM_010560363.2	18.787	16.4643	13.332	10.5643	7.94367	5.58667	23.4057	18.3127	2.71667	2.54967	16.5437	7.39667	22.2753	2.18467	13.8803	14.4903
	XM_010523247.1	3.41367	3.949	4.85	4.00667	4.343	4.65	4.66067	1.18767	0.642667	1.13133	2.913	175.836	1.91233	0.964	1.86967	2.783
	XM_010544128.2	49.941	44.173	40.8647	38.5313	34.7593	39.3107	54.43	77.1873	55.4293	46.2503	47.1407	56.201	60.0307	24.3543	36.1977	34.9587
	XM_010520995.2	212.422	208.708	188.66	169.517	133.946	130.715	203.715	121.439	32.08	18.178	103.63	54.965	71.0303	149.856	90.5493	101.141
	XM_019201421.1	17.7223	10.4997	9.63633	9.39333	11.0453	11.7243	17.4227	20.474	7.33533	6.05633	24.929	5.59733	26.886	0.508667	23.5853	18.3053
	XM_010554258.2	19.5417	15.8173	17.6713	18.9253	20.5397	21.44	24.8147	37.0353	50.176	43.2257	31.6873	30.3793	16.661	43.65	23.801	20.6713
	XM_010554764.1	38.457	69.2463	86.1137	103.115	104.965	88.6173	18.6793	8.037	22.4087	21.795	40.6273	28.9907	9.35033	19.618	114.745	74.02
	XM_010558587.2	0.653333	4.99533	9.99633	14.18	32.3593	53.8123	1.768	1.63933	160.982	1066.63	158.245	308.138	15.096	56.3397	43.721	27.7143
	XM_019202488.1	0	0	0	0.03	0.025	0.0316667	0.061	0.132333	0.497667	0.785667	0.073	0.077	2.00933	0.325333	0.0666667	0.0413333
	XM_010560173.2	10.6813	12.3613	12.2	12.3167	10.6907	11.71	15.0927	22.346	26.2897	18.0863	13.116	15.8987	6.05567	7.079	8.48933	8.26633
	XM_010523138.2	0.096	0	0	0.0226667	0.0623333	0.625667	0.197333	0.194333	0.024	0.0276667	0.0146667	0.096	0	0.0316667	0.0186667	0.03
	XM_010532511.1	21.7793	16.9177	16.773	16.8593	19.549	24.0873	34.6753	53.8907	38.2053	73.8017	42.8213	35.4543	2.576	3.49633	31.8123	26.298
	XM_010528385.2	52.833	67.4407	62.8243	53.0163	45.149	43.3057	29.8863	43.8337	25.591	4.71133	27.0173	21.261	39.3877	77.7353	17.2867	26.8673
	XM_010522056.1	14.112	15.9663	17.2503	20.7873	20.3943	21.0387	17.0457	0.644333	86.6223	7.09167	9.90133	8.79767	12.2433	5.461	11.833	23.4637
	XM_010521020.1	0	0.178667	0.26	0.167333	0	0.066	0	0	0	0	0	0	0.429667	0.0993333	0.041	0
	XM_010545551.2	1.85367	2.49867	2.79433	3.47	3.65533	2.746	0.954667	2.31933	3.29033	3.19967	1.65767	2.73933	1.543	4.83833	2.63633	3.08
	XM_010523277.1	67.07	62.455	51.875	41.6777	25.317	10.007	13.7427	16.1577	0.689	0.031	16.03	1.589	27.175	0.163333	29.678	12.116
	XM_010531802.2	35.281	31.4247	33.9803	37.74	41.9007	44.777	50.5063	43.781	72.7303	100.185	50.5063	73.9337	67.109	71.3863	46.2323	52.6817
	XM_010535717.1	6.77067	6.23033	6.14367	6.75267	6.771	7.46033	15.621	2.777	2.10933	0.520333	7.06167	5.442	4.89	1.126	4.87833	5.34767
	XM_010551508.1	16.6713	10.6987	8.77667	7.291	6.58533	5.33333	7.48833	12.012	7.93267	6.25933	16.4833	5.876	29.6333	39.7983	7.23867	6.26467
	XM_010553455.1	7.15133	6.064	5.78367	6.08	5.966	4.97233	5.12833	1.73433	0.857667	0.0173333	5.72433	2.41033	2.01433	0.789667	4.042	4.41467
	XM_010554579.1	3.154	4.062	5.076	4.565	6.80467	6.44833	6.60333	14.2223	481.063	165.374	22.3633	44.9543	5.75	790.494	13.812	9.07533
	XM_010554481.2	28.1563	33.976	31.7927	26.4143	24.1893	14.0887	6.655	1.15467	15.4243	4.125	10.279	14.557	4.84533	10.3617	31.118	19.8703
	XM_010538892.1	13.0407	11.9247	12.256	13.4723	16.401	18.0087	11.463	6.33633	20.216	18.1783	5.623	9.42	28.5467	13.9753	21.2533	18.523
	XM_010559294.2	2.70433	3.029	2.63	2.19733	1.99833	1.294	1.332	1.08933	0.837	0.234667	1.719	1.492	1.647	1.39567	2.05733	1.496
	XM_010536140.1	18.926	21.5007	23.874	26.358	28.5557	27.917	18.489	14.7487	36.5663	34.395	20.543	20.8457	26.822	14.9927	29.215	26.0683
	XM_010555515.1	45.1907	50.7033	50.5533	46.3183	38.5617	30.9343	31.1583	25.9243	11.053	5.051	25.288	19.155	32.6157	31.329	21.3757	27.3523
	XM_019203026.1	25.3633	24.3047	23.2867	29.0113	24.672	22.75	15.562	16.1333	13.9223	38.826	38.3193	35.2877	21.5283	38.2237	31.3593	20.046
	XM_010542701.2	22.099	22.3207	19.3863	16.8667	14.8333	11.9387	11.66	4.022	3.726	1.241	36.388	3.24567	4.73633	0.0763333	15.9343	12.877
	XM_010535030.2	0	0.0196667	0.0183333	0	0	0.0193333	0	0.155	0.0176667	0	0	0.14	23.6967	64.3943	0.135667	0.0906667
	XM_010520831.2	3.98033	4.55967	3.709	3.70267	3.73033	3.82567	2.835	3.16267	154.906	5.83	7.22	4.42767	3.60433	10.3733	4.061	4.33633
	XM_010560006.1	1.08733	1.414	2.30267	2.33467	2.76667	3.18233	5.28433	4.865	0.307333	0.495333	2.40267	1.10767	0.669333	1.33067	1.80133	1.846
	XM_010529025.1	1.962	3.12833	3.03967	2.95667	2.70867	2.16767	0.686333	0.716333	0.526667	0.0243333	1.86733	0.744667	1.25933	1.45633	2.54633	1.251
	XM_010558394.2	19.6563	7.57733	6.19433	4.98133	4.26667	3.37333	8.08633	6.979	7.98867	17.7593	6.75767	5.72167	9.55367	2.78833	7.251	4.989
	XM_010559934.1	0	0	0	0	0	0	0.0133333	6.35133	0.0286667	0	0	0	0.00766667	0.011	0.0496667	0
	XM_010540986.1	14.596	10.703	10.5933	10.231	11.489	11.5223	20.7327	33.8693	12.0983	26.7497	16.4567	25.6627	11.4593	10.7433	17.375	18.7923
	XM_010556944.1	0.796333	0.646	1.07	1.05333	1.535	1.54967	1.505	59.9823	8.10367	6.72	0.795	21.9627	8.007	0.776667	3.304	4.062
	XM_019202163.1	10.0437	7.63033	8.94567	8.23933	9.83867	6.255	19.7133	20.3693	32.9347	18.122	13.9483	9.66167	14.726	6.871	9.658	8.183
	XM_010531378.1	0.0356667	0.02	0.0303333	0.03	0.044	0.008	0.0533333	0.0333333	0.009	0.0103333	0.0146667	0.00533333	0.008	0.009	0.0313333	0.00933333
	XM_010550265.2	17.8383	16.2727	17.992	20.0113	24.388	27.0153	39.8487	89.856	81.9623	162.712	42.4133	86.8393	49.126	42.6017	25.8917	33.0833
	XM_010547318.2	1.27133	4.96133	7.018	10.063	11.4443	20.4497	13.7647	7.235	22.686	88.955	24.537	43.8273	3.18267	0.641	10.4247	7.94433
	XM_019201464.1	10.6837	12.3097	12.715	15.9797	15.793	19.1547	2.92833	6.10033	0.755333	0.155667	1.52933	3.53333	4.96433	14.368	6.76833	7.57933
	XM_010522015.1	0	0	0.003	0.00333333	0.007	0	0.0506667	0.0353333	74.9397	0.188667	0.325667	0.611667	0	1.52567	0.008	0.029
	XM_010550998.2	10.3293	9.76533	9.33433	10.4067	10.761	12.4193	11.8807	19.5647	24.208	45.336	18.351	19.8527	15.6753	8.082	9.33967	11.347
	XM_010533230.1	0	0.034	0.0916667	0.177	0.328667	0.695	0.0266667	0	0.563667	0.497667	0.0146667	0.230333	0	0	0.068	0.109667
	XM_010529673.1	21.5133	17.682	17.066	16.844	15.977	15.1333	19.4497	12.1853	10.697	17.7553	15.2833	15.23	16.825	4.623	15.4247	12.202
	XM_010536000.2	88.5103	81.3287	69.4807	57.448	45.224	42.308	56.5613	48.7433	15.9437	0.442333	35.4467	27.5177	52.002	51.8193	23.613	40.0667
	XM_019201240.1	1.26833	1.68633	1.835	2.40333	3.788	6.05467	2.46167	0.553667	0.100667	0.224667	1.33267	0.519	0.188333	0.133	1.00767	1.75333
	XM_010539693.1	0.146667	0.017	0	0.016	0	0.210333	0.04	0.637667	0.195667	0	0	1.053	0.0233333	0.029	0.697	0.0553333
	XM_010535411.2	23.059	24.2983	29.4723	33.7563	38.2647	42.9897	78.71	70.001	110.267	43.214	33.151	30.3193	89.0223	54.8977	34.1837	47.3183
	XM_010543797.1	1.58467	1.59867	1.71833	2.20833	2.99633	2.77933	0.938	0.459333	0.101667	0.031	2.459	1.818	0.541333	1.17567	3.87967	4.52167
	XM_010547811.2	42.5603	44.4233	40.552	39.9053	31.0203	33.039	48.2527	69.741	183.147	18.3387	50.9037	56.678	89.2217	52.2997	38.3843	29.5133
	XM_010524936.1	0.173333	0.122	0.012	0.0363333	0	0.0776667	0.489333	5.909	4.98933	7.03667	0.743	10.07	0.0426667	15.6233	0.201	1.10667
	XM_010520701.1	23.388	22.452	22.7233	26.8803	24.3633	36.246	80.9567	84.961	61.7917	83.4297	50.7063	74.601	52.074	47.5473	35.368	28.7817
	XM_010539327.2	25.723	31.5593	29.2663	30.0133	27.299	25.819	34.8057	19.3793	51.1837	33.976	20.6593	12.6767	19.3763	0.292	10.043	10.195
	XM_010547338.1	439.331	468.862	475.048	408.393	351.365	240.149	229.604	217.064	54.8583	24.8353	184.404	152.483	245.648	108.825	204.72	228.005
	XM_010531617.2	8.66267	7.535	7.51133	7.404	7.07733	7.90367	6.104	3.91467	1.279	1.76567	5.10833	4.46367	3.92533	3.83433	5.59533	6.254
	XM_010525026.2	1.58633	1.43967	1.97633	3.98333	7.761	17.6393	37.4753	6.32633	0.0186667	0	0.0536667	1.039	0.056	0.0543333	15.3763	17.3847
	XM_010524731.1	15.7893	16.999	15.7417	14.1697	11.2267	10.1567	15.2697	18.7877	16.2147	41.212	17.2107	16.2043	28.28	7.154	27.4033	19.62
	XM_010541162.1	19.7253	22.4523	21.4243	21.6357	20.424	23.8347	19.5547	22.2393	28.8893	36.1203	23.4653	24.5603	32.1583	83.1557	20.9493	19.568
	XM_010555562.1	0	0	0	0	0	0	0	58.9943	0.0553333	0	0.0853333	0.014	0	0.07	0.0353333	0.0136667
	XM_010549719.1	0	0.159	0.290667	0.243667	0.176667	0.287667	0.0343333	0.317667	0.893667	0	0	2.215	0.664	0.317333	0	0.214333
	XM_010534738.1	0.0253333	0.0513333	0	0.00966667	0	0	0	0	0.101	0	3.00533	0.0193333	50.6363	0.045	0.0523333	0.113667
	XM_010542723.2	37.027	28.325	24.611	22.826	25.0593	25.7167	41.204	50.2217	198.838	42.4137	45.286	57.8713	75.9327	67.1973	28.022	24.9723
	XM_010524958.2	9.02533	9.84633	9.98	9.623	10.1297	11.7033	13.48	33.9493	75.8953	68.157	30.801	43.1127	6.33767	72.2143	5.70867	7.60667
	XM_010525473.2	16.828	20.619	24.885	29.4813	37.2097	43.96	13.776	14.0293	22.8817	41.1557	32.79	37.0457	11.9727	12.24	41.428	43.8577
	XM_010552691.1	43.8537	43.87	49.1953	41.6387	39.3603	31.2757	21.464	21.6397	6.62833	0.739667	22.002	20.8837	37.2487	13.9857	34.8817	29.8633
	XM_010525697.2	24.4433	29.3923	28.2603	25.0667	18.681	16.3673	13.2893	9.79733	5.853	42.572	13.427	12.9643	14.1413	20.1843	10.3163	14.7017
	XM_010558433.2	352.822	384.296	411.551	377.857	352.959	292.446	274.246	232.473	122.09	47.612	164.263	177.475	287.066	133.676	252.082	359.038
	XM_010555413.2	1.04533	1.78567	3.20567	5.24367	8.10267	10.0377	6.98167	7.87633	36.8917	55.333	18.3597	19.5277	6.85933	4.27067	8.14133	15.6303
	XM_010528165.2	127.281	228.341	192.578	176.134	107.895	45.3517	1.199	0.092	0.0666667	0.169333	0.19	0.28	0.173	0.381333	4.17033	41.9643
	XM_010522928.2	0.484333	0.337667	0.421333	0.411333	0.372333	0.160667	0.045	0.803333	0.892333	0.54	0.308667	0.233667	0.306	0.831667	1.05567	0.475
	XM_010534248.2	0.0283333	0.0113333	0.0396667	0.0496667	0.0373333	0.0196667	0	0.140667	6.09833	0.210667	0	0.00533333	0.0883333	0.0106667	0.023	0.0113333
	XM_010532878.2	0.951333	0.799333	0.922333	0.673	0.565	0.977333	0.523667	0.299	2.713	0.422667	0.825333	0.81	0.264333	4.296	0.448	0.570333
	XM_010533915.1	12.856	10.6503	10.8233	11.184	11.3233	10.1397	15.1997	3.93167	1.57167	1.12233	4.34	4.12333	18.8627	10.93	4.19833	7.45967
	XM_019202534.1	8.86	7.35067	8.45367	7.54433	8.782	8.991	12.5837	10.3207	95.435	20.0567	12.65	16.175	16.639	15.5013	8.01167	8.55733
	XM_010541164.2	88.5643	83.268	79.132	73.083	76.3133	66.8403	85.0757	90.77	46.6237	51.288	59.187	66.4263	74.475	35.9683	90.3783	113.957
	XM_010552407.1	0	0.02	0	0	0	0.0156667	0	2.383	1.00833	0	0.022	0.0713333	0.0323333	0.029	0.049	0.045
	XM_010546045.2	45.926	42.091	42.9837	43.5113	47.7747	50.942	82.1493	151.742	176.663	195.442	72.6557	107.929	71.5953	229.453	54.825	64.3783
	XM_010550230.2	2.151	0	0	0	0	0.09	0	0	0.383	0	0	0.0246667	0	0.0473333	0	0.046
	XM_010539224.1	0	0.302667	0.113333	1.023	0.417667	1.43767	0	0	27.4243	1.29733	0.039	17.5193	0.141	0.512667	0.0213333	0.112667
	XM_010540947.2	7.612	6.12667	5.485	5.43067	4.34167	4.012	6.34967	8.794	7.791	3.678	10.699	6.06	5.94467	7.69767	3.236	2.22233
	XM_010532228.1	29.194	25.898	29.5007	27.9953	36.996	35.135	50.0633	43.9697	96.0637	76.9117	40.1043	68.9513	58.0783	146.256	32.2453	35.664
	XM_010558321.1	0.246	0.0766667	0.0636667	0.00633333	0.0263333	0.0466667	9.99633	1.81867	19.6803	0.436667	0.178	0.591333	26.2897	47.5817	0.116	0.0873333
	XM_010556773.1	0	0.031	0.0243333	0.017	0.0213333	0.0313333	0.0263333	0.074	0.183667	0.0586667	0	0.011	0.121667	0	0	0.154
	XM_010558713.2	6.17833	8.89033	10.5627	13.6623	18.4627	23.41	2.70667	296.272	6.54633	3.07567	26.4567	32.4143	7.09433	2.10767	15.4697	23.9893
	XM_019202005.1	1.25333	1.92867	2.25767	3.83967	3.14133	2.89733	0.268667	0.011	0.065	0.295667	0.034	29.9247	0.057	0.00733333	0.106667	0.149
	XM_010550344.1	4.10467	3.91567	4.42467	4.51833	4.77367	5.80533	5.78	6.54233	6.171	16.213	4.965	6.11833	4.54133	5.75267	4.42933	3.8
	XM_019201641.1	10.7967	11.3347	8.54467	7.615	6.405	5.43033	4.304	1.123	0.218333	0	5.66567	0.566667	7.395	0.0163333	5.95533	3.61067
	XM_019203177.1	12.9873	8.65	9.86533	11.0823	16.7353	10.6357	35.1433	20.331	12.3933	37.017	22.8387	41.711	9.72267	6.31867	24.934	38.199
	XM_010524977.2	15.83	15.241	15.8883	16.769	17.456	18.2107	20.8893	32.1617	14.5423	22.0657	18.2573	23.2223	18.4827	17.3767	20.325	19.4037
	XM_010560448.2	55.537	69.912	75.0873	81.723	88.4853	94.9673	91.1923	97.8463	150.937	44.8693	76.6323	96.3863	112.127	20.339	85.2423	92.4067
	XM_010554986.1	17.941	12.6603	12.275	12.866	12.859	12.0493	25.845	13.011	4.42	3.45067	11.7923	8.38933	11.882	7.137	15.368	20.4827
	XM_010541589.2	0	0	0.052	0.013	0	0.0426667	0	30.9333	0.081	0	0.0196667	0.0273333	1.97333	0.409	0.365333	0.0136667
	XM_010534957.2	0	0.0226667	0	0	0	0	0	0	0.105	0	0.0196667	0.0716667	1.64733	190.615	0.314333	0.164333
	XM_010542146.2	9.24133	11.8883	13.2857	14.368	14.4523	16.0213	20.2587	43.8633	20.8433	15.761	15.6233	21.273	11.9053	11.492	13.4847	17.078
	XM_010535050.1	0	0	0.006	0	0	0	0	0	0	0	0	0.00266667	0.008	0	0	0.00766667
	XM_010533949.1	0.036	0.0483333	0.0736667	0.029	0	0.047	0.116667	36.036	1.641	0.879	0.541	0.533333	4.167	0.612667	0.125667	0.346333
	XM_010543036.1	2.69833	8.711	15.961	19.7487	21.2967	21.8953	99.1153	67.5267	0.336	0.0796667	7.20033	13.6807	178.761	0.302333	15.2167	23.021
	XM_019201594.1	23.9457	23.9303	22.8683	24.1743	27.8753	16.6367	20.295	20.2963	5.34267	5.41333	13.817	18.9827	12.019	8.56233	23.0777	25.3453
	XM_010550598.2	141.425	94.5723	114.078	122.562	199.999	182.627	238.559	303.238	171.956	371.234	406.347	449.066	9.40433	67.5937	220.017	211.056
	XM_010551608.1	12.9747	16.6137	17.5143	20.0407	18.4907	18.5057	8.57167	4.65633	7.26567	29.511	17.8367	19.501	4.463	11.7493	22.1563	14.5453
	XM_010523614.1	24.063	25.3107	22.4933	23.9313	28.435	23.082	19.695	19.5163	13.6593	30.6863	13.2163	20.6223	18.275	18.618	20.985	39.5213
	XM_010558876.2	27.3623	18.2183	17.3877	16.072	16.5267	17.9957	46.917	32.349	34.9957	10.2907	26.927	35.8603	29.7073	5.58867	17.822	22.0807
	XM_010533421.2	0.664667	0.822333	1.83233	1.16167	2.015	2.525	9.06767	7.14867	9.47833	4.327	1.25	2.47267	6.719	0.578333	4.825	6.02533
	XM_010533709.2	30.0477	12.4887	13.1247	14.718	14.5783	11.8893	107.055	16.4463	0.333	0	20.0613	2.18967	0.688333	0.101667	11.2433	13.4267
	XM_019202969.1	11.0163	15.2007	13.6163	13.7093	12.4557	14.0227	2.263	2.47567	4.06233	5.802	10.6693	7.078	7.086	21.4757	10.038	11.0117
	XM_010534574.1	4.30133	4.565	4.96933	5.33967	6.22833	6.11867	4.219	5.475	5.016	8.78567	6.23633	7.79633	9.02933	9.114	6.98367	6.563
	XM_010532079.1	0	0	0	0	0.0106667	0	0.0446667	18.8637	0.0233333	0	0	0.011	0.02	0	0.0506667	0.0263333
	XM_010549348.1	18.7783	15.2543	13.7503	14.0627	12.5367	12.863	19.1287	19.3327	11.8413	24.5833	17.2397	14.805	15.129	29.5523	13.6493	11.9547
	XM_010530690.1	0	0.051	0.0576667	0.144667	0.0923333	0.075	0	0.161667	259.212	153.62	12.3963	3.354	366.548	26.3147	49.7753	1.379
	XM_019203499.1	1.75833	1.658	1.57833	1.09867	1.796	0.696	0.826667	1.12667	8.02233	0.783667	1.67133	1.354	1.61933	2.54933	1.26433	1.55133
	XM_010534905.1	19.0197	18.738	16.594	15.2247	13.257	12.1483	15.8963	15.337	7.14467	7.592	16.5143	14.8573	14.8757	27.2497	11.16	11.0157
	XM_010560691.2	10.75	10.9637	11.448	11.004	11.4927	11.3337	11.7577	9.48133	11.6733	12.6027	11.9133	13.824	10.0863	19.2813	9.79867	10.0467
	XM_010537464.1	21.3937	18.902	18.6417	17.333	17.0693	18.205	17.3647	23.9893	21.2693	23.012	18.477	27.5517	19.4867	29.8353	17.9317	17.0487
	XM_010544583.1	8.95267	8.223	8.29367	7.40933	7.96967	7.558	12.972	13.021	228.613	20.6067	26.9143	21.7207	30.7623	45.1647	13.9027	13.1417
	XM_010546913.2	2.24467	2.19667	2.29533	2.54133	2.533	2.17167	2.549	9.895	5.13633	3.24667	3.45833	4.13733	7.60333	0.682667	2.24133	2.67267
	XM_010522622.2	0.809333	0.363	0.648	0.869333	2.516	4.93233	3.98533	0	2.10767	0.069	0.496	3.707	10.705	1.38767	1.90767	4.75967
	XM_010525240.1	0.028	0.034	0.0366667	0.00966667	0.0263333	0.008	0	0.0733333	0.0143333	0.0206667	0.0123333	0	0.0116667	0	0.0113333	0
	XM_010557635.1	0.705	0.702667	0.424667	0.397333	0.129	0.109333	0.649333	1.09833	11.8887	0.406333	0.328667	0.371	0.743	3.569	0.653667	0.12
	XM_010527406.1	0	0.0256667	0	0	0	0.0196667	0	0	0.132333	0	0	0	0	0	0	0
	XM_010543676.1	230.164	288.061	293.947	265.341	232.058	208.003	142.839	139.017	54.9487	41.5607	109.483	114.365	151.185	87.015	157.715	181.442
	XM_010525267.1	25.6607	27.531	24.0977	25.3567	26.411	31.3147	30.6117	21.814	9.25	14.2677	19.0357	33.327	33.6157	43.8157	22.7533	33.4563
	XM_010530709.1	0.0176667	0.068	0.0153333	0.0463333	0.0336667	0.0513333	0.082	0.093	0.143667	0.083	0.146333	0.324	0	0.018	0.0636667	0
	XM_010544608.1	7.33367	6.84967	3.23567	1.71367	0.439	0.416667	0.251667	0.315	0.043	0.273667	1.77833	0.0576667	5.457	0.0553333	0.413	0.546667
	XM_019203915.1	12.3163	9.25433	11.2197	12.776	18.337	16.1247	15.8993	8.57133	2143.24	19.2433	17.4213	35.9083	6.73833	95.5287	12.4257	28.1443
	XM_010527494.1	0	0	0.006	0	0	0	0	3.59233	6.265	0.0136667	0.00233333	0.022	0.02	0.00366667	0	0.00466667
	XM_010549499.1	10.486	10.792	9.86167	9.80233	8.05367	7.07	16.4643	5.665	1.28067	0.375	6.803	2.81567	14.378	1.7	9.137	4.30867
	XM_019202560.1	10.621	12.7287	12.1233	13.219	10.422	12.9933	8.524	10.999	21.0357	24.5833	13.7907	13.185	7.88067	33.5157	10.126	6.95233
	XM_010538175.1	8.76433	9.61767	9.44767	8.20267	7.699	7.993	6.841	7.002	16.724	15.9633	9.29167	9.17633	9.53467	12.646	6.806	5.53633
	XM_010558836.2	4.907	4.68433	4.84367	5.55867	4.46567	6.295	5.82467	9.58033	0.642333	1.75	7.78567	2.40833	4.36267	0.264	4.57567	3.478
	XM_010539268.1	0.937333	1.255	1.04367	1.545	1.31567	1.20167	7.218	41.956	15.7887	38.4577	7.40367	68.7863	5.43367	6.419	3.20367	4.57567
	XM_010528887.1	35.8663	61.5167	56.2343	62.1857	54.0927	72.6763	49.3877	21.577	35.6513	2.39467	21.587	9.11467	22.605	3.77467	51.3663	27.512
	XM_010546087.2	51.2597	70.873	80.427	91.851	89.3467	96.611	31.8687	5.70333	25.3817	16.4203	34.633	28.134	30.634	0.764333	82.2707	54.3983
	XM_010550593.1	3.624	6.82	10.7493	11.93	14.8447	15.1073	28.1777	51.394	5.24033	21.6793	21.063	13.4783	156.808	3.80967	17.2347	16.4063
	XM_010543599.1	0.171333	0	0.796333	1.30933	1.38933	1.196	0	0.0703333	0.703667	0	0.389667	0.219667	0	0.0226667	0.339	0.114667
	XM_010543293.2	0.332667	0.266333	0.158667	0.167333	0.087	0.0903333	0.182667	0.143	2.48833	0.122	1.90733	0.574333	4.80967	0.113	0.126	0.0816667
	XM_010527583.1	5.942	2.957	3.47967	4.14067	4.299	3.71167	36.2303	19.3753	7.22067	1.51933	9	2.97333	4.369	0.631667	6.65733	6.687
	XM_010538705.2	5.76633	11.2077	13.85	13.956	18.851	14.563	103.001	34.6333	3.307	14.0943	13.3263	24.3247	164.487	1.749	15.3473	21.5847
	XM_010526847.1	3.74067	1.77667	2.16233	2.93367	3.63233	4.51767	34.4943	5.511	0.958333	0.0623333	10.1457	15.424	0.076	0.412667	4.935	8.16433
	XM_010530294.2	3.305	3.083	3.38967	3.33267	2.971	2.336	3.977	1.80033	61.562	11.2653	3.90267	1.63833	1.39333	79.907	4.66567	3.03
	XM_010534936.2	19.4143	23.1377	25.7393	30.7697	34.1477	39.6197	17.8197	9.922	2.92833	8.70633	18.9403	10.9613	30.018	1.771	21.9823	19.3287
	XM_010530057.2	37.6033	49.9493	60.1527	73.9987	87.2427	89.189	29.7827	2.456	5.865	4.837	20.8207	7.65167	10.805	7.32767	76.3823	84.7877
	XM_010523602.2	12.364	12.7767	12.2887	9.788	16.8267	6.88767	19.2703	6.54767	6.17667	8.85533	31.5493	40.4037	39.628	193.326	46.4133	58.713
	XM_010527907.2	12.41	15.544	15.4937	14.893	11.4287	11.9577	9.69867	10.959	18.0147	3.48033	8.52033	12.637	18.8167	31.9677	9.53767	9.53367
	XM_010539628.2	8.428	9.64633	8.639	8.95367	8.653	8.06167	13.04	60.99	65.9833	241.19	43.7313	62.3953	13.1903	12.728	45.4047	32.203
	XM_010540650.2	13.5003	11.1267	13.2097	15.5867	26.1523	28.454	13.5363	79.0883	32.8097	23.238	24.724	29.1933	20.2027	84.2493	21.8053	29.2887
	XM_010560344.2	99.5517	96.281	99.7897	105.337	106.385	115.01	131.179	165.067	210.565	121.378	93.4193	139.978	137.073	89.4617	111.353	122.176
	XM_010560814.2	13.3457	9.797	8.21633	9.13267	9.29733	9.27633	13.136	15.8783	14.398	28.4093	13.9543	17.5937	19.753	26.0843	9.989	10.095
	XM_019200955.1	41.1597	35.6733	28.6223	23.2607	20.2383	18.9413	58.73	16.9813	1.024	0.0413333	11.3333	3.98667	71.667	16.593	27.4787	17.3907
	XM_010558193.2	4.23967	3.823	4.46967	5.30833	7.239	7.47767	8.933	6.14867	116.207	38.056	10.7797	17.3627	9.984	19.7113	6.12333	8.27333
	XM_010524812.1	0.01	0	0.009	0.00633333	0.0223333	0	0.0186667	0.0416667	0.103333	0.0173333	0	0	0	0.0503333	0.00833333	0
	XM_010527501.1	0.340333	0.637667	0.321	3.297	0.215333	0.937333	0.677333	0.173667	416.724	21.2097	55.951	18.6057	2.25267	0.241667	0.145333	0.104333
	XM_010559703.2	61.3367	52.164	35.3343	28.8427	17.7397	10.3867	3.21933	0.818667	0.797	0.760333	24.493	2.52033	4.40967	0.785667	7.781	11.4367
	XM_010539269.2	0.184	0.187	0.204667	0.144	0.145333	0.129333	0.760333	10.503	0.481667	0.100333	0.370333	2.34133	0.124	0.23	0.955	0.859
	XM_010526047.1	2.415	0.728333	0.823333	2.27133	5.22433	13.6757	72.718	33.942	0.0833333	1.809	1.08333	1.77433	0.235667	0.506333	9.17367	14.4087
	XM_010536038.1	17.744	10.7197	9.68067	9.97967	8.729	9.82933	18.0023	20.0943	4.84733	14.5773	18.1373	15.3317	9.96267	11.913	10.5103	8.606
	XM_010550926.2	33.786	34.858	37.008	40.2223	47.9123	37.8687	56.1237	124.282	56.4843	46.4677	42.211	58.0897	56.9563	64.571	48.279	54.363
	XM_010544772.1	0	0	0.0583333	0	0	0	0	0	0	0	0	0	0.0233333	0	0	0
	XM_010525096.2	22.671	13.6927	15.1957	15.4383	19.1647	18.8113	28.422	47.5787	93.7703	140.238	45.5803	66.1077	75.9637	101.826	26.7217	25.681
	XM_010540101.2	16.0817	19.388	24.9007	33.9153	53.4647	68.094	23.8037	5.48333	22.141	28.607	30.8717	75.234	9.74867	12.6117	55.8137	62.2387
	XM_010551102.1	12.7003	13.754	19.2423	23.9063	32.29	35.685	25.0017	36.7333	29.694	13.3423	27.5297	39.8803	1.80333	54.528	46.279	69.5273
	XM_010534951.2	546.72	620.178	640.514	611.837	579.966	430.419	340.687	335.057	138.742	36.872	219.485	224.547	506.284	200.761	332.52	403.155
	XM_010523956.1	24.296	22.071	22.577	24.8213	25.4113	22.6663	18.7393	32.3287	48.6977	78.3417	30.954	29.0987	24.4667	60.7653	19.4373	25.8643
	XM_010549641.1	1.48667	2.36667	1.49267	1.047	0.478	0.212333	0.583667	2.48367	5.51467	0.350667	4.527	0.393	5.45467	0.0473333	0.275333	0.889667
	XM_010549725.2	20.4353	33.9207	32.5363	30.8127	25.2367	18.1643	8.447	6.836	4.29433	0.117667	11.5137	6.84467	8.49633	9.50867	22.089	18.7943
	XM_010530914.2	2.62167	3.55033	2.73367	2.297	1.22733	1.20633	1.95	1.14833	1.05267	0.683	3.33433	2.90367	3.14	4.98067	2.45133	1.127
	XM_010551786.2	6.486	7.86667	9.164	10.153	10.446	13.3253	13.2377	36.251	173.013	155.776	22.758	26.6357	18.882	65.981	13.1807	9.696
	XM_010521689.2	21.909	22.381	20.5953	20.7573	16.2967	19.2337	25.7397	25.1007	27.2043	28.5067	27.5957	34.9987	25.1907	26.5	16.185	11.347
	XM_010540539.1	2.436	3.487	3.00433	1.90767	1.227	0.495	1.04033	2.367	1.20733	0.124333	1.079	0.478333	0.931667	0.0866667	0.879333	0.499667
	XM_010555794.2	1.40067	2.55533	2.48533	3.173	5.87367	4.86567	2.61333	12.986	13.4507	34.4013	2.06533	17.495	9.41	0.452667	6.28567	8.44267
	XM_010542075.2	37.885	34.3323	26.573	20.871	17.114	17.1147	5.075	6.45833	13.5653	1.22833	8.98067	0.907333	4.49767	3.37333	16.8907	13.1447
	XM_010550858.1	0	0	0	0	0	0	0	0	0	0	0	0	69.1473	1.47433	0.0976667	0.0413333
	XM_010536102.1	0.082	0.02	0	0.013	0	0	0	23.0943	0.0223333	0	0	0	0	0.029	0.670333	0.0553333
	XM_010538672.1	20.375	32.367	38.9597	44.5887	53.5197	56.8753	13.1893	11.3363	22.0683	22.4887	18.4483	29.5827	23.174	11.4123	74.1343	43.0273
	XM_010521663.1	0	0	0	0.0873333	0.134667	0.131667	0	1.242	8.707	7.03167	0.380333	3.45533	0	1.14267	2.083	0.494
	XM_010537722.1	25.2483	21.7253	21.7517	21.0543	21.619	23.6043	20.5087	16.74	15.7617	34.929	21.9003	22.2597	17.1447	39.345	16.7163	20.4107
	XM_010548648.2	0.023	0.014	0.0366667	0	0.044	0	0.048	3.983	296.794	1.92367	0.741	0.338	0.210333	0.210667	0.0526667	0.087
	XM_010534066.1	0	0	0	0	0	0	0	0	0.404333	0	0.00966667	0	0.0356667	0.0106667	0.0113333	0
	XM_010530736.1	0.361	0.252333	0.152333	0.462333	0.911	0.703667	2.118	3.22433	0.508333	0.273	0.202333	0.44	1.70333	28.8917	9.508	9.21333
	XM_010560478.2	1.14267	2.53433	4.38467	7.58033	10.2813	17.1493	7.731	41.398	2.30467	0.434667	0.0706667	0.882333	1.81833	20.8903	26.7893	30.6143
	XM_010537514.2	29.3663	26.64	22.058	20.725	21.213	18.299	23.1317	11.819	13.2487	8.80967	16.2077	16.3327	14.344	12.905	21.1583	18.458
	XM_010530269.2	0.209333	0.351667	0.609667	0.696	1.306	0.974	1.30767	24.0437	15.92	15.73	0.569	7.87967	0.749333	26.381	2.181	2.41333
	XM_019201565.1	0	0	0	0	0	0	0	0	0	0	0	0	0	0	0	0
	XM_010523326.2	0.158333	0.167333	0.125333	0.138667	0.355333	0.530333	2.022	3.42133	429.594	0.134667	5.17333	13.7783	28.385	0.168333	0.219333	0.112667
	XM_010532998.2	12.387	8.34	7.80933	8.634	8.07833	6.375	3.40733	7.00467	3.84633	7.67533	10.7147	8.43	12.6037	3.54867	13.1723	12.0417
	XM_010529036.2	11.124	15.5147	11.3773	8.543	4.11033	2.21367	2.25267	3.85667	0.176333	0.0103333	1.07833	1.06133	2.218	0.00733333	3.612	2.00933
	XM_010523154.1	0	0	0	0	0	0	0.0956667	0	0.0456667	0	0	0.011	0	0	0	0
	XM_010522598.1	2.75733	3.539	3.673	4.345	5.01567	4.69133	8.74567	1.69133	80.0093	7.81367	11.0057	13.2277	2.28	1.16033	6.26333	8.33167
	XM_010535421.2	23.7433	32.1537	35.9103	44.5077	44.7453	54.3943	21.6267	60.6353	262.133	208.578	70.3133	54.048	11.9463	2.826	37.5537	33.4297
	XM_010543256.2	53.0053	57.136	60.468	62.4073	58.5387	70.5843	83.3327	55.2263	29.1647	10.8867	38.629	37.7393	51.205	22.188	56.783	51.3243
	XM_010543564.1	6.031	6.39733	5.41	6.51467	4.329	6.354	4.56467	7.58467	8.12467	5.35733	6.89133	6.463	9.60633	10.967	4.93667	4.47267
	XM_010547377.1	2.08833	0.824333	1.03133	1.23433	1.66633	1.91933	3.10567	2.51333	3.05133	0.401	2.08	3.36033	4.804	8.488	2.84833	2.56733
	XM_010559054.2	6.65	1.474	1.28533	1.41133	1.393	0.647333	7.17133	14.232	0.024	0.828667	0.830333	0.187	0.0916667	0.018	0.809667	0.843667
	XM_010543175.1	49.5677	69.2983	68.2507	66.0847	54.8073	48.7583	20.7067	13.023	9.14567	5.62167	27.0773	17.8027	28.714	28.708	26.5317	31.6403
	XM_010523399.2	2.39467	10.476	18.4487	33.2723	54.8553	71.433	16.1657	7.77833	48.8953	9.033	6.14	37.6413	8.732	0.283333	21.0947	57.5147
	XM_010520492.1	0.0533333	0.116333	0.0793333	0.110667	0.268333	0.0506667	0	0	0.0143333	0	0.646667	0	3.86	0.041	0.0113333	0
	XM_010555322.1	6.267	6.24467	6.13067	5.53867	5.30133	5.19067	7.377	10.6187	42.1497	11.603	9.81667	9.42967	9.83133	14.0393	4.13133	4.259
	XM_019203944.1	7.02533	6.05467	5.177	5.58333	6.32633	6.869	5.59133	3.11967	9.46967	2.867	4.16567	7.942	1.49467	1.53533	7.196	4.16167
	XM_010555222.1	80.0773	58.3027	45.6307	35.075	29.181	23.0133	50.141	4.365	2.62933	1.03733	71.973	2.936	8.41967	0.0896667	29.649	42.962
	XM_010551461.2	1.42933	0.691333	0.953	0.497	0.630333	0.328	2.421	3.654	79.96	3.26167	1.76667	3.003	2.037	4.271	1.217	1.52833
	XM_019201955.1	10.2067	9.66633	8.879	9.73867	10.0057	11.619	11.8633	47.3737	190.584	50.6903	35.386	35.6927	19.582	18.4683	8.238	9.93933
	XM_010546095.2	8.082	7.70533	9.01033	8.81	15.8857	9.65667	9.758	72.5903	26.9223	15.1373	12.414	28.3277	12.0883	80.947	12.17	32.1567
	XM_010526531.2	19.6063	23.04	27.639	31.321	37.0563	44.1507	35.1717	52.83	74.377	88.7603	38.8757	56.5213	23.3143	32.477	41.529	59.166
	XM_010557092.1	53.5627	47.3173	58.4863	56.3957	88.883	65.2747	43.0527	54.8743	75.066	42.785	56.4513	64.4043	57.1197	8.80567	100.762	107.22
	XM_010559386.1	70.045	63.8693	65.5563	60.2527	79.1853	80.9347	81.2907	117.548	386.282	418.117	125.436	163.461	173.554	262.662	91.4117	105.095
	XM_010558252.1	0.168667	0.181333	0.168	0.164667	0.115333	0.106	0.836333	0.149667	23.2853	0.0243333	0.319667	0.406333	0.056	0.592667	0.485	0.885667
	XM_010532388.2	27.2257	37.7747	37.844	37.338	35.937	29.011	12.3443	6.067	2.87467	1.26767	16.2773	8.00333	8.64367	12.8243	23.6403	15.0703
	XM_010544747.2	6.527	3.22833	1.82933	1.397	0.895667	0.771667	3.33567	1.94267	2.795	0.052	7.40167	3.42533	13.2823	3.71667	0.630333	0.722333
	XM_010557714.1	16.5437	38.7623	56.2277	74.1323	90.9047	95.7393	7.901	2.034	2.80667	3.09567	14.677	16.372	0.619	0.719	93.3353	131.311
	XM_010523299.1	31.3797	24.6577	24.337	23.1053	27.1427	26.5957	41.972	38.3613	38.4367	89.911	62.256	56.412	39.916	54.0267	24.0983	20.2103
	XM_010523079.2	0.0946667	0.085	0.0153333	0.0656667	0.0373333	0.035	0.776667	4.129	0	0	0.504333	0.159333	1.12467	0.018	0.116333	0.285333
	XM_010544547.1	10.71	14.986	14.909	13.14	11.999	10.6113	7.296	5.17367	1.273	0.242	4.91767	3.64	2.577	0.0616667	9.301	5.445
	XM_010530071.2	24.6807	42.2073	51.8337	64.85	69.0897	76.462	20.1617	4.67533	6.21433	7.086	20.6947	27.1957	4.575	8.796	87.453	62.5223
	XM_010522696.1	0	0	0	0	0	0	0	3.56967	0.0756667	0	0	0.0413333	0	0	0	0
	XM_019203571.1	24.873	26.0027	34.1327	26.1823	30.693	26.1557	18.7707	24.493	37.1787	20.0233	20.522	21.7363	37.88	38.372	32.2423	35.9637
	XM_010559243.2	31.2417	36.4463	34.406	34.3467	25.2803	26.6317	19.2733	18.9017	45.6587	19.4283	26.352	25.9633	27.7013	29.6123	21.0567	14.7443
	XM_010528599.2	25.722	28.9023	25.5193	25.452	18.122	20.632	20.1077	14.273	28.7227	12.7803	47.9137	34.8097	38.0113	24.5987	19.959	12.5917
	XM_010541873.1	0	0	0	0	0	0	0	0	0.245	0	0	0.044	7.10967	0.0766667	0.0296667	0
	XM_019202045.1	46.6257	46.4767	41.1557	36.054	34.282	27.3393	29.8217	32.4793	23.175	9.107	40.1987	31.3653	48.0887	84.8633	19.7187	40.5097
	XM_010545282.2	8.62433	11.554	13.0403	13.9693	14.313	15.863	8.34867	3.28467	6.32767	5.69567	5.92167	3.91733	8.50833	4.59833	14.0137	8.88833
	XM_010534355.2	279.685	223.973	225.257	244.284	397.22	382.646	523.094	375.152	1215.48	733.536	863.321	1220.46	917.549	1520.6	910.228	936.551
	XM_010545200.1	7.40367	4.20933	4.348	3.77867	3.84633	4.14533	9.591	5.96833	14.141	10.9573	4.913	7.29367	5.278	13.413	3.30633	3.37167
	XM_010538105.1	0.00766667	0.00833333	0.0153333	0.00966667	0.0373333	0.0623333	0	1.51533	0.792333	0	0	0	0.0243333	0.109333	0.027	0.0186667
	XM_010545140.1	18.0593	19.9313	18.69	23.1893	28.577	27.5423	28.3033	60.927	151.797	103.787	36.0563	51.86	40.281	45.687	24.4237	34.423
	XM_010527385.2	26.3853	40.5043	38.4613	38.335	31.8293	25.034	2.529	30.4507	9.901	1.09333	15.778	3.854	18.635	0.423333	32.465	22.9647
	XM_010527532.1	2.136	1.38867	1.23267	0.735333	0.573	0.188667	0.523667	0.565	0.106333	0	1.351	0.299667	2.18733	0.478	0.642	0.225
	XM_010556530.2	0.163667	0.0226667	0.0366667	0.043	0.167667	0.0626667	0.032	0.0243333	0.00966667	0	0.0146667	0	0.0153333	0.0136667	0.0306667	0.00933333
	XM_010536858.2	22.8873	16.4533	14.6827	12.5387	11.3763	11.7977	23.4343	14.774	3.85733	5.14933	11.0667	18.891	26.2183	72.4593	11.368	10.6043
	XM_010557610.2	18.5373	21.261	20.0763	21.372	18.7407	20.511	5.312	6.55567	24.6567	0.031	1.30033	2.70633	0.176	13.5257	2.41467	3.66933
	XM_010560251.2	91.6047	96.0627	90.1637	75.7373	61.445	53.9323	51.1483	51.39	35.8833	17.3223	40.869	37.4747	84.302	124.246	51.1293	52.757
	XM_010554712.1	0	0	0	0.00633333	0	0	0	25.202	0.0276667	0.324333	0	0.0276667	0	0.0363333	0.214	0
	XM_019201505.1	0	0	0	0	0	0	4.078	0	0.592	0	52.9797	0	12.6323	0	0	0
	XM_010556140.2	31.337	29.3447	22.9357	20.5267	14.3927	12.0187	16.4063	10.2087	14.0873	12.2067	11.722	11.1913	16.9667	15.1243	17.5557	8.98333
	XM_010529466.1	62.292	55.4647	54.8267	51.5007	53.4903	56.96	63.1153	61.5	43.015	109.25	55.359	101.712	152.965	74.3503	61.1993	48.7057
	XM_010549551.2	2.38233	2.32967	2.183	1.83733	1.26767	1.158	1.622	1.73767	0.571667	0.208333	3.10167	2.283	1.74333	2.77767	1.46067	1.16633
	XM_010553590.2	39.4943	39.0923	38.7687	36.7117	28.685	25.9353	35.812	37.3813	24.0797	50.432	23.5527	26.3243	32.8413	99.878	25.148	36.918
	XM_010529301.2	0.038	0.0483333	0.0213333	0.0163333	0.150333	0.016	0	0	0	0	0	0	0.0413333	0	0.0296667	0.06
	XM_019202269.1	0.0466667	0.417333	0.929667	0.848333	1.935	4.16867	3.27733	0	0	0	0	1.86167	0	0	2.60767	7.90533
	XM_010546789.2	55.0637	47.0347	31.8427	22.8723	16.8753	10.6913	39.8627	39.5823	8.56567	49.618	93.7327	36.2267	54.4557	0.922	19.4237	11.319
	XM_010552550.2	14.2627	9.69033	11.5453	12.001	11.689	8.85267	23.0547	7.88633	3.864	0.038	12.8223	1.491	1.36333	0.047	11.01	7.42233
	XM_010523047.2	68.8577	77.1143	71.9703	75.5197	68.0727	81.2227	72.506	96.527	63.233	40.1517	58.226	79.2963	106.176	58.0617	96.882	55.382
	XM_010546474.1	36.5087	34.2793	33.2443	31.4257	26.8543	23.0733	29.2193	32.3867	15.531	45.8773	31.142	30.3773	27.238	58.5817	24.1953	25.9113
	XM_010546898.2	7.98067	10.6443	13.0043	14.703	16.5267	19.8793	56.4413	56.7137	143.252	57.4197	27.2583	41.226	163.515	26.121	21.2597	18.4127
	XM_010526314.2	14.454	22.3753	21.861	22.9813	23.5957	21.7373	12.3463	12.3137	9.229	65.7147	20.8627	22.6557	6.75233	1.40167	19.0337	27.1547
	XM_010525030.2	39.1173	37.6747	38.6107	37.862	38.7613	38.5903	40.13	52.2687	45.7157	41.8	42.7853	43.8517	48.5003	14.7567	50.932	43.758
	XM_010535371.2	1.57867	1.41167	1.17467	1.48	1.791	1.26667	4.28067	2.274	3.038	4.415	3.70667	7.04267	7.15167	1.72633	2.992	2.92133
	XM_010547652.1	35.176	33.735	40.4713	40.173	43.221	41.4317	34.8597	43.371	38.682	30.0513	32.7773	37.8497	30.6047	32.3347	43.2037	51.736
	XM_010535628.1	18.7863	18.7867	17.6227	17.5427	15.2043	15.0647	20.3657	14.2923	13.4413	10.8617	17.117	16.8433	12.0163	7.08233	19.576	14.0717
	XM_010546093.1	41.6507	26.1393	26.221	26.6407	30.438	29.3503	78.3313	116.879	101.473	294.06	64.4883	130.655	47.8597	331.477	97.985	106.013
	XM_010539159.2	17.822	16.2623	12.4213	10.178	4.921	2.73	4.695	3.88933	0.228667	0.162667	4.08567	0.481	6.60067	0.100667	7.98133	2.079
	XM_010552799.2	114.019	140.658	123.402	114.672	97.3037	58.5237	39.959	55.68	24.7797	22.5663	58.967	45.7353	50.328	17.144	60.2617	68.5227
	XM_010529098.1	0	0	0	0	0	0	0	0.413667	0	0	0.178	0.00833333	0	0.0833333	0.388667	0.0966667
	XM_010537521.2	4.07	4.58767	4.07233	4.32767	3.39	3.317	4.88267	6.566	0.981667	3.31533	3.47167	2.93233	3.48767	0.678	2.85067	2.47133
	XM_010526490.2	6.658	6.94733	7.58367	8.123	11.5317	9.15133	11.0413	12.3337	38.233	24.794	13.2823	13.7123	14.615	11.547	10.4573	12.574
	XM_010540491.1	2.45533	1.802	1.404	1.54333	0.958333	0.868667	0.909333	0.791667	3.00033	0.731667	0.759333	0.148333	2.66067	2.838	1.36033	0.623667
	XM_010525437.2	25.85	40.204	40.3153	38.554	37.8303	26.8747	5.011	0.537667	7.66	3.335	17.6837	13.5233	5.53367	4.17167	23.8047	26.4243
	XM_010530434.2	4.06167	21.9477	39.2437	57.55	82.7627	89.4097	0.75	0.103333	1.08967	0.644	22.2843	15.834	0.106333	1.18567	86.4927	48.855
	XM_010548015.2	8.98067	14.207	16.5247	17.4097	19.761	16.282	7.65967	5.64733	8.838	9.81433	8.18933	10.0017	5.105	1.99433	20.078	12.3217
	XM_019201247.1	20.7807	20.3803	18.347	18.0387	15.4077	17.6293	16.482	15.361	23.793	23.9353	22.022	18.98	14.4117	39.3447	13.013	10.037
	XM_010523184.1	17.901	18.8073	16.9887	16.306	13.1073	13.7223	11.9043	11.711	8.91467	8.477	14.742	11.8573	19.1833	26.6133	10.6143	9.31233
	XM_010539442.1	5.78933	6.71933	6.103	6.87767	4.614	6.244	4.785	3.68867	3.906	4.10433	5.869	4.94567	4.72333	6.05833	3.431	2.46367
	XM_010555720.2	10.8973	10.484	9.94333	11.354	15.951	12.767	12.8523	18.5837	42.3023	17.971	12.3257	14.3807	47.446	38.1133	10.8747	14.1253
	XM_010560376.1	20.4187	16.0227	14.4903	13.6453	12.3407	12.4433	16.12	11.72	5.659	4.57933	12.8653	9.319	5.60933	17.3587	15.1347	13.3213
	XM_010544750.1	0.842	1.01467	1.41967	2.11333	3.26933	3.38667	5.928	1.21667	7.45933	10.692	0.987333	4.61233	2.367	2.68967	9.73167	8.709
	XM_010540705.1	7.16433	7.99567	8.82067	10.5813	14.4853	16.849	10.4537	0	6.36067	3.639	0.348667	6.54667	0.457667	1.46233	15.0853	58.0403
	XM_010542929.1	11.269	12.576	9.88967	8.29633	8.61133	10.8397	4.28633	6.86767	25.0003	0.162333	4.08567	9.488	6.797	10.1923	5.687	5.70633
	XM_019203505.1	15.2243	13.1957	12.9577	13.0373	13.6973	14.733	14.8147	19.9717	30.7753	23.5993	18.3147	24.9937	23.285	20.907	13.784	13.034
	XM_019202795.1	110.998	137.756	149.742	173.069	213.047	235.471	116.721	96.6013	97.5713	74.3287	76.0807	99.1333	114.837	89.213	202.14	265.961
	XM_010554367.1	0.463667	0.629333	0.793667	0.812667	1.02667	1.18033	0.469	4.63633	0.257333	0	1.52033	0.415	7.54967	1.13033	7.37967	10.679
	XM_010560744.1	27.0057	27.2343	28.1037	27.048	24.768	22.0967	19.8417	15.3227	12.7793	11.6177	19.5943	18.357	27.496	36.765	17.028	20.3147
	XM_010529801.1	1.11267	1.18733	1.02967	1.25533	1.18967	1.84033	1.94333	31.717	12.892	18.4543	34.7567	26.3243	33.1137	31.7967	35.9347	15.1453
	XM_010556085.1	0	0	0	0	0	0	0	0.052	26.0557	2.295	0	0.395333	0.062	0.253333	0	0
	XM_010543929.1	0.0383333	0.0283333	0.0213333	0.0816667	0.032	0.0313333	0	0.031	0.0463333	0	0.714	0.0193333	0.728	0.441333	0.102	0.154333
	XM_010525529.2	9.67833	11.913	11.9703	13.5643	15.3707	15.079	15.308	21.308	5.254	19.029	22.9823	13.137	13.8727	3.20033	11.6943	12.7207
	XM_010531090.2	0	0	0	0	0	0	0	1.51467	0	0	0	0.055	0.0566667	0.0546667	0	0
	XM_019201151.1	0	0	0	0	0	0	0	0	0	0	0	0	0	0	0	0
	XM_010541408.2	5.87233	1.789	1.427	2.16067	3.156	2.25433	30.4483	146.221	1.85967	5.234	34.852	45.2	0.628	0.631667	6.38867	9.309
	XM_010560636.1	7.045	6.49867	5.071	3.797	2.58533	2.39067	3.684	2.21267	0.223667	0	2.49433	0.646333	4.31233	0.132667	9.624	5.533
	XM_010521961.2	4.075	3.307	3.43033	3.73733	3.92167	4.27933	3.68667	1.16	54.3973	2.49367	1.61233	1.28867	3.56367	2.39667	2.431	2.40033
	XM_010545997.2	36.8953	35.0457	29.5007	20.4257	10.154	5.01567	5.793	7.922	0.993667	0.572667	5.77967	0.734	15.6537	0.159333	12.1967	5.64033
	XM_010525614.1	5.38933	6.19267	5.90367	5.415	5.651	4.86533	4.30333	4.925	6.66433	7.728	2.95067	4.48933	5.685	12.8537	4.982	4.561
	XM_010559487.2	26.0057	27.3267	30.344	33.279	38.2147	41.2217	60.8247	73.7647	320.492	130.577	35.678	75.4153	58.3323	204.874	62.4243	70.4713
	XM_010546888.1	6.91767	7.343	8.915	10.636	8.84867	10.2313	11.6443	8.49733	6.37233	32.094	11.1923	22.0677	5.69867	4.276	8.96367	6.67467
	XM_010532697.2	1.02267	1.52733	2.09567	3.69	5.662	9.70833	0.783333	2.13967	9.46033	2.161	5.94533	18.2917	0.145667	0.446	3.55867	5.56667
	XM_010557150.1	0	0	0	0.00966667	0	0	0	0.022	0	0	0	0	0	0	0.0546667	0.0183333
	XM_010536663.1	115.47	318.407	312.078	376.397	522.129	709.921	1.876	0.249	17.629	4106.13	220.204	46.333	3324.44	104.296	869.233	1236.98
	XM_010535580.2	36.8997	38.2527	33.275	29.8963	23.6643	17.8407	16.3527	7.48933	0.983333	0.618	17.172	3.23	5.488	0.742333	24.1217	23.7263
	XM_010541684.2	6.51267	5.82933	3.70067	3.23533	2.423	1.67433	4.05667	6.86967	5.76767	2.62233	5.589	3.974	15.8973	9.55533	2.66567	1.91767
	XM_010527950.1	2.62667	2.92133	2.868	2.337	1.83333	1.43733	2.245	0.925333	0.611667	0.0553333	2.95133	1.352	1.63733	2.372	1.66633	1.61733
	XM_019202425.1	8.97867	6.88933	5.741	5.30633	4.90433	4.213	8.57333	7.71367	5.50333	4.49667	8.36	8.994	8.985	10.685	4.205	5.34933
	XM_010547182.2	2.209	2.08067	2.90433	2.24833	4.05233	5.917	4.572	30.6783	2.88267	8.397	3.239	9.99833	46.0613	13.7447	3.498	4.006
	XM_010557698.1	32.984	38.683	38.88	42.2143	47.617	46.2203	25.4067	2.63267	44.0573	0.739667	25.749	15.208	4.45767	2.24733	45.7427	60.748
	XM_010545468.2	46.9373	41.339	42.4853	44.0883	57.8447	54.795	86.5947	45.096	585.182	120.165	118.108	172.961	83.0953	209.564	38.13	43.4547
	XM_010560645.2	0	0	0	0	0	0	0	0	1.06167	0	0.0196667	0.00833333	0	0	0.0113333	0.0273333
	XM_010534129.2	72.8303	72.887	74.2157	76.28	75.3593	69.6627	59.3077	84.698	13.0013	44.9263	67.8743	60.048	67.1	38.858	77.966	62.994
	XM_010528943.1	9.20067	10.1857	8.12133	8.04267	4.76367	6.6	4.97833	4.718	5.95833	6.81233	7.88767	5.47367	6.429	12.484	4.37733	2.33
	XM_010539866.2	0.221333	0.697333	0.913667	1.93333	4.31167	7.278	10.2613	2.276	3.201	17.4503	31.751	129.522	10.0503	100.686	7.18033	26.3117
	XM_010545729.2	4.53633	7.323	9.06567	10.099	8.439	7.08567	7.827	11.9123	0.130667	0.289333	6.92733	2.51267	3.33133	0.0556667	8.14033	6.27833
	XM_010551465.2	13.0567	10.594	11.8883	12.4013	14.3593	12.7523	18.4437	19.347	6.87367	2.95867	20.7687	9.806	14.6233	5.691	10.7863	15.144
	XM_010521057.1	4.113	4.56533	3.797	4.89333	5.73667	5.742	5.22667	6.74833	12.0293	15.6027	6.72567	9.99033	9.74467	18.6353	4.877	4.49367
	XM_010559835.2	26.0447	20.839	17.1843	15.4387	12.804	13.2993	20.5147	15.362	242.399	1.517	20.492	10.8623	32.112	9.27033	12.1193	11.482
	XM_010555479.1	0	0	0	0	0	0	0	1110.09	1.10533	0	0	0.118333	0.275667	1.72333	4.715	1.18633
	XM_010544149.2	6.65233	16.1733	20.1277	22.5913	21.291	20.9167	9.818	0.214	1.377	1.798	8.93067	3.213	20.998	0.0543333	13.366	9.924
	XM_010538295.1	18.5693	19.6773	19.788	18.5383	16.253	15.4843	12.9097	9.24533	8.50733	13.0587	12.979	12.7477	13.0373	16.842	15.0237	12.812
	XM_010543322.1	6.41967	6.74167	9.56367	12.301	18.9663	25.245	8.765	7.76167	12.753	38.8193	9.978	25.0433	10.4627	11.5173	28.078	26.139
	XM_010547717.1	44.2377	41.679	36.8973	35.9397	30.2703	25.134	34.484	28.8683	9.971	4.153	23.1867	28.3883	30.3053	13.266	28.0377	38.282
	XM_010551128.2	29.9873	33.0327	29.6783	26.4177	18.9093	19.1203	17.7473	14.6623	12.3867	10.0183	21.3207	15.5193	20.3317	55.8553	15.7383	10.6973
	XM_010529284.1	1.62967	1.76233	1.97	1.396	1.027	0.775667	1.07167	0.941667	0.671333	0.0483333	1.959	1.51967	1.20567	1.45333	1.15167	0.797667
	XM_010543617.2	42.3553	63.6637	80.482	100.675	141.83	165.041	37.1153	27.8617	38.995	196.528	63.813	83.5267	25.4533	41.5867	194.008	172.828
	XM_010548670.1	16.6337	18.807	18.8683	21.4377	18.9553	22.1883	15.3257	14.201	8.17267	11.7213	9.00733	10.8993	5.35733	0.681	17.2433	12.2647
	XM_010559460.1	5.15533	4.991	5.332	3.509	4.16767	3.63333	4.33133	5.071	1.848	3.38867	2.57633	3.301	6.685	5.07933	3.346	3.69333
	XM_010560881.2	94.8387	111.022	112.551	107.639	89.2957	75.3387	76.1707	66.081	25.1797	13.0053	46.6807	49.8317	86.5907	54.7023	65.1323	75.0947
	XM_010531779.2	17.262	11.754	9.50567	8.058	6.097	5.90967	6.73133	6.619	1.68	2.74067	7.008	4.06733	6.77167	4.71067	5.69433	5.334
	XM_010545893.1	51.486	52.7517	55.3023	54.7627	59.3813	61.8307	85.9547	92.2793	186.208	173.815	45.379	80.292	103.594	59.3817	42.5373	52.7853
	XM_010531466.1	1.232	1.33767	1.00733	1.05467	0.991	1.459	1.548	2.473	15.8413	4.62233	2.34467	3.87633	4.323	11.915	1.30867	1.345
	XM_010538155.1	0	0.00566667	0	0	0	0	0.0133333	0.0193333	7.841	0.0103333	0.0266667	0.305333	41.5607	0.365	0.0356667	0
	XM_010521367.1	0	0	0	0.0103333	0	0	0	0.014	0	0	0	0	0	0	0	0
	XM_010532302.2	10.1243	9.39467	8.828	9.07467	8.40333	9.82167	13.6047	36.8297	13.4027	27.375	11.8757	21.6923	8.12033	39.4293	8.63367	12.137
	XM_010528365.1	75.955	39.762	32.0153	31.43	36.3147	38.0847	77.0657	104.095	78.947	406.944	183.876	202.112	18.165	10.5523	76.7573	89.7177
	XM_010548175.2	0	0	0	0	0	0	0.0506667	0	0.382	1.892	0	0	0	0.698333	0	0
	XM_010557968.2	0	0.0366667	0.0336667	0.024	0.0283333	0.0353333	0	0.011	0.142667	0	0.034	0.203	0.0193333	0	0.0186667	0.023
	XM_010542956.2	16.9793	14.666	14.8587	14.4367	14.6103	15.685	19.634	17.6177	2.93233	3.279	13.7297	12.6587	8.86633	1.20767	9.68367	12.281
	XM_010526066.2	41.662	27.6913	22.309	17.2307	11.6407	8.149	10.3603	5.534	1.69567	0.421667	17.5257	5.05833	20.871	1.458	6.93933	3.64033
	XM_010525831.2	20.4947	24.098	24.5577	23.5163	24.9823	23.457	33.8627	58.023	164.704	104.626	37.8713	51.4167	69.6067	66.5777	38.922	36.3137
	XM_010531890.1	37.9047	38.2207	37.7173	34.7123	36.0337	33.6287	30.6087	34.8417	34.568	15.2043	28.2813	31.5533	43.0223	11.786	35.2177	31.932
	XM_010527856.2	9.55767	9.04333	7.45133	7.216	5.55833	6.25933	8.591	16.8757	10.3233	36.5833	11.5517	15.6587	9.41	56.6457	7.30633	6.55067
	XM_010522293.2	0.653333	1.65533	2.373	2.42033	2.82667	2.17433	1.27733	17.9747	0.765333	9.089	1.54	5.043	0.271	0.0873333	1.46967	2.35033
	XM_010551090.2	42.8947	39.5507	37.6727	36.899	34.385	33.2017	55.6603	62.441	18.8913	6.32067	33.813	39.0523	49.21	15.7133	40.2593	37.207
	XM_010560127.2	13.547	14.597	13.4077	13.5837	12.1143	11.8403	9.691	6.414	5.82533	7.816	12.534	11.019	12.6027	16.89	9.38833	9.377
	XM_010548392.2	20.8163	15.4423	13.0803	9.737	6.88467	3.165	14.9147	11.9833	24.766	2.472	6.36667	3.15067	7.40767	0.133333	10.2917	5.484
	XM_010541888.1	0	0	0	0	0	0	0	0.0653333	0.0373333	0	0.0266667	0.167667	0.0246667	0	0.015	0
	XM_010539371.2	0	0.00566667	0.006	0.0226667	0.0316667	0.0116667	0.788	1.38967	0.411667	2.24167	0.407333	0.517	7.841	0.105	0.274	0.265667
	XM_010552469.1	0.283667	0.0736667	0.475	0.405333	0.279333	0.129333	0.411333	0.738333	0.0666667	0	2.87167	0.978667	0.682	0	0.386333	0.0733333
	XM_010542074.1	9.51067	4.79233	4.836	4.59733	5.54333	4.80167	3.22667	15.866	31.5367	38.8813	16.182	64.1837	0.605667	32.234	6.00433	14.4137
	XM_010548260.2	87.1137	82.7193	72.5233	66.3173	55.4817	47.992	82.441	103.271	15.5937	3.30167	36.3437	69.8507	219.311	2.84533	41.7653	38.0047
	XM_010555694.2	1.81933	2.36067	2.09267	1.646	1.39033	0.849667	1.11533	0.545333	0.917667	0.269	0.741333	1.19767	1.34667	1.68567	1.31467	1.59233
	XM_010550654.1	17.2863	15.939	15.0643	16.895	15.194	20.6537	17.1627	20.288	13.265	25.658	23.0727	24.686	19.0837	22.034	17.3013	12.62
	XM_010545542.2	1.743	2.363	2.295	2.43967	2.22333	2.884	2.003	0.585667	0.741333	0.394667	3.59333	1.40133	0.866	1.94967	2.92867	2.24567
	XM_010556664.2	0	0.0653333	0	0.0466667	0	0.0316667	0	0.128	166.344	0.159	0.307333	0.875333	0.027	4.08067	0	0
	XM_019203855.1	0	0	0	0	0	0.0276667	0	0.165333	0.612	0	0	0.022	0.198667	0.018	0	0.0276667
	XM_010530782.2	0.519667	1.06833	1.95267	1.394	1.61867	0.785667	0.526	0.033	3.344	0.128	0	0.0273333	0.0566667	0	0.038	0
	XM_010540351.1	21.447	18.9437	20.21	19.7333	25.0587	26.9317	55.0747	632.784	70.3187	219.322	59.7137	120.486	58.5753	152.927	32.4753	56.062
	XM_010556328.2	113.468	133.181	131.835	122.519	89.968	81.135	53.9413	64.732	24.4243	28.3723	39.3697	43.9883	90.928	51.56	44.0093	61.506
	XM_010537143.1	12.8583	13.9313	16.1843	17.998	18.8583	23.2187	39.2723	30.7787	69.323	13.656	21.9717	45.436	21.4447	20.0163	31.6333	25.0067
	XM_010540080.2	18.969	22.3113	21.4417	21.7083	22.3377	21.979	17.6783	20.211	23.945	60.7073	19.107	26.158	15.6077	43.2423	23.0243	26.7543
	XM_010536934.1	0	0	0	0	0	0	0	0	0.0223333	0.031	0	0	0.0193333	0	0	0.0336667
	XM_010524585.2	93.436	132.025	139.813	153.183	162.258	166.06	82.0427	86.9087	233.877	30.822	59.3033	70.2033	412.164	12.287	112.66	117.826
	XM_019201410.1	6.585	6.848	5.49067	4.77467	3.58667	3.09333	3.407	3.942	3.91833	2.32833	2.93867	2.71533	6.38067	7.08433	3.74633	3.00733
	XM_019203955.1	0	0	0	0	0	0	0	0	0.105	0	0	0.00833333	0	0	0	0
	XM_019203553.1	7.02067	8.64733	8.15333	7.83067	5.37067	5.04167	4.82033	3.70633	3.055	6.11133	4.33333	4.195	5.64233	7.096	3.77133	2.41567
	XM_010541202.2	35.812	47.2507	42.0073	37.5317	36.519	19.8233	14.3583	15.7323	42.323	39.173	61.4267	39.121	20.654	78.893	37.083	29.642
	XM_010534154.1	14.991	18.4037	23.7807	29.7417	38.2353	36.6107	13.1033	9.11567	8.393	4.25167	10.3067	17.2223	13.074	6.83	28.8693	36.7727
	XM_010546253.2	12.1583	11.8813	11.4647	10.9347	11.997	12.562	12.0547	14.9323	15.6707	10.7447	13.5147	12.2353	17.0807	30.1317	9.674	10.2517
	XM_010540803.1	0	0	0	0	0	0	0	0	0.0356667	0	0	0	0.578	0	0	0
	XM_010550923.2	0.119333	0	0	0	0	0	0	0	0.147667	0	0	2.374	0	0	0	0
	XM_010537403.2	24.0157	22.6793	19.843	18.3667	16.0307	13.537	15.4043	9.04767	5.20667	5.169	13.6407	10.9533	14.8833	20.0877	10.4883	13.9627
	XM_010557062.2	12.8443	13.6737	15.289	14.8713	17.9923	16.7607	17.879	42.5893	14.35	45.0617	21.0737	30.065	19.2627	25.3613	23.5773	25.5973
	XM_010521053.1	7.015	5.28433	4.70533	3.85933	3.514	4.40233	3.62367	3.62067	1.49433	1.32733	8.36367	4.23367	7.35167	11.2297	2.85033	5.76567
	XM_010548360.2	3.43733	1.01767	0.507	0.381	0.12	0.0976667	1.87167	20.511	0.158667	0	1.39933	0.121	0.949	0.0316667	2.566	2.87533
	XM_010555484.2	22.0173	16.709	16.165	16.017	18.0993	16.7237	14.4587	67.6433	29.2517	15.3893	28.674	34.0663	93.1803	28.9297	27.261	29.4517
	XM_010552681.2	22.6847	41.0517	48.2077	53.8827	51.6803	45.2	11.7483	5.083	8.91567	10.952	14.643	12.7573	8.03467	10.4517	46.5513	34.644
	XM_010534767.2	36.7827	37.6513	31.099	28.3963	22.6557	23.8237	28.885	24.7853	10.2937	2.78833	22.4947	19.7217	33.6923	18.655	19.5267	16.578
	XM_010520713.2	5.607	5.12067	4.19133	4.62267	4.45567	5.30967	4.382	3.65867	5.00833	4.16	4.026	3.869	5.92733	5.58367	3.584	4.18767
	XM_010548002.2	2.13667	2.64433	2.72567	3.231	2.753	2.73033	3.88167	6.88533	9.14933	7.74567	4.89067	6.911	5.844	5.82333	3.25067	4.388
	XM_010556184.1	5.431	7.18633	8.86467	9.98	10.6793	9.58533	14.545	4.378	1.06033	2.19333	8.97633	6.15167	1.738	2.593	24.706	19.8163
	XM_010543888.2	9.313	8.93967	8.32333	8.243	8.71067	9.62067	10.8327	7.96133	14.2783	17.771	17.6373	15.1523	10.3857	10.5107	7.86567	8.25433
	XM_010558046.2	0	0	0	0	0	0.055	0	0	0.165	0	0	0.53	0	0	0	0
	XM_010522414.2	4.40933	3.45233	2.91367	2.68133	2.434	1.578	3.214	1.63833	0	0	1.555	0.104333	20.2367	0.195333	3.065	1.31333
	XM_010531893.1	0.046	0.017	0.0213333	0.124333	0.287	1.343	0.689667	0.986	9.02467	2.206	0.806667	1.55667	0	0	0.202333	0.102667
	XM_010554888.1	22.0957	18.284	16.8073	16.7237	16.7473	16.7317	31.7037	29.1107	33.9473	26.5787	17.972	25.49	16.6833	19.4207	26.7567	35.1027
	XM_010542832.1	24.0457	23.9197	21.8463	21.7613	18.0687	20.395	27.3287	43.4993	33.7687	29.343	19.3437	24.155	30.632	44.258	19.1903	16.9087
	XM_010539194.2	36.02	31.7883	27.1773	26.6363	29.446	27.0027	22.9407	86.1757	123.318	39.8683	25.4313	77.949	35.6397	154.818	38.4903	64.8833
	XM_010549755.1	1.09733	1.292	1.97233	3.285	3.28767	4.57767	0.421333	0.0553333	0.078	0.0136667	0.00733333	1.657	0	0.0326667	0.00833333	0.336667
	XM_010557154.1	40.6723	33.473	32.013	34.4683	28.0077	40.0207	49.5807	160.868	88.8583	53.6947	41.673	64.3107	63.013	50.2263	38.1257	26.2877
	XM_010543331.2	6.311	7.298	7.52567	6.04967	6.04567	5.315	6.72633	5.75667	4.84233	8.73967	2.88633	8.96367	8.365	3.212	5.00767	5.94033
	XM_010545397.2	1.226	0.606	0.219333	0.156333	0.0846667	0.0233333	0.152	0.313333	0.0783333	0.007	1.79633	0.0386667	1.68267	0.0236667	0.216333	0.117667
	XM_010559423.1	1.13833	0.536	0.388	0.479	0.698	0.514333	0.530333	0.453667	3.07167	0.855667	0.898667	0.448	11.4513	141.298	2.275	0.577333
	XM_010544288.2	43.63	48.4863	45.602	42.8323	40.2933	29.77	59.4607	22.4033	11.938	2.319	36.8097	12.1163	17.1513	21.2963	34.8297	33.3847
	XM_010549854.2	18.7023	27.5797	29.2153	35.2843	39.152	32.1253	9.83333	2.106	11.4797	13.0163	14.5143	13.1557	7.36567	6.032	43.8823	30.7383
	XM_010526347.2	0	0	0	0	0	0	0.143333	0	0	0	0	0	163.434	0.0703333	0.078	0.0773333
	XM_010546086.2	11.947	20.9723	60.6497	109.117	133.235	252.311	85.8137	42.404	5.24733	24.7557	3.59	10.7913	3.30733	47.1863	69.304	65.1623
	XM_010555574.2	6.648	6.639	6.89367	6.35667	6.995	6.01	6.024	4.53867	7.92267	15.447	3.79267	4.825	9.752	13.9417	6.51033	8.674
	XM_010523750.2	10.2337	10.4607	9.379	10.5523	8.52967	8.55533	8.785	8.215	5.76833	8.48867	12.1917	11.787	7.468	11.778	9.351	9.50133
	XM_010559233.2	713.716	741.511	711.629	668.424	672.2	630.082	853.908	460.494	873.488	111.9	266.472	210.239	686.698	79.5433	795.136	844.589
	XM_010558035.2	29.296	27.292	28.1117	27.8067	29.3503	30.4603	32.68	28.9647	37.583	87.3143	34.89	49.032	31.2703	265.709	48.9087	48.9337
	XM_010558560.1	29.228	16.9283	13.2487	10.6187	7.05633	4.44633	10.7693	3.997	0.295333	0	7.52067	0.615667	2.76233	0.0796667	11.337	4.07967
	XM_010555785.1	1.058	0.762667	0.925333	1.05867	1.36533	1.904	2.20433	2.73933	184.606	25.4227	6.086	11.5067	0.705667	27.1943	1.54267	2.392
	XM_010535932.2	11.719	16.173	16.437	14.4953	13.6203	10.2323	4.05967	3.677	10.264	3.072	10.6643	5.91133	4.58	34.764	8.607	12.608
	XM_010556629.2	0.0536667	0.173	0.112667	0.155667	0	0.095	0.0556667	0.0283333	0.123333	0	0	0	0	0	0	0
	XM_010523046.2	10.6643	11.1213	9.14033	8.559	6.972	6.843	12.2233	8.64133	6.95167	17.2977	13.4043	19.789	12.66	13.5833	9.79633	10.3367
	XM_010530740.1	4.28567	5.496	6.07167	4.77267	4.20967	3.628	5.038	3.925	0.992	0.300667	5.526	2.36033	6.93733	0.871667	4.017	3.17833
	XM_010560199.1	26.3547	28.5673	31.3767	30.172	29.7677	22.9803	18.5557	19.4067	4.731	4.93567	19.3707	13.476	31.5843	12.8547	34.078	27.392
	XM_010543500.1	0.00766667	0.031	0.0486667	0.023	0.0256667	0.0433333	0.0133333	0.014	0.0766667	0	0.0123333	0.0603333	0	0	0.0656667	0.122
	XM_010550653.1	8.98433	7.69133	7.64067	7.23433	6.64367	7.238	7.961	7.483	5.04433	3.83567	4.17567	4.671	10.267	5.48733	6.21767	6.835
	XM_010557112.1	6.80767	7.60267	8.18567	8.48467	9.32433	10.4727	10.577	12.4567	9.63533	11.8663	7.27533	13.33	7.019	14.679	7.73067	8.76033
	XM_010552501.2	149.549	126.29	117.637	104.682	112.141	121.619	154.456	211.66	256.367	208.539	149.584	175.144	249.73	249.746	127.276	136.558
	XM_010523426.1	2.04233	1.171	0.905333	0.873333	0.821333	0.804667	1.35567	1.68633	2.099	2.34267	1.73967	1.663	2.986	6.40467	0.359	0.361
	XM_010555367.2	3.187	4.897	5.80767	6.931	8.19	11.485	17.3423	30.8367	90.6157	33.004	48.5007	41.205	5.15133	25.253	9.01867	13.2303
	XM_010550763.2	2.48167	2.52733	1.92333	1.82567	1.723	1.32	1.60033	0.639	0.663	0.0933333	2.78167	1.643	2.92767	2.82667	2.25833	1.36267
	XM_010536080.1	37.7707	34.5043	37.7903	41.2863	43.568	49.5213	85.576	28.7617	19.8647	0.715667	26.2137	14.5057	48.542	1.067	51.0427	43.7897
	XM_010527675.1	0.0203333	0.0343333	0.0733333	0.099	0.062	0.105667	0.338333	0.0926667	1.336	0	0.193	0.0523333	0.820333	0.0286667	0.053	0.132667
	XM_010542983.2	4.97233	12.2353	16.2993	20.4073	28.5367	34.9663	21.541	0.519	2.77633	0.754667	11.691	17.6057	0.265667	0	3.73267	14.07
	XM_010529732.2	0	0	0	0	0	0	0	6.31633	3.84733	0.131333	0.073	0.121	0.113333	0.333	0.331667	0.202
	XM_010530517.1	17.3027	18.807	17.0533	16.6153	12.4007	15.3253	13.1027	13.993	7.14933	7.95867	13.2583	9.851	17.9753	11.6513	10.148	5.26867
	XM_010541832.2	5.395	10.0687	16.7693	26.9047	46.6123	68.3467	7.50967	3.00833	97.3493	132.756	18.334	67.7847	15.318	2.36	30.552	39.0423
	XM_010528824.2	0.840667	0	0.374667	0.111333	1.216	0.405	1.07167	2.63933	1.31467	0.717333	0.904	1.37067	1.444	0.664333	0.947667	2.66267
	XM_010528882.1	35.7143	68.6943	87.8493	102.94	108.76	100.219	18.4577	11.3977	6.528	10.8227	26.0747	21.5023	7.80867	3.70867	131.302	65.4113
	XM_010550982.2	6.28633	6.75	5.15933	3.918	2.04333	1.84067	3.426	1.77133	1.375	0.310333	2.492	1.50067	2.268	0.36	2.58133	1.71067
	XM_010548263.2	25.7703	26.723	27.56	28.716	27.9127	34.1257	45.8283	36.99	42.097	25.1997	16.6943	20.3927	25.176	47.9297	23.1383	19.6243
	XM_010549563.1	36.44	34.9867	32.3977	30.1763	29.1297	24.0737	30.3953	27.0777	15.9893	26.2027	31.348	22.4837	29.8667	54.0287	18.893	30.9937
	XM_010540242.1	18.859	37.0543	35.8383	35.615	32.0313	33.604	1.144	0.649667	3.19167	23.8203	4.48533	6.756	0.335333	0.272667	27.162	26.0337
	XM_010540701.2	43.865	37.568	36.1173	35.6883	46.9373	40.4417	45.9277	69.9437	15.2967	60.7803	56.1387	73.9827	54.4917	64.4353	40.9397	59.8393
	XM_010552222.2	20.3503	36.818	43.8627	43.0527	44.8787	29.9507	12.712	6.37133	16.904	32.56	41.933	71.5763	11.704	49.4027	128.628	122.903
	XM_010525282.2	277.566	315.179	302.055	260.749	223.263	166.987	166.662	152.268	43.79	12.8617	85.6173	80.6173	187.435	36.6023	127.846	157.537
	XM_010530548.1	0.916333	3.34867	5.55633	8.66133	12.3397	16.6777	0.564	0.900333	19.7183	14.9273	0.398	39.538	0.995667	5.09867	32.2707	65.8993
	XM_010531486.1	182.945	114.885	122.64	119.734	142.699	136.798	566.999	569.395	716.108	803.799	301.034	289.846	238.152	35.402	363.578	407.845
	XM_010537301.1	35.604	60.1923	77.594	98.2967	127.008	182.48	29.745	11.9023	299.869	193.663	90.0173	128.481	40.386	33.144	107.018	95.5307
	XM_010536907.1	7.15867	8.492	8.28333	9.13567	7.82133	7.94633	6.73067	6.45467	16.243	32.8863	10.3017	8.70667	5.37533	15.5307	7.34133	5.466
	XM_010541758.1	5.738	6.19633	5.285	5.03433	3.76933	4.39467	5.93633	139.037	17.2297	25.0723	32.117	10.2203	14.471	79.0563	687.32	63.559
	XM_010540151.1	7.24833	7.32833	8.52867	9.80733	15.8317	14.9917	12.2367	5.868	26.789	13.3097	6.58133	4.88733	7.38767	5.69833	6.49767	4.344
	XM_010524627.1	16.7087	18.0903	16.6493	16.5323	14.2063	15.0947	13.925	11.3917	5.846	7.12567	12.9167	12.1313	14.3977	8.39633	12.9967	11.7773
	XM_010533575.1	11.7787	10.2663	10.543	10.0697	10.955	10.0647	21.256	75.8967	251.236	33.7707	37.854	45.3223	1.07867	0.469	28.002	30.6297
	XM_010547482.2	33.372	30.8397	24.7803	21.7617	12.8487	6.65167	13.392	8.361	2.011	0.374333	8.03433	0.805	8.72333	0.550667	19.277	5.67767
	XM_010549313.2	59.456	51.1893	50.8097	54.713	73.857	69.4093	90.022	80.5443	115.697	266.851	118.025	151.024	162.256	116.116	112.627	113.142
	XM_019204058.1	10.871	11.409	9.405	7.873	6.562	5.23	9.561	9.825	14.3753	20.371	8.61567	11.9027	10.9967	13.731	7.099	6.96433
	XM_010547690.2	0	0.0173333	0	0	0.0373333	0.0156667	0	17.0817	0	0.166333	0	0.022	0.0886667	0.0256667	0.0863333	0.0413333
	XM_010556581.1	20.7167	24.3467	24.397	24.4503	25.4183	25.4143	17.6007	23.0557	26.558	38.6157	25.7603	24.6313	16.1047	31.2417	18.4153	24.5947
	XM_010558721.2	4.20033	3.65	3.234	2.26033	1.71733	2.413	1.56767	1.02767	0.0266667	0	1.70067	0.044	11.2413	0.0983333	4.302	1.407
	XM_010554863.1	5.45733	6.11533	6.874	8.70433	9.32133	14.1393	10.0213	34.6317	7.317	9.09033	10.522	7.919	7.59567	4.46433	12.768	12.7297
	XM_010543063.1	0.008	0.00566667	0.009	0	0.00366667	0.004	0	0.0633333	19.617	0.121	0.178	0.192	0.0753333	0.401667	0.012	0.0113333
	XM_010548426.2	1.62767	1.74	2.15567	1.915	3.804	3.89833	6.93633	11.162	196.77	42.2577	11.507	21.2267	49.8063	407.396	10.212	13.0853
	XM_019203785.1	4.78667	3.83433	3.37467	2.97233	2.753	2.63433	3.68767	1.99033	1.589	1.56533	6.15	3.14067	5.808	0.803	6.25067	4.353
	XM_010527043.1	5.97267	10.3	16.439	19.8893	24.2497	28.3523	17.2057	4.63567	0.0133333	0.304333	0.483667	0.760333	0.012	0.0506667	12.0667	22.6477
	XM_010559409.2	16.3633	18.6253	16.3267	14.9703	12.434	12.4457	10.3467	15.062	10.7767	10.8847	19.644	14.1023	17.3803	13.8987	10.1257	7.90367
	XM_010554827.2	6.50633	6.325	6.24533	5.85067	4.53733	4.07333	4.02133	4.63233	2.72767	5.23767	7.34	5.05033	3.907	9.81333	4.281	3.284
	XM_010533355.1	0.67	1.08867	1.08033	1.51133	2.172	2.942	2.325	5.79333	63.7907	7.143	2.02967	7.26567	3.66333	0.263333	1.27467	2.10533
	XM_010532593.1	0.0306667	0.0566667	0.0733333	0.105333	0.162667	0.141333	0.117333	1.04267	1496.1	7.06767	9.44233	15.8813	0.786	40.0583	0.0966667	0.1
	XM_010546951.2	47.1173	42.091	41.7867	45.223	61.0213	65.042	66.7743	96.4363	120.757	82.263	58.324	79.7183	57.6717	30.1477	61.651	78.9777
	XM_010532818.2	13.2293	12.7427	13.3083	13.5087	16.0927	18.236	18.2467	24.6727	19.1047	9.806	20.338	20.26	29.629	38.8187	17.6073	17.161
	XM_010520439.2	1.03433	1.295	2.51233	2.28267	2.658	1.86367	16.7843	24.1183	3.42533	0.511667	1.10533	1.74033	5.96433	3.81667	2.32667	1.29667
	XM_010556161.2	3.28833	3.01833	2.236	1.68167	1.11333	0.75	1.90233	6.4	2.00167	0.33	4.63533	0.638	1.51433	7.11967	1.045	0.926
	XM_010523014.2	6.22433	8.27733	8.96967	9.461	9.40767	8.74733	10.3677	9.77867	7.336	8.28867	8.52267	8.58533	12.9603	8.252	9.704	8.82533
	XM_010525102.2	14.261	16.851	15.3113	13.2023	10.7747	6.59033	11.6977	3.97167	0.158667	0	8.56467	1.347	24.119	2.44267	6.31133	6.506
	XM_010529979.1	6.00967	6.29867	7.10267	6.25733	7.48533	6.80267	10.46	18.1513	27.9067	18.7027	5.42033	14.8133	6.55667	33.7013	6.53333	9.21133
	XM_010543870.2	0.166	0.170333	0.0213333	0.047	0	0	0	0.343667	0.0533333	0.0413333	0.044	0.0273333	0.255333	3.463	0.148667	0.0643333
	XM_010550038.2	2.833	1.66633	1.12733	1.06433	1.04633	0.259	0.697	4.17167	0.157	0.207333	3.674	1.223	2.44733	4.474	1.823	1.02367
	XM_010550712.1	65.869	100.917	113.149	120.557	105.927	77.4547	29.04	7.61667	8.35733	1.29533	59.8557	32.456	13.721	11.7027	79.0993	66.3177
	XM_010553407.2	37.8057	44.436	50.8697	47.2657	47.005	42.069	34.593	27.6383	29.825	27.4947	31.171	33.876	53.9063	41.8337	34.5013	37.434
	XM_010554683.2	25.3947	36.599	44.5577	58.9947	72.0347	76.8373	24.2827	11.2973	15.9843	25.007	36.834	44.835	17.0047	22.855	63.7117	50.7097
	XM_010543214.1	45.699	66.0797	55.478	49.3997	34.084	27.029	14.9953	35.4797	52.5987	18.1957	36.179	32.3843	38.737	25.5023	33.3953	22.7017
	XM_010526321.2	34.262	32.9063	27.645	25.627	23.4437	22.2473	5.66833	57.3317	1821.74	1220.53	47.2797	43.7403	142.213	209.848	39.159	16.3503
	XM_010546960.2	24.2877	13.1733	13.4653	13.5487	14.3117	16.222	99.319	69.859	22.5047	12.7433	68.426	22.3537	16.2807	30.0937	15.133	19.5423
	XM_010529587.2	5.26733	5.968	6.80867	7.74667	6.754	8.556	15.598	14.047	113.558	118.961	27.215	54.1903	22.482	7.75167	10.8307	8.70633
	XM_010551574.1	29.5643	35.3693	39.4077	47.9257	58.0267	68.263	49.4833	29.341	86.4	103.955	46.4443	71.5957	32.7307	39.387	55.2957	61.935
	XM_010547227.2	6.18733	6.85367	5.025	4.558	3.74967	2.883	3.94933	4.60733	5.336	8.99567	5.195	3.738	3.79867	7.113	4.50067	3.21467
	XM_010531861.2	4.58667	3.24833	2.87733	3.62833	4.24867	5.07833	9.451	11.8317	23.5967	31.7073	11.878	17.938	10.0387	18.0943	4.10033	5.21733
	XM_010542887.2	5.17667	6.12667	5.86033	4.768	5.07167	4.30033	3.51433	2.58367	5.452	5.09533	4.56433	4.67433	3.83867	1.64067	4.02833	3.802
	XM_010522632.2	0	0	0.012	0.00633333	0.0553333	0.0313333	0	0.259333	1.09967	0.0173333	0.489	0.343	0	0	0.057	0.175
	XM_010557367.1	0	0	0	0	0	0	0	0	0.279667	0	0	0.011	0	1.44967	0	0.015
	XM_010520883.2	1.664	1.136	1.22967	1.37467	1.348	1.76367	1.23733	33.444	5.18367	33.9193	17.3213	15.5897	1.30633	4.33467	1.941	1.24133
	XM_010550613.2	22.336	24.2003	22.2167	25.0153	28.527	31.0573	28.4233	31.1507	29.9427	37.8917	29.9007	37.548	30.235	3.83967	29.253	28.4557
	XM_010549884.2	0.0616667	0.0823333	0.109333	0.146333	0.132667	0.124667	0.0316667	1.383	0.583667	0.0276667	0.0293333	0.269333	0.289667	1.84867	0.322667	0.117333
	XM_010552162.2	31.094	84.5403	111.162	145.944	162.873	119.591	4.93333	20.1867	21.5573	12.2513	64.4387	135.094	340.166	54.545	140.88	76.7227
	XM_010539248.1	16.4453	13.065	12.3197	12.553	11.7483	13.63	18.3293	18.0777	13.8087	22.029	11.9977	15.3003	13.1697	8.38667	13.401	9.88133
	XM_010522618.2	0	0.0846667	0	0	0	0	0	0	0	0	0	0.0633333	9.24367	610.049	0.268333	0.329
	XM_010555304.2	38.119	23.0093	19.4717	16.0833	16.8507	16.1367	58.3827	39.3553	54.3693	20.9913	53.9513	55.7347	69.8333	42.2397	13.44	14.7317
	XM_010552405.1	0	0	0	0	0	0.004	0	0.05	0.128	0.250667	0.00733333	0.403667	0.0123333	4.188	0.00766667	0.00933333
	XM_010527280.1	0.326	0.139	0.348333	0.376	0.401333	1.56367	2.274	1.004	12.9997	28.7417	2.71033	6.06633	1.20267	0	0.555333	1.15
	XM_010545969.2	4.052	4.446	3.74667	3.66067	3.25667	1.60567	1.92567	1.22233	0.702333	0.301333	3.57267	2.04133	2.96733	3.26	2.29467	2.511
	XM_010532374.2	65.318	91.6033	96.271	87.4893	76.81	63.5853	30.7837	28.2727	77.276	15.975	52.8173	40.1407	58.3607	12.9713	83.1703	49.9653
	XM_019203983.1	9.73867	9.658	9.10967	9.575	8.974	10.051	11.0733	14.9023	5.50367	6.19767	12.3447	7.702	7.798	4.44067	7.79033	6.48333
	XM_010539306.1	11.7837	10.287	8.59067	7.063	6.288	2.644	9.21733	8.01867	3.16833	3.32533	11.312	10.0303	10.962	10.7983	10.896	13.5353
	XM_010520915.2	45.1583	59.1957	59.8813	61.9823	54.2017	39.8957	14.893	48.7393	6.15667	3.06867	11.2743	6.05233	21.6183	0.754333	39.55	42.6457
	XM_010541141.1	57.1037	54.1247	54.159	50.2097	50.337	45.8903	64.1073	94.081	101.997	85.5757	48.971	62.1583	62.809	105.5	39.3013	49.3713
	XM_010552487.1	3.27367	1.75967	2.68933	3.14667	4.32567	6.509	86.1963	272.545	0.353	0	0.0366667	0.0193333	0.121667	0.483	6.94933	3.10467
	XM_010530130.2	58.0347	37.901	32.9517	26.6517	24.8647	22.532	65.275	24.887	4.86867	8.845	98.755	7.157	55.8417	7.214	41.974	16.6047
	XM_010555649.2	17.069	19.032	17.656	16.7397	12.305	11.9587	12.5133	8.34833	5.21267	5.436	11.9503	6.55733	5.205	3.61233	11.715	8.31067
	XM_010536836.1	3.804	4.295	5.164	5.22833	5.94033	6.04633	12.986	32.8367	31.2283	48.77	17.3917	24.803	14.353	17.107	6.96467	10.709
	XM_010542859.1	0	0	0	0.091	0.0673333	1.45167	0	0	0	0	0	0	0.031	0	0	0
	XM_010529839.2	37.395	41.384	35.3967	30.081	27.6787	23.4457	24.7103	17.3787	62.433	28.6437	31.9047	19.3137	31.594	21.9253	22.105	26.5037
	XM_010522386.1	20.996	23.8177	22.8977	24.0713	25.119	25.3413	37.5193	29.2213	71.2703	94.345	34.3103	49.1043	33.47	57.5927	26.828	24.761
	XM_010557979.2	2.87867	1.48467	1.28867	1.00033	0.807667	0.638667	2.94267	109.825	7.50533	0.0623333	4.48033	1.47533	7.55	2.099	1.62033	2.12967
	XM_010535249.1	60.6443	61.995	59.5203	54.728	48.7953	38.645	45.363	29.1287	13.5657	7.23067	29.558	20.7543	44.683	20.7263	31.252	37.851
	XM_010551087.1	9.668	12.4087	16.1577	18.923	21.0193	21.2167	11.526	2.656	2.41667	1.65567	3.086	1.41467	1.48067	0.0543333	20.4863	20.7137
	XM_010530236.2	9.12667	8.67667	9.24033	8.571	8.202	8.62433	18.7127	15.0673	6.59567	33.3293	13.5777	20.5327	51.43	2.74133	9.81567	14.6227
	XM_010536816.1	0.0103333	0.051	0.0306667	0.0453333	0.216333	0.38	0.186	3.17833	27.1717	1.888	3.18733	10.106	74.3893	1.499	0.301667	0.344667
	XM_010554802.2	17.437	15.705	14.1883	15.2273	11.6093	14.75	21.8417	16.9777	33.2107	26.408	17.411	17.236	16.025	22.7093	13.6563	9.73733
	XM_010532470.1	15.8087	14.4483	14.008	14.9413	17.256	18.204	19.3297	42.7217	41.4533	30.63	17.1153	14.3493	14.0647	0.997333	18.1813	10.063
	XM_010555374.2	10.442	11.5317	10.3613	11.4947	8.43633	11.3143	12.8017	12.569	12.607	10.5327	14.7517	14.8507	10.4857	15.1623	10.7197	6.86733
	XM_010524189.2	11.852	12.9967	16.173	17.338	20.8673	17.901	16.2987	118.549	6.44467	4.72967	13.2887	21.4417	3.60267	2.804	25.214	33.875
	XM_010550336.2	72.183	110.698	128.493	148.73	162.793	153.981	31.559	25.4003	28.753	37.3563	42.8603	60.2547	42.69	16.785	182.881	134.89
	XM_010558748.2	5.28067	4.171	4.724	5.237	6.97	9.92333	12.5377	28.2693	47.9887	165.548	45.9023	76.1743	21.9697	20.8483	8.053	10.271
	XM_010531374.1	140.111	88.2447	113.751	154.543	246.574	397.431	185.282	11.4907	155.827	20.5593	157.406	66.6587	51.0073	55.309	38.9973	80.194
	XM_010560644.2	13.685	19.866	19.2723	19.6707	17.3833	15.763	10.941	6.29533	1.207	1.055	10.5643	4.35567	7.43933	0.59	15.0773	14.1283
	XM_010539854.1	7.327	6.60033	7.00867	8.89167	11.3333	13.07	7.62633	15.1607	45.939	30.02	7.81567	15.637	9.29867	18.81	8.255	8.32467
	XM_010527217.1	2.52733	2.14267	1.83567	1.609	1.397	1.265	1.59367	1.24633	0.979333	1.53633	2.56433	1.70333	2.42933	3.28267	1.55	0.948667
	XM_010538363.1	0.310333	0.226667	0.278667	0.319667	0.577667	0.767	0.979	0.717	3.90967	5.08633	0.0536667	0.557333	0.589333	1.178	1.59767	1.38
	XM_010554630.1	0.654667	0.773667	0.69	0.780667	0.641333	0.868667	0.685667	0.455333	0.443667	0.038	0.265333	0.209	5.77567	2.16967	1.71767	1.232
	XM_010557331.2	0.313333	0.136	0.0823333	0.0956667	0.084	0.086	0.337	1.18367	0.434333	0.076	0.215	0.063	1.75867	0.523	0.332333	0.181667
	XM_019203866.1	43.001	6.92767	8.18233	7.18367	8.29233	8.984	69.4307	53.7987	6.866	137.64	121.64	92.1633	2.592	32.3543	45.516	15.314
	XM_010556242.2	16.2643	34.2447	42.525	42.9523	45.0883	40.4337	39.142	22.801	23.6123	10.41	17.829	17.3317	7.52867	16.9487	33.572	28.4857
	XM_010521530.2	10.7993	13.2237	11.4907	11.4687	10.9993	9.91467	2.03833	2.43133	0.996	1.90633	3.48133	1.29733	5.528	0.188333	8.50667	12.4487
	XM_010532023.1	196.173	207.037	244.002	286.589	398.818	476.497	305.589	1224.04	1050.58	4866.41	633.845	1032.03	461.41	29.775	519.95	563.349
	XM_010557501.1	25.1083	26.5407	23.446	24.5953	23.0387	25.6723	19.8473	24.6173	93.924	47.283	34.2873	34.3017	32.7107	66.7427	24.2643	25.28
	XM_010529731.1	5.03467	2.19933	2.28633	2.44467	3.535	3.38467	12.1397	1.498	0.320333	1.22867	0.931	1.80067	0.0596667	0	1.942	1.99
	XM_019203056.1	347.255	412.255	416.942	390.857	373.48	260.825	256.966	167.561	96.973	29.07	204.045	143.542	227.678	181.669	225.762	336.54
	XM_010551183.2	42.5863	37.394	38.2593	34.6667	31.8133	30.736	13.9567	3.482	0.855	0.427333	21.561	6.362	14.9987	0.894667	56.693	45.479
	XM_010537320.1	1.67833	0.331333	0.305667	0.171	0.0593333	0.102	0.09	2.045	0.718333	0.704	0.022	0.346333	0.223667	0.447667	0.377667	0.221
	XM_010553104.1	0.263667	0.0793333	0.067	0.121667	0.0283333	0.043	0	0.017	0.0996667	0	0.0486667	0.066	0.0673333	0.117333	0.113	0.023
	XM_010554399.2	62.639	67.113	80.6127	92.0893	134.957	158.45	121.601	52.2747	776.439	259.863	94.3187	194.167	53.2263	84.2397	145.804	314.555
	XM_010549215.1	46.5603	76.8433	122.4	183.802	278.046	376.923	61.9873	9.806	38.1123	41.2007	39.8353	101.84	8.98767	45.538	186.963	251.552
	XM_010534674.2	12.781	14.3677	14.8853	15.1257	15.6203	15.117	13.5157	17.4563	15.4773	15.0657	15.0623	18.4337	14.3513	5.94867	10.9297	9.19
	XM_010538347.1	3.117	2.94767	2.35867	2.04433	1.562	0.940667	1.758	12.208	0.767667	1.85033	2.18667	2.06067	7.09533	2.40833	1.595	1.07233
	XM_010535275.2	125.268	111.526	94.2633	82.8673	59.717	48.4507	84.3843	71.9657	59.3193	40.4393	54.2553	47.4893	81.9513	44.851	75.7483	42.465
	XM_010538847.1	5.34667	5.453	5.309	4.70267	4.55033	3.32833	4.57	2.48633	4.13533	0.478333	4.645	2.91533	4.327	9.43533	5.09433	3.25033
	XM_010558162.2	34.701	33.32	28.0387	23.26	19.2217	18.5417	15.2413	6.94167	4.58	1.498	26.5957	12.009	27.299	5.44233	25.0057	18.2447
	XM_010543424.2	61.391	67.3647	62.6493	55.7287	49.649	49.425	42.9887	69.776	64.8023	77.3897	48.6147	54.9083	72.7587	42.4717	51.016	48.6587
	XM_010552886.2	0.01	0	0.0123333	0.00633333	0.0143333	0	0.0186667	37.3047	0.194667	0.007	0.239667	0.00566667	0.216667	0.205	0.0343333	0.0323333
	XM_010549347.2	6.14833	4.829	4.91467	4.114	4.16233	3.89967	5.73167	7.877	5.71967	5.78733	7.15567	4.63333	4.84	13.163	3.86033	4.413
	XM_010542690.2	11.4447	12.6257	11.681	9.78867	5.88267	3.954	4.564	5.54633	6.34733	5.01933	4.56067	2.63067	6.03767	0.385667	6.91033	4.58533
	XM_019201004.1	4.39767	4.13133	4.98533	4.20367	3.25567	2.67267	1.49733	1.65967	0.786333	0.829667	2.23367	0.703333	4.795	3.48333	3.39767	8.29167
	XM_010558841.2	2.21533	4.359	5.56533	5.08767	4.85467	3.52367	0.519	0.046	0.081	0.824333	0.0463333	1.057	0.403	21.8367	0.058	0.330333
	XM_010535982.2	94.1143	71.7963	84.202	81.198	90.0513	82.8797	132.869	116.411	124.819	83.574	69.128	74.46	94.8387	31.145	117.344	162.723
	XM_010560575.1	10.067	8.78067	7.32233	7.10633	5.169	6.05267	19.5693	8.16533	8.09733	6.48467	18.6537	12.7293	2.14367	0.309667	8.60167	3.84333
	XM_010557957.1	11.873	9.20733	7.632	7.21067	5.92067	6.685	17.7687	16.9347	1.15667	1.28233	15.4253	3.98433	19.911	3.45867	10.9767	14.643
	XM_010538484.1	1.33533	0.703	0.356667	0.475667	0.57	0.188333	1.236	0.939	8.60067	7.409	8.025	0.948	1.34833	26.3397	0.586333	0.594333
	XM_010524047.2	9.16967	10.1823	9.65967	9.06167	8.773	8.099	9.67467	9.886	10.0863	5.80333	7.47133	9.10133	15.8427	12.2707	6.388	8.08033
	XM_010529373.1	1.694	1.34267	1.531	1.39767	1.318	1.017	0.106667	0.00833333	0.0453333	0	0.470667	7.45133	0	0	0.031	0.0736667
	XM_010552353.1	0.399333	0.490333	0.36	0.600333	0.519333	0.345	1.904	3.55033	0.492	2.19533	0.536667	1.04133	1.382	1.82467	0.348333	0.842667
	XM_010545502.2	12.0103	11.9177	11.1737	11.3577	8.41733	9.43567	12.2023	9.89167	10.1983	4.603	16.9403	8.90033	8.78433	7.29833	8.205	4.38133
	XM_010527720.2	30.237	40.8093	39.6537	42.417	57.0917	63.134	23.4293	0.245333	51.509	1.53067	11.4437	19.67	16.8957	12.6883	73.6137	139.962
	XM_010556513.1	14.71	14.631	13.9407	15.3367	13.7087	15.3673	20.083	13.395	7.374	3.13	12.1063	9.44133	13.6637	3.876	14.9147	12.5263
	XM_019201482.1	0.247667	0.283333	0.186	0.211	0.0473333	0.193	0.287667	0.0683333	0.567333	0.0553333	0.264333	0.200333	0.207333	0.117333	0.0883333	0.0176667
	XM_010528394.1	0	0.0113333	0	0	0	0.0116667	0.138333	1.19567	1.018	0.0173333	4.67433	0.484	45.1563	0.790333	0.0536667	0.0136667
	XM_019202793.1	41.651	41.8267	38.9107	37.9097	32.3547	34.5557	33.2633	31.3007	24.6283	27.6453	48.3517	41.3633	33.619	80.635	28.8937	22.031
	XM_010541086.2	30.88	41.3923	38.5313	32.7123	28.9627	21.4137	19.1023	16.766	5.58733	0.621667	14.0883	10.6793	20.7587	14.6777	16.2523	24.3937
	XM_010529903.1	23.835	20.694	22.9497	24.1567	28.2047	28.3923	24.6487	25.9483	27.918	22.0713	29.635	36.455	39.4567	48.7373	25.9443	35.535
	XM_010553050.2	29.37	28.5787	29.92	31.7413	36.9263	33.3093	39.848	39.7323	40.704	39.9057	26.6817	36.1237	35.491	13.6503	35.5633	49.6917
	XM_010538023.2	1.64533	2.35867	2.291	2.63	1.88933	1.792	1.36233	2.34667	0.745333	0.283333	4.26733	3.434	0.520333	0.371333	0.720333	1.07567
	XM_010536740.1	1.32667	1.54167	1.28267	1.177	0.836	0.731	0.256667	0.0373333	0	0	1.12233	0.033	0.123333	0	0.332333	0.320667
	XM_010546193.1	0	0	0	0	0	0	0	0	0	0	0	0	0.0426667	0	0	0
	XM_010534026.2	0.059	0	0.0183333	0	0	0.0663333	0	0.086	0	0	0	0.0246667	0.0283333	0.0216667	0	0
	XM_010557800.1	3.85333	3.23633	3.97667	3.87867	2.63667	2.78167	3.258	6.58967	37.4213	1.31333	1.51367	19.0733	3.183	11.885	2.39567	3.269
	XM_010549012.1	10.7027	10.006	10.3503	12.4383	12.2657	14.6697	18.4917	11.5773	24.2203	11.314	11.0027	9.41767	9.27267	13.2613	7.00367	4.559
	XM_010520989.2	0	0.246	0	0	0	0	0	0.048	0.0716667	0	0	0	195.431	739.161	11.2667	0.264
	XM_019203085.1	0.269	0	0	0	0	0	0	188.708	0.310667	0.152	4.87433	0.0633333	4.05067	0.598333	2.03067	0.558
	XM_010526024.1	0.031	0.0313333	0.0336667	0	0.0566667	0.0476667	0.140333	0.992333	1044.36	1.49	3.446	13.453	0.0526667	28.6967	0.041	0
	XM_010525884.2	45.0013	66.98	94.1153	137.357	183.692	222.131	49.2637	3.71567	11.8877	15.6657	33.041	35.256	16.6013	8.447	189.651	178.47
	XM_010533228.1	39.3413	33.4553	28.788	27.193	27.4943	19.334	35.0447	16.038	7.10633	3.277	24.4597	14.0177	24.4113	21.613	15.1067	25.6853
	XM_010548346.1	6.80533	3.474	3.24867	2.76967	2.07467	2.179	5.78267	3.49667	1.582	1.86	5.22867	1.61067	1.28233	0.645667	2.83133	2.04533
	XM_010554464.2	0.786333	0.448	0.668333	0.777	0.702	1.122	4.46133	1.32	0.352333	0	0.619	0.280667	0.533667	0.018	1.53967	1.329
	XM_010535531.1	55.5177	55.84	52.0413	49.643	48.1097	33.3653	53.569	72.8283	188.865	88.122	51.7663	67.007	91.487	69.035	43.62	53.9463
	XM_010527071.1	1.14033	1.649	1.75567	2.24033	3.072	2.85033	1.30133	1.495	18.3887	5.984	1.939	4.16533	3.596	3.316	1.60767	2.149
	XM_010529779.2	0.742	0.55	0.769	1.208	1.71167	1.87333	2.63933	3.81667	27.8987	1.758	0.434667	8.15467	0	0.787667	6.45	9.19167
	XM_010543423.1	387.393	376.829	366.301	326.019	321.526	361.019	545.926	264.4	819.007	228.561	205.928	287.551	713.238	309.993	293.246	358.753
	XM_010552078.2	68.224	72.713	68.1123	70.0727	66.384	63.947	82.916	50.649	34.6597	142.442	55.9823	36.0313	38.3213	8.05467	65.5653	67.6387
	XM_019201600.1	13.529	7.599	6.23467	5.26367	4.548	4.42733	14.148	24.3893	9.039	34.4037	15.179	21.764	8.62767	0.395667	8.19533	5.74667
	XM_010532246.2	15.8193	16.0663	19.6627	18.436	20.491	18.1217	8.201	8.195	5.288	36.1037	26.92	26.2543	4.11733	6.54267	9.56333	11.6067
	XM_010548832.1	1.92533	0.354	0.272	0.235	0.191667	0.278333	12.4203	28.613	1.50333	0.272	2.60267	5.60267	3.38233	0.022	0.452667	0.472667
	XM_010534714.2	0.527333	0.431	0.546	0.549667	0.862667	0.522333	0.229	0.343667	0.177	3.062	2.12433	1.49767	0.53	2.001	0.658	0.598333
	XM_019201348.1	10.3643	13.308	14.357	14.551	14.442	13.958	10.0277	5.299	15.779	24.9757	13.374	10.338	7.293	2.01933	6.77067	7.52867
	XM_010526834.2	23.018	25.495	25.2513	24.3137	21.7897	22.179	17.4977	15.3787	13.182	10.506	14.1407	14.126	18.508	19.535	16.9583	16.6027
	XM_010553319.2	5.79867	3.73233	3.41033	3.30367	3.70167	4.66033	5.161	12.9457	67.6693	9.616	3.35267	15.1303	20.552	15.8887	6.33467	3.69567
	XM_010547895.2	73.929	65.764	60.1037	57.8543	65.2753	59.7363	92.4907	103.776	68.5997	64.9447	43.5177	94.2433	93.933	76.561	54.7723	81.554
	XM_010531909.1	3.167	5.002	5.76167	5.78667	9.781	7.68633	3.548	18.2137	382.886	33.6283	27.32	40.7177	8.27	131.514	3.10033	2.756
	XM_019204085.1	0.248	0.0706667	0.278333	0.334	0.238333	0.148333	0	0	0.242667	0.103667	0	0	0.0656667	114.219	0.451333	0.486667
	XM_010526163.1	0	0	0	0	0	0	0	13.187	0.0286667	0	0	0	0	0.029	0.0446667	0.0276667
	XM_010533494.1	0.245	0.215333	0.351333	0.267667	0.165	0.303667	0.106333	0.848	119.192	0.839333	1.399	1.96033	0.529667	3.48333	0.309333	0.171333
	XM_010520874.1	0	0	0.009	0	0.00366667	0	0	0.0136667	71.9453	0.0586667	0.852333	0.425333	0	0.547	0	0.023
	XM_010546115.1	19.3077	19.1197	20.951	22.339	16.7767	23.7247	30.8873	15.1687	7.76567	13.1897	20.2327	28.2537	12.4667	29.2173	18.5967	21.705
	XM_010544781.2	14.52	11.311	11.5753	11.8863	16.582	16.2997	21.605	19.47	59.974	70.798	35.1197	62.5333	37.9523	28.355	37.9623	33.6927
	XM_010546814.2	40.7417	29.799	22.2323	18.139	15.515	14.6213	20.3213	17.6237	3.072	2.92533	30.9243	9.777	42.874	5.43333	21.472	14.613
	XM_010557381.2	160.763	154.296	160.258	144.662	128.531	111.84	118.834	135.687	89.48	46.7293	103.14	118.737	152.825	122.589	83.0243	116.442
	XM_010523861.2	13.7023	11.137	11.392	10.568	13.3217	15.7237	16.8213	15.696	22.2577	19.6557	13.782	19.7573	17.3813	8.94033	14.2777	20.5637
	XM_010555118.1	1.383	2.89	3.378	4.661	5.64167	6.89367	1.03733	57.5183	84.4703	20.5213	43.7123	102.971	14.2623	1.35633	3.435	11.6047
	XM_010544959.2	2.28767	1.50167	0.721	0.531667	0.178333	0.0903333	0.264333	0.032	0.477333	0	1.849	0.121	42.1797	87.8573	3.954	1.77867
	XM_010533077.2	10.5203	15.317	18.027	21.8507	25.159	25.3747	9.83133	7.44533	7.87367	12.6473	6.192	12.0707	6.37767	6.559	29.2833	32.251
	XM_010535786.1	11.33	18.926	22.183	26.1407	31.2933	33.6777	433.421	94.7263	1.68467	0.0483333	78.4503	10.4717	10.8597	0.529333	36.088	52.4793
	XM_010557899.1	0	0.368667	0.373333	0.433333	0.250667	0.066	0.09	0.03	0	0.311333	0.479667	0.118	0.325333	0.0363333	0	0
	XM_010557542.1	0.023	0.071	0.061	0.174	0.179	0.251333	0.087	0.162333	206.576	4.037	0.918	2.377	0.276667	7.32933	0.055	0.037
	XM_010528644.2	0	0.071	0.0916667	0.0553333	0.0373333	0.0433333	0	0.0136667	0.365667	0	0	0.11	0.914667	0.253	0	0
	XM_019203169.1	0	0	0	0	0	0	0	51.9653	0.257333	0	0	0.101667	0.333333	0	0.205667	0
	XM_010555667.2	21.3493	27.0437	26.2707	29.2947	26.5737	26.7767	18.3473	19.9737	16.113	41.0397	22.062	23.781	20.9643	38.9473	29.6997	21.963
	XM_010539029.2	15.6303	69.0757	124.693	190.688	280.332	323.881	6.387	1.952	15.705	7.14033	58.193	66.121	2.98933	19.2683	364.357	481.048
	XM_010520659.1	17.3433	16.449	15.4893	15.3063	14.035	15.7677	18.829	16.621	19.448	19.232	15.5217	14.2823	18.4983	27.9063	13.2313	10.2153
	XM_010539894.2	0.401333	0.00866667	0	0	0.0143333	0	0	0	0	0	0.0196667	0	3.27867	5.129	0.192333	0.078
	XM_010550902.1	0.00766667	0.0396667	0.0913333	0.271667	0.461667	0.447	0.0133333	0.0546667	0.039	0.052	0.017	0	0.210333	0.036	0.364	0.183333
	XM_019200675.1	0.737	0.645333	0.536	0.434667	0.144333	0.681667	1.864	0.735333	0.781	0.155667	2.09167	1.09133	0.948333	0.546667	0.414667	0.146333
	XM_010532934.2	29.2403	30.1397	27.671	28.011	25.3247	22.0437	18.5963	13.447	12.5347	12.955	33.9763	20.272	14.8443	23.222	24.898	25.67
	XM_010543889.1	17.8817	15.2487	16.6803	17.4177	17.707	19.0233	14.135	14.403	19.4287	14.8393	14.565	13.0087	23.839	3.50133	23.4603	21.2257
	XM_010545731.1	4.232	3.59967	3.32533	3.50633	3.44933	3.54033	4.132	11.3663	3.49133	2.172	3.904	12.7917	4.73667	4.05367	3.393	4.024
	XM_010521156.1	0.1	0.266	0.461333	0.643	2.24133	3.35733	0.463333	4.618	7.539	3.82433	14.3413	23.499	0.401	16.8223	51.074	26.0517
	XM_010538163.1	59.0463	48.2973	38.486	29.662	16.6377	7.49267	15.8927	18.8483	1.37033	0.076	14.4437	1.518	22.908	0.267	34.3743	10.892
	XM_010528667.1	1.667	2.41167	1.85233	1.46	1.376	1.02	1.30967	0.137667	0.0643333	0.0173333	1.962	0.164667	0.520667	0.675667	0.415	0.245667
	XM_010555160.1	1034.76	197.094	221.705	219.682	263.292	330.882	3962.98	1134.47	407.52	363.314	45.0937	753.13	1683.01	5.78867	143.543	168.71
	XM_010560615.1	0	0.0143333	0	0.00633333	0.0223333	0	0.0566667	0	0	0	0	0	0.192333	0.0216667	0	0.0136667
	XM_010530303.2	0.492667	0.972333	1.53533	1.78	3.27067	2.476	2.353	35.4353	162.418	1662.33	60.1917	38.412	41.4477	6.03633	8.91833	10.8023
	XM_010522855.2	23.227	26.5077	26.1577	25.485	23.185	22.3807	18.0003	20.2043	11.5857	16.885	20.9783	21.846	15.6473	41.0103	18.5333	18.9853
	XM_010555526.2	8.42633	6.28133	5.41833	5.49233	4.92533	5.73967	13.598	21.172	10.092	15.181	11.2703	17.1567	6.65533	8.275	7.889	6.30033
	XM_010558425.1	3.36467	2.487	1.76133	1.03733	0.835667	1.267	1.70467	19.0443	3.308	0.216667	1.49633	0.953333	1.713	2.02067	2.23133	1.80367
	XM_010532558.2	20.212	20.745	22.8417	23.3697	29.4497	32.4173	12.767	8.39133	8.567	9.16967	21.4907	10.4747	12.1387	26.4743	12.115	19.116
	XM_010547124.2	0.459	0.204	0.272	0.155	0.157333	0.095	0.152	0.141333	0.134667	1.476	0.383667	0.178667	29.9763	5.99633	0.0696667	0.121667
	XM_010539554.2	16.552	17.2817	16.982	17.794	17.589	18.6013	13.548	16.6873	8.50467	2.651	14.14	16.28	22.4623	12.1203	18.607	16.906
	XM_010522174.2	17.954	17.015	17.4747	18.9243	23.305	27.276	17.653	32.3387	102.133	63.548	33.981	31.1087	40.9	67.365	21.5783	16.7663
	XM_010529470.2	0.935333	0.714333	0.452	0.381333	0.110667	0.051	0.421333	0.122	0.549333	0.0346667	0.039	0.151	0.660333	1.247	1.93033	0.677333
	XM_010557392.1	0	0.0366667	0.058	0.272667	0.195667	0.708333	0.763333	2.18867	12.6763	5.44267	1.76433	7.30267	0.225667	1.26	0.234333	0.180333
	XM_010524917.1	1.34567	1.296	1.98167	2.396	2.65933	8.341	46.034	73.3487	84.781	3.21833	28.912	53.6087	7.08967	0.341333	16.9623	6.68733
	XM_010535701.1	31.9713	44.0323	45.4987	44.1133	50.1243	48.1053	38.3213	41.268	16.6727	12.9357	19.804	13.1137	41.028	1.68967	57.1377	71.0237
	XM_010552579.2	44.257	16.8707	12.486	11.5053	10.0607	6.90233	5.252	8.75733	4.87867	4.14267	12.1117	9.47433	9.88633	40.5633	5.10667	7.25567
	XM_010534517.1	0	0	0	0	0.0213333	0	0	6.663	0.05	0	0.0243333	0.00833333	0	0.0363333	0.0303333	0
	XM_010525897.2	11.6883	7.31267	6.573	5.75133	5.23133	5.32067	10.511	8.57367	9.22933	6.96833	6.50033	7.805	21.1193	15.1147	5.38967	4.70567
	XM_010550619.1	47.9	56.9687	50.6527	34.6417	21.9273	7.453	8.851	13.6267	271.515	3547.83	262.423	785.728	63.4733	127.292	170.32	223.443
	XM_010549225.2	5.54067	7.91033	8.33133	8.14933	8.37967	8.29	4.70467	9.25767	0.697667	2.15533	8.701	3.99233	5.824	0.615	4.20933	3.633
	XM_010557784.2	6.25267	10.8637	12.219	9.64033	8.21033	8.85067	13.522	7.39467	2.37633	17.1567	55.0217	12.0187	1.109	3.92667	25.652	23.7137
	XM_010536824.1	2.32867	1.81967	1.76567	1.464	1.21233	0.695667	1.953	1.208	1.259	0.567667	2.63067	2.19	1.82667	2.541	1.48333	1.43967
	XM_010527316.1	0	0	0	0	0	0	0	0	0.62	0	0	0.022	0	0.109333	0.015	0
	XM_010547506.2	42.73	49.0393	50.2547	46.017	41.9103	35.4713	29.3787	25.9367	18.2723	10.065	25.4243	29.5227	32.5527	49.3243	24.374	34.5823
	XM_010540286.2	76.169	126.255	143.366	149.255	152.139	123.124	36.0323	21.7533	17.942	21.0937	52.9867	51.4137	54.3433	20.4237	157.482	80.3993
	XM_010546649.2	18.628	15.562	12.267	10.926	8.45967	6.65967	11.969	6.20733	1.70967	3.93	15.1903	8.461	15.2243	8.00567	6.92267	6.045
	XM_010538888.2	28.8803	36.2087	37.2333	37.0003	39.006	37.0073	21.247	29.674	23.4253	45.7327	21.7453	33.051	38.9907	36.4897	34.456	39.3243
	XM_010521900.1	37.6013	39.8147	37.609	39.1893	37.0003	38.1077	33.6293	50.8367	88.8683	82.0607	47.2477	61.3087	32.7703	92.3347	33.8943	31.315
	XM_010548881.2	61.7513	51.984	49.6417	50.912	54.6537	44.1503	54.167	72.7707	13.103	10.56	51.8357	49.627	58.6423	37.0973	52.3093	57.2893
	XM_010533429.1	7.62933	8.12967	6.46567	5.58933	3.75167	3.961	3.79367	3.86967	0.827	0.263333	4.36533	2.33367	8.55433	3.37533	4.127	2.76067
	XM_010538194.2	0.0363333	0	0	0.0353333	0.101	0.110333	11.896	25.9243	116.055	294.775	7.822	13.7763	72.2967	3.112	2.148	0.445333
	XM_019200741.1	4.236	2.63733	1.83333	1.111	0.944	1.46667	7.06067	5.48467	0.028	0	0.481333	0.291333	0.143333	0.027	0.796667	0.736
	XM_010529493.2	48.466	39.1687	32.1753	27.962	24.013	23.193	17.0187	9.936	1.75033	1.26833	16.823	4.948	19.109	0.936	26.477	23.153
	XM_010530718.2	2.75633	3.80067	4.42367	5.63533	7.14233	7.96567	5.08067	36.5563	1.98067	7.38833	10.688	27.8267	0.650667	8.726	3.28833	10.9107
	XM_010550006.2	36.2683	32.885	33.425	33.0187	34.1113	30.9523	40.417	80.2823	124.161	58.8247	41.8557	41.6037	40.077	5.04333	33.9323	39.234
	XM_010541836.2	0.424667	0.700333	0.991333	1.23267	1.13267	1.413	3.00833	27.7387	1.23767	0.138333	1.03433	1.344	7.20967	0.99	0.487333	0.497333
	XM_010557875.2	21.6443	23.5527	20.7093	20.4263	20.4953	16.7833	21.258	32.0353	15.2427	31.1663	28.76	31.6207	22.5327	24.54	27.07	26.3743
	XM_010545540.2	28.974	31.5073	30.534	32.7933	31.9533	35.802	50.8367	34.7063	13.837	7.48633	22.3297	15.627	47.7397	16.9393	42.0117	34.8053
	XM_010529342.1	1.279	1.255	0.998333	1.122	0.779333	1.233	1.194	4.30333	0.590667	0.0966667	0.950667	0.775	0.028	0.316	1.13033	0.802667
	XM_010560538.1	0	0	0	0	0	0	0	0	0	0	0	0	0	0	0	0
	XM_010522072.2	13.056	14.848	14.4037	15.9033	16.875	19.689	15.1787	22.2943	28.124	42.7727	20.9747	23.4513	12.649	24.283	14.8463	19.4613
	XM_010559499.1	1.952	3.103	3.04733	3.25167	2.40633	3.06	2.696	9.96033	13.068	11.837	1.641	1.747	3.08667	3.824	3.55133	2.235
	XM_010530692.2	0.0153333	0	0.006	0.00666667	0.0176667	0.0313333	1.10067	0.761	0.332	0	0.175333	0.192333	0.287	0	0.0433333	0.0643333
	XM_010551685.2	128.936	123.796	122.663	113.211	103.208	93.033	127.049	142.235	158.018	26.3587	66.7247	86.9577	154.463	78.063	84.162	79.2407
	XM_010529877.1	14.2467	13.8577	12.012	10.9937	9.34	11.4103	13.1453	15.9747	47.642	9.548	6.21767	8.80533	14.4673	26.0063	6.67933	8.89633
	XM_010559958.2	29.5993	28.4727	28.49	27.8363	25.736	26.53	38.8577	33.499	35.8093	8.73	28.636	31.6853	28.8623	9.87333	31.5413	26.8093
	XM_010545012.2	15.7557	11.7623	7.64833	5.84033	4.84167	1.03633	2.327	0.700667	5.83467	1.60567	0.0876667	0.393333	0.468	0.153333	5.56367	2.973
	XM_010528986.1	0.041	0.0426667	0.0426667	0.0266667	0.0106667	0.004	2.041	0.368667	29.329	17.5977	1.915	4.11767	233.589	0.067	0.295333	0.184667
	XM_010534827.2	293.081	1189.5	1554.21	2128.5	2625.67	2592.55	277.848	7.378	1.973	1.83967	87.7057	77.1597	21.9127	5.13867	2977.9	2759.4
	XM_010528910.1	4.76667	8.46533	8.586	10.1257	8.35233	7.744	3.53633	0.0463333	0.380667	0.491667	6.43967	2.57467	1.59733	11.0807	6.204	3.16167
	XM_010549669.2	3.30867	5.338	2.586	1.525	0.611667	0.109667	0.445	7.04933	1.295	2.203	0.812667	3.35167	2.439	11.9513	1.229	0.631333
	XM_010524193.2	2.13	1.646	2.39033	3.12433	4.72	5.414	18.566	49.5427	0.758667	3.506	7.80333	12.4733	7.268	0.134667	4.07	4.50567
	XM_019200856.1	0.381	0.414	0.305	0.309333	0.185667	0.36	0.437667	0.154667	0.0856667	0.337333	0.253667	0.211333	0.198333	0.151333	0.320667	0.171333
	XM_010524498.1	0.988	0.527333	0.439333	0.346667	0.370333	0.586333	0.611333	7.105	4.39233	0.0346667	1.72833	0.825	0.286667	0.241	1.52033	0.774333
	XM_010529549.2	9.80133	7.65433	8.05267	8.87767	9.17	8.92133	11.646	12.0877	7.78667	16.4683	18.13	12.114	9.353	34.46	9.98667	12.135
	XM_010551217.1	4.793	5.81033	5.12	5.07833	3.89933	4.76133	4.18033	3.02733	1.088	2.44067	4.915	4.51167	5.152	7.23267	3.85367	2.553
	XM_010535766.2	2.06	2.95533	3.15667	3.49833	3.20167	2.75567	7.91567	30.245	14.3663	0.363	3.346	0.968	0.0356667	0.05	2.93667	3.176
	XM_010528995.1	0.345667	0.119	0	0.0436667	0.0213333	0	0.114333	0.0276667	0.031	0.0726667	0.0146667	0.0496667	0.0203333	0.04	0.0303333	0.0183333
	XM_010523856.2	12.961	12.8817	10.0717	8.614	6.96	5.859	5.794	5.72633	6.083	3.706	7.21567	9.11033	12.403	16.415	4.67667	4.49667
	XM_010520957.1	0	0	0	0.029	0.0213333	0.012	0	0.057	0	0	0	0.00833333	0.0523333	0	0.0446667	0.023
	XM_010547861.2	0.0966667	0.119	0.198333	0.212	0.144	0.098	0.0533333	1.908	4.438	0.142333	0.005	0.181333	3.07567	0.129333	0.097	0.0273333
[truncated: 26,548 more rows]

## Sheet: Gg_celltype_specific
	Supplemental Data. Hoang et al. (2023). Plant Cell.
[truncated: 30,936 more rows]

## Sheet: Subgenome_bias
	Supplemental Data. Hoang et al. (2023). Plant Cell.
[truncated: 83 more rows]

[truncated: 2 more sheets: C4_tissue_specific, C4_celltype]
